# Supplementary material for: Transcriptome profiling of drought responsive noncoding RNAs and their target genes in rice
Source: BMC Genomics. 2016 Aug 8;17:563. doi: 10.1186/s12864-016-2997-3 (PMC4977689; doi:10.1186/s12864-016-2997-3)
Supplement: Additional file 1: Table S1. — Information about the RNA-seq data obtained by Illumina Hi-seq 2500 sequencing. (XLSX 12 kb) [file 12864_2016_2997_MOESM1_ESM.xlsx]

## Sheet: Sheet2
		C	1 day	2 day	3 day	Total
	Raw data information
	Raw seq. reads no.	113626728	113679726	132161894	133397322	492865670
	Raw seq. reads length	11476299528	11481652326	13348351294	13473129522	49779432670
	Seq. reads no. after quality trim	63230720	59475570	66579218	64995534	254281042
	Seq. reads length after quality trim	6149425259	5772359028	6449807383	6296012219	24667603889
	Genes mapped information
	Mapped reads	56727328	52626188	60322263	56909968
	Mapped nucleotides	5026268931	4663937704	5331122857	5016238660
	Average coverage	37.43	34.73	39.7	37.35
	N50					4199
	noncoding RNA mapped information
	Mapped reads	34061	36481	35117	28354
	Mapped nucleotides	2504969	2689076	2516913	2057175
	Average coverage	25.08	26.92	25.21	20.61
	N50					110
