# Supplementary material for: Transcriptome profiling of drought responsive noncoding RNAs and their target genes in rice
Source: BMC Genomics. 2016 Aug 8;17:563. doi: 10.1186/s12864-016-2997-3 (PMC4977689; doi:10.1186/s12864-016-2997-3)
Supplement: Additional file 4: Tabular data 1. — Drought responsive genes and their expression patterns under well-watered and drought conditions. (XLSX 8528 kb) [file 12864_2016_2997_MOESM4_ESM.xlsx]

## Sheet: 1d_UP 2times
Reference Information		Annotation	GO(gene ontology)			0	1	2	3	Normalized(RPKM)				Log2 Ratio(2 Times UP&DOWN)
reference	Length	Description	Biological Process	Cellular Component	Molecular Function	Reads	Reads	Reads	Reads	0	1	2	3	1/0	2/0	3/0
Os10t0136100-01	4991	Similar to Hv1LRR2.	defense response (GO 0006952)	-	ADP binding (GO 0043531)	1	106	120	13	4.49713	476.696	539.656	58.4627	6.72792	6.90689	3.70044
Os10t0111800-01	721	Hypothetical protein.	-	-	-	6	288	217	46	186.784	8965.62	6755.34	1432.01	5.58496	5.17659	2.9386
Os10t0136100-02	4139	Similar to NB-ARC domain containing protein, expressed.	defense response (GO 0006952)	-	ADP binding (GO 0043531)	3	98	66	13	16.2686	531.439	357.908	70.4971	5.02975	4.45943	2.11548
Os07t0655800-00	1354	Similar to Aspartic acid-rich protein.	-	-	-	1	24	45	22	16.5769	397.847	745.962	364.693	4.58496	5.49185	4.45943
Os01t0653500-00	2360	Conserved hypothetical protein.	-	-	-	3	66	129	59	28.532	627.704	1226.88	561.129	4.45943	5.42626	4.29768
Os08t0478000-02	732	Conserved hypothetical protein.	-	-	-	2	37	36	36	61.3256	1134.52	1103.86	1103.86	4.20945	4.16993	4.16993
Os04t0415800-00	464	Similar to OSIGBa0092M08.2 protein.	lipid transport (GO 0006869)	-	-	1	17	649	3288	48.3732	822.345	31394.2	159051	4.08746	9.34207	11.683
Os11t0462800-01	2185	Non-protein coding transcript.	-	-	-	1	16	0	0	10.2724	164.358	0	0	4
Os05t0507000-01	832	Similar to JHL23J11.5 protein.	-	-	-	1	13	6	0	26.9774	350.706	161.864	0	3.70044	2.58496
Os07t0118200-00	429	Protein of unknown function DUF538 domain containing protein.	-	-	-	1	13	124	89	52.3198	680.157	6487.65	4656.46	3.70044	6.9542	6.47573
Os07t0432100-00	1880	Hypothetical conserved gene.	-	-	-	4	52	8	12	47.7557	620.824	95.5114	143.267	3.70044	1	1.58496
Os10t0130500-01	2394	Hypothetical protein.	-	-	-	67	807	102	311	628.165	7566.11	956.311	2915.81	3.59034	0.606336	2.21468
Os05t0130400-01	6141	Protein of unknown function DUF247, plant family protein.	-	-	-	1	12	17	12	3.65497	43.8597	62.1345	43.8597	3.58496	4.08746	3.58496
Os05t0153200-01	4734	Uncharacterised domain XH domain containing protein.	-	-	-	1	12	0	4	4.74127	56.8953	0	18.9651	3.58496		2
Os07t0587200-01	2322	NPH3 domain containing protein.	response to light stimulus (GO 0009416)	-	signal transducer activity (GO 0004871)	1	12	19	16	9.66631	115.996	183.66	154.661	3.58496	4.24793	4
Os08t0251000-00	618	Non-protein coding transcript.	-	-	-	2	24	2	12	72.6381	871.657	72.6381	435.829	3.58496	0	2.58496
Os01t0723025-00	2917	Hypothetical protein.	-	-	-	2	22	88	50	15.3892	169.281	677.126	384.731	3.45943	5.45943	4.64386
Os05t0339300-01	1502	Conserved hypothetical protein.	-	-	-	4	44	20	2	59.7741	657.515	298.871	29.8871	3.45943	2.32193	-1
Os07t0430501-00	813	Similar to Thionin-like peptide.	-	-	-	1	11	1	3	27.6078	303.686	27.6078	82.8235	3.45943	0	1.58496
Os08t0502600-01	576	EF hand domain containing protein.	-	-	calcium ion binding (GO 0005509)	1	11	6	9	38.9673	428.641	233.804	350.706	3.45943	2.58496	3.16993
Os05t0536250-00	1869	Similar to AP2 domain-containing transcription factor.	regulation of transcription DNA-dependent (GO 0006355)	-	DNA binding (GO 0003677), sequence-specific DNA binding transcription factor activity (GO 0003700)	2	21	28	157	24.0184	252.193	336.257	1885.44	3.39232	3.80735	6.29462
Os08t0478000-01	741	Similar to mucin-2.	-	-	-	4	41	42	57	121.162	1241.91	1272.2	1726.55	3.35755	3.39232	3.83289
Os02t0809500-01	3350	Conserved hypothetical protein.	-	-	-	2	20	1285	1039	13.4001	134.001	8609.57	6961.36	3.32193	9.32755	9.02098
Os03t0281900-01	2692	ABC transporter-like domain containing protein.	-	membrane (GO 0016020)	nucleotide binding (GO 0000166), ATP binding (GO 0005524), ATPase activity (GO 0016887), nucleoside-triphosphatase activity (GO 0017111)	2	20	19	34	16.6755	166.755	158.417	283.483	3.32193	3.24793	4.08746
Os04t0108101-00	392	Hypothetical protein.	-	-	-	1	10	39	20	57.2581	572.581	2233.07	1145.16	3.32193	5.2854	4.32193
Os04t0511400-02	3525	Sugar/inositol transporter domain containing protein.	transport (GO 0006810), transmembrane transport (GO 0055085)	membrane (GO 0016020), integral to membrane (GO 0016021)	transporter activity (GO 0005215), transmembrane transporter activity (GO 0022857), substrate-specific transmembrane transporter activity (GO 0022891)	1	10	3	16	6.36743	63.6743	19.1023	101.879	3.32193	1.58496	4
Os05t0200700-01	1272	Conserved hypothetical protein.	-	-	-	1	10	11	14	17.6456	176.456	194.101	247.038	3.32193	3.45943	3.80735
Os06t0107650-00	1672	Hypothetical protein.	-	-	-	3	30	15	0	40.2724	402.724	201.362	0	3.32193	2.32193
Os03t0793800-01	927	Plant lipid transfer protein and hydrophobic protein, helical domain containing protein.	lipid transport (GO 0006869)	-	-	2	19	13	68	48.4254	460.041	314.765	1646.46	3.24793	2.70044	5.08746
Os02t0813600-01	1708	Thiolase-like, subgroup domain containing protein.	fatty acid biosynthetic process (GO 0006633), metabolic process (GO 0008152), lipid biosynthetic process (GO 0008610)	membrane (GO 0016020)	catalytic activity (GO 0003824), transferase activity transferring acyl groups other than amino-acyl groups (GO 0016747)	3	28	64	19	39.4236	367.954	841.037	249.683	3.22239	4.41504	2.66297
Os01t0111000-00	570	Pectinesterase inhibitor domain containing protein.	-	-	enzyme inhibitor activity (GO 0004857), pectinesterase activity (GO 0030599)	1	9	0	0	39.3775	354.398	0	0	3.16993
Os03t0206100-01	481	Conserved hypothetical protein.	-	-	-	1	9	2	3	46.6636	419.972	93.3271	139.991	3.16993	1	1.58496
Os03t0288000-02	779	Similar to Metallothionein.	-	-	metal ion binding (GO 0046872)	1	9	30	1348	28.8128	259.315	864.384	38839.7	3.16993	4.90689	10.3966
Os03t0636800-01	5310	LSTK-1-like kinase.	protein phosphorylation (GO 0006468)	-	protein kinase activity (GO 0004672), protein serine/threonine kinase activity (GO 0004674), protein tyrosine kinase activity (GO 0004713), ATP binding (GO 0005524), transferase activity transferring phosphorus-containing groups (GO 0016772)	1	9	219	485	4.22696	38.0427	925.705	2050.08	3.16993	7.77479	8.92184
Os04t0561500-01	4326	Similar to Prolyl endopeptidase (EC 3.4.21.26) (Post-proline cleaving enzyme) (PE).	proteolysis (GO 0006508)	-	serine-type endopeptidase activity (GO 0004252), serine-type peptidase activity (GO 0008236), serine-type exopeptidase activity (GO 0070008)	7	63	19	19	36.3191	326.872	98.5803	98.5803	3.16993	1.44057	1.44057
Os04t0633850-00	3155	Hypothetical protein.	-	-	-	1	9	3	9	7.11416	64.0274	21.3425	64.0274	3.16993	1.58496	3.16993
Os07t0640300-00	1445	Hypothetical conserved gene.	-	-	-	1	9	0	2	15.533	139.797	0	31.066	3.16993		1
Os07t0642950-00	1117	Hypothetical gene.	-	-	-	2	18	658	1142	40.1883	361.695	13222	22947.5	3.16993	8.36194	9.15735
Os09t0437100-00	931	Similar to SAUR33-auxin-responsive SAUR family member.	-	-	-	1	9	385	332	24.1087	216.978	9281.84	8004.08	3.16993	8.58871	8.37504
Os10t0162838-00	4278	Hypothetical protein.	-	-	-	1	9	19	6	5.24665	47.2199	99.6864	31.4799	3.16993	4.24793	2.58496
Os11t0168000-01	577	Protein of unknown function DUF1278 family protein.	-	-	-	2	18	28	24	77.7996	700.196	1089.19	933.595	3.16993	3.80735	3.58496
Os07t0599500-01	1005	Hypothetical protein.	-	-	-	10	88	62	168	223.335	1965.35	1384.68	3752.03	3.1375	2.63227	4.07039
Os01t0311800-02	1452	Similar to Pectinesterase.	cell wall modification (GO 0042545)	cell wall (GO 0005618)	enzyme inhibitor activity (GO 0004857), pectinesterase activity (GO 0030599)	1	8	22	14	15.4581	123.665	340.078	216.414	3	4.45943	3.80735
Os01t0876300-02	1242	Similar to F-box protein interaction domain containing protein.	-	-	-	1	8	360	567	18.0718	144.574	6505.85	10246.7	3	8.49185	9.1472
Os02t0314400-01	3207	Non-protein coding transcript.	-	-	-	2	16	4	13	13.9976	111.981	27.9952	90.9845	3	1	2.70044
Os02t0541500-00	647	Similar to predicted protein.	-	-	protein binding (GO 0005515), zinc ion binding (GO 0008270)	1	8	0	9	34.6912	277.529	0	312.22	3		3.16993
Os03t0683800-01	4576	Similar to Proline-rich protein APG-like.	lipid metabolic process (GO 0006629)	-	lipase activity (GO 0016298), hydrolase activity acting on ester bonds (GO 0016788)	1	8	1	4	4.90498	39.2398	4.90498	19.6199	3	0	2
Os05t0195000-01	3280	Non-protein coding transcript.	-	-	-	1	8	0	25	6.84304	54.7443	0	171.076	3		4.64386
Os05t0296800-01	1167	Similar to Retrotransposon Karma DNA, complete sequence.	-	-	-	1	8	3	0	19.2332	153.866	57.6997	0	3	1.58496
Os05t0535200-01	2770	Cyclin-like F-box domain containing protein.	-	-	protein binding (GO 0005515)	1	8	4	3	8.10295	64.8236	32.4118	24.3089	3	2	1.58496
Os06t0127900-01	1514	Ribonucleotide reductase, Chloroplast biogenesis	deoxyribonucleoside diphosphate metabolic process (GO 0009186), oxidation-reduction process (GO 0055114)	-	ribonucleoside-diphosphate reductase activity (GO 0004748), oxidoreductase activity (GO 0016491), transition metal ion binding (GO 0046914)	2	16	63	79	29.6502	237.201	933.98	1171.18	3	4.97728	5.30378
Os07t0528200-00	7222	Conserved hypothetical protein.	-	-	-	1	8	224	13	3.10789	24.8631	696.167	40.4026	3	7.80735	3.70044
Os07t0567025-00	276	Hypothetical protein.	-	-	-	1	8	5	2	81.3231	650.585	406.616	162.646	3	2.32193	1
Os07t0607500-01	2334	Protein of unknown function DUF1195 family protein.	-	-	-	1	8	5	5	9.61661	76.9329	48.0831	48.0831	3	2.32193	2.32193
Os08t0153101-00	1366	Non-protein coding transcript.	-	-	-	1	8	2	0	16.4313	131.451	32.8626	0	3	1
Os09t0383300-01	1810	Hypothetical conserved gene.	-	-	-	1	8	136	34	12.4007	99.2052	1686.49	421.622	3	7.08746	5.08746
Os10t0120300-01	2499	Similar to Leucine Rich Repeat family protein, expressed.	-	-	protein binding (GO 0005515)	4	32	31	5	35.9267	287.413	278.432	44.9083	3	2.9542	0.321928
Os10t0138150-00	913	Hypothetical gene.	-	-	-	3	24	21	6	73.752	590.016	516.264	147.504	3	2.80735	1
Os10t0154900-00	701	Similar to Peptidyl-prolyl cis-trans isomerase.	protein folding (GO 0006457)	-	peptidyl-prolyl cis-trans isomerase activity (GO 0003755)	1	8	13	11	32.0188	256.15	416.244	352.207	3	3.70044	3.45943
Os10t0395100-01	6638	Dil domain domain containing protein.	-	-	protein binding (GO 0005515)	1	8	1	3	3.38132	27.0505	3.38132	10.1439	3	0	1.58496
Os11t0305400-00	2585	Similar to O-methyltransferase family protein.	-	-	methyltransferase activity (GO 0008168), O-methyltransferase activity (GO 0008171), protein dimerization activity (GO 0046983)	1	8	8	1	8.68285	69.4628	69.4628	8.68285	3	3	0
Os12t0283400-01	1136	Pectinesterase inhibitor domain containing protein.	-	-	enzyme inhibitor activity (GO 0004857), pectinesterase activity (GO 0030599)	2	16	49	189	39.5162	316.129	968.146	3734.28	3	4.61471	6.56224
Os06t0317200-02	1421	Similar to Homeobox protein Hox-D11 (Hox-4.6) (Hox-5.5).	-	-	-	17	134	47	60	268.521	2116.58	742.381	947.72	2.97863	1.46713	1.81943
Os07t0599600-02	1071	Hypothetical protein.	-	-	-	6	46	72	148	125.743	964.032	1508.92	3101.67	2.9386	3.58496	4.62449
Os12t0286300-00	5119	Cytochrome P450 domain containing protein.	oxidation-reduction process (GO 0055114)	-	iron ion binding (GO 0005506), electron carrier activity (GO 0009055), oxidoreductase activity acting on paired donors with incorporation or reduction of molecular oxygen (GO 0016705), heme binding (GO 0020037)	3	23	11	7	13.154	100.848	48.2315	30.6928	2.9386	1.87447	1.22239
Os03t0183200-01	1181	Similar to AP2 domain containing protein, expressed.	-	-	-	8	61	490	561	152.042	1159.32	9312.56	10661.9	2.93074	5.93664	6.13186
Os06t0142300-00	760	Early nodulin 93 ENOD93 protein family protein.	-	-	-	2	15	38	0	59.0663	442.997	1122.26	0	2.90689	4.24793
Os10t0351200-00	3847	Similar to Cytochrome P450 family protein, expressed.	oxidation-reduction process (GO 0055114)	-	iron ion binding (GO 0005506), electron carrier activity (GO 0009055), oxidoreductase activity acting on paired donors with incorporation or reduction of molecular oxygen (GO 0016705), heme binding (GO 0020037)	2	15	20	11	11.6689	87.5169	116.689	64.1791	2.90689	3.32193	2.45943
Os11t0687900-01	6850	Similar to MLA10.	-	-	-	2	15	7	22	6.55334	49.15	22.9367	72.0867	2.90689	1.80735	3.45943
Os01t0567600-00	1856	Similar to Monosaccharide transporter 3.	transport (GO 0006810), transmembrane transport (GO 0055085)	membrane (GO 0016020), integral to membrane (GO 0016021)	transporter activity (GO 0005215), transmembrane transporter activity (GO 0022857), substrate-specific transmembrane transporter activity (GO 0022891)	1	7	12	19	12.0933	84.6531	145.12	229.773	2.80735	3.58496	4.24793
Os01t0638701-01	1114	Non-protein coding transcript.	-	-	-	1	7	5	13	20.1483	141.038	100.741	261.928	2.80735	2.32193	3.70044
Os01t0713800-00	3171	Similar to RNA binding.	-	-	-	1	7	0	0	7.07826	49.5479	0	0	2.80735
Os01t0728100-01	2238	Lipase, GDSL domain containing protein.	lipid metabolic process (GO 0006629)	-	hydrolase activity acting on ester bonds (GO 0016788)	1	7	3	3	10.0291	70.2039	30.0874	30.0874	2.80735	1.58496	1.58496
Os01t0772100-01	1022	Lateral organ boundaries, LOB domain containing protein.	-	-	-	1	7	6	2	21.962	153.734	131.772	43.924	2.80735	2.58496	1
Os03t0122100-00	3243	Similar to Helix-loop-helix DNA-binding domain containing protein.	-	-	-	1	7	11	21	6.92112	48.4478	76.1323	145.343	2.80735	3.45943	4.39232
Os04t0409100-00	1710	Similar to H0321H01.9 protein.	-	-	-	2	14	1	21	26.2517	183.762	13.1258	275.643	2.80735	-1	3.39232
Os04t0453300-00	525	Similar to H0505F09.5 protein.	transmembrane transport (GO 0055085)	membrane (GO 0016020), integral to membrane (GO 0016021)	transmembrane transporter activity (GO 0022857), substrate-specific transmembrane transporter activity (GO 0022891)	1	7	1	1	42.7527	299.269	42.7527	42.7527	2.80735	0	0
Os06t0274800-01	2094	Similar to Peroxidase 11 precursor (EC 1.11.1.7) (Atperox P11) (ATP23a/ATP23b).	response to oxidative stress (GO 0006979), oxidation-reduction process (GO 0055114)	-	peroxidase activity (GO 0004601), heme binding (GO 0020037)	3	21	41	14	32.1564	225.095	439.471	150.063	2.80735	3.77259	2.22239
Os07t0616800-01	5494	Sucrose synthase 3 (EC 2.4.1.13) (Sucrose-UDP glucosyltransferase 3).	sucrose metabolic process (GO 0005985), biosynthetic process (GO 0009058)	-	sucrose synthase activity (GO 0016157)	1	7	3	30	4.0854	28.5978	12.2562	122.562	2.80735	1.58496	4.90689
Os08t0414200-01	4714	Zinc finger, RING/FYVE/PHD-type domain containing protein.	-	intracellular (GO 0005622)	protein binding (GO 0005515), zinc ion binding (GO 0008270)	1	7	7	4	4.76139	33.3297	33.3297	19.0455	2.80735	2.80735	2
Os09t0431750-00	538	Hypothetical conserved gene.	-	intracellular (GO 0005622)	zinc ion binding (GO 0008270)	1	7	6	0	41.7197	292.038	250.318	0	2.80735	2.58496
Os10t0157400-01	1289	Serine/threonine protein kinase domain containing protein.	protein phosphorylation (GO 0006468)	-	protein kinase activity (GO 0004672), protein serine/threonine kinase activity (GO 0004674), protein tyrosine kinase activity (GO 0004713), ATP binding (GO 0005524), transferase activity transferring phosphorus-containing groups (GO 0016772)	1	7	1	10	17.4129	121.89	17.4129	174.129	2.80735	0	3.32193
Os11t0113032-01	526	Hypothetical gene.	-	-	-	1	7	11	19	42.6714	298.7	469.386	810.757	2.80735	3.45943	4.24793
Os11t0606001-00	598	Conserved hypothetical protein.	-	-	-	1	7	9	8	37.5337	262.736	337.804	300.27	2.80735	3.16993	3
Os04t0448500-00	1395	Peptidase A1 domain containing protein.	proteolysis (GO 0006508)	-	aspartic-type endopeptidase activity (GO 0004190)	4	27	987	1074	64.3589	434.423	15880.6	17280.4	2.75489	7.94691	8.06878
Os10t0558200-00	1577	2OG-Fe(II) oxygenase domain containing protein.	oxidation-reduction process (GO 0055114)	-	oxidoreductase activity (GO 0016491), oxidoreductase activity acting on paired donors with incorporation or reduction of molecular oxygen 2-oxoglutarate as one donor and incorporation of one atom each of oxygen into both donors (GO 0016706)	4	27	7	4	56.9313	384.286	99.6298	56.9313	2.75489	0.807355	0
Os06t0317200-03	1421	Glycine-rich protein (Fragment).	-	-	-	15	101	57	59	236.93	1595.33	900.334	931.925	2.75132	1.926	1.97575
Os09t0272600-01	849	Conserved hypothetical protein.	-	-	-	6	40	92	106	158.623	1057.49	2432.22	2802.34	2.73697	3.9386	4.14296
Os10t0138100-02	4104	Similar to aldehyde oxidase-2.	oxidation-reduction process (GO 0055114)	-	oxidoreductase activity (GO 0016491)	35	231	133	13	191.418	1263.36	727.39	71.0983	2.72247	1.926	-1.42884
Os12t0163700-01	3027	Similar to Actin 7 (Actin 2).	-	-	ATP binding (GO 0005524)	14	92	560	377	103.81	682.179	4152.39	2795.45	2.71621	5.32193	4.75107
Os03t0374500-00	2505	Similar to calmodulin-binding family protein.	-	-	protein binding (GO 0005515)	2	13	563	597	17.9203	116.482	5044.56	5349.21	2.70044	8.13699	8.22159
Os05t0433900-00	1284	Conserved hypothetical protein.	-	-	-	2	13	0	0	34.9613	227.249	0	0	2.70044
Os05t0537700-01	1517	Protein of unknown function DUF295 family protein.	-	-	-	2	13	31	15	29.5915	192.345	458.669	221.936	2.70044	3.9542	2.90689
Os08t0273783-00	763	Similar to Zinc finger, C2H2 type family protein, expressed.	-	-	-	2	13	15	19	58.834	382.421	441.255	558.923	2.70044	2.90689	3.24793
Os11t0126900-01	2046	NAC-domain protein, Drought tolerance	regulation of transcription DNA-dependent (GO 0006355)	-	DNA binding (GO 0003677)	26	169	9225	3414	285.227	1853.98	101201	37452.5	2.70044	8.47089	7.03681
Os12t0431300-01	2745	Six-bladed beta-propeller, TolB-like domain containing protein.	-	-	protein binding (GO 0005515)	2	13	0	0	16.3535	106.298	0	0	2.70044
Os06t0317200-01	1410	Similar to glycine-rich cell wall structural protein.	-	-	-	17	109	51	44	270.616	1735.12	811.847	700.417	2.68072	1.58496	1.37197
Os03t0161950-00	1778	Hypothetical conserved gene.	-	-	-	6	38	31	12	75.743	479.706	391.339	151.486	2.66297	2.36923	1
Os03t0162200-01	970	Similar to Histone H2A.	nucleosome assembly (GO 0006334)	nucleosome (GO 0000786), nucleus (GO 0005634)	DNA binding (GO 0003677)	6	38	45	31	138.836	879.296	1041.27	717.32	2.66297	2.90689	2.36923
Os03t0734200-01	614	Conserved hypothetical protein.	-	-	-	12	76	115	344	438.668	2778.23	4203.9	12575.1	2.66297	3.26053	4.8413
Os08t0136800-01	1286	Protein of unknown function DUF26 domain containing protein.	-	-	-	6	38	2	0	104.721	663.232	34.907	0	2.66297	-1.58496
Os07t0432201-01	801	Similar to Thionin-like peptide.	-	-	-	5	31	7	10	140.107	868.665	196.15	280.214	2.63227	0.485427	1
Os10t0130500-02	7839	Hypothetical protein.	-	-	-	236	1460	236	358	675.732	4180.37	675.732	1025.05	2.62911	0	0.601173
Os01t0323100-01	4431	Similar to Pto kinase interactor 1.	protein phosphorylation (GO 0006468)	-	protein kinase activity (GO 0004672), protein serine/threonine kinase activity (GO 0004674), ATP binding (GO 0005524), transferase activity transferring phosphorus-containing groups (GO 0016772)	2	12	0	7	10.131	60.7859	0	35.4584	2.58496		1.80735
Os01t0343400-00	951	Conserved hypothetical protein.	-	-	-	1	6	2	8	23.6017	141.61	47.2033	188.813	2.58496	1	3
Os01t0795100-00	4582	Similar to Subtilase.	proteolysis (GO 0006508), negative regulation of catalytic activity (GO 0043086)	-	serine-type endopeptidase activity (GO 0004252), identical protein binding (GO 0042802)	1	6	1	3	4.89855	29.3913	4.89855	14.6957	2.58496	0	1.58496
Os01t0871000-00	2042	Similar to S-domain class receptor-like kinase3.	protein phosphorylation (GO 0006468), recognition of pollen (GO 0048544)	-	protein kinase activity (GO 0004672), protein serine/threonine kinase activity (GO 0004674), protein tyrosine kinase activity (GO 0004713), ATP binding (GO 0005524), transferase activity transferring phosphorus-containing groups (GO 0016772)	2	12	11	6	21.9835	131.901	120.909	65.9506	2.58496	2.45943	1.58496
Os01t0971400-01	1806	Similar to Cysteine proteinase.	proteolysis (GO 0006508)	-	cysteine-type endopeptidase activity (GO 0004197), cysteine-type peptidase activity (GO 0008234)	1	6	14	237	12.4281	74.5687	173.994	2945.46	2.58496	3.80735	7.88874
Os02t0698800-01	4149	WRKY transcription factor 66.	regulation of transcription DNA-dependent (GO 0006355)	-	sequence-specific DNA binding transcription factor activity (GO 0003700), sequence-specific DNA binding (GO 0043565)	1	6	1	0	5.40978	32.4587	5.40978	0	2.58496	0
Os02t0709350-00	772	Hypothetical conserved gene.	-	-	-	1	6	3	0	29.0741	174.444	87.2222	0	2.58496	1.58496
Os02t0730450-00	1415	Conserved hypothetical protein.	-	-	-	1	6	1	2	15.8623	95.1739	15.8623	31.7246	2.58496	0	1
Os03t0148000-01	2710	Protein of unknown function DUF677 family protein.	-	-	-	2	12	56	106	16.5647	99.3882	463.812	877.929	2.58496	4.80735	5.72792
Os03t0166200-00	1635	Similar to Oxidoreductase.	oxidation-reduction process (GO 0055114)	-	iron ion binding (GO 0005506), oxidoreductase activity (GO 0016491), oxidoreductase activity acting on paired donors with incorporation or reduction of molecular oxygen (GO 0016705), oxidoreductase activity acting on paired donors with incorporation or reduction of molecular oxygen 2-oxoglutarate as one donor and incorporation of one atom each of oxygen into both donors (GO 0016706), L-ascorbic a…	2	12	0	0	27.4559	164.735	0	0	2.58496
Os03t0277500-01	726	Similar to Glyoxalase family protein, expressed.	-	-	-	2	12	68	116	61.8324	370.995	2102.3	3586.28	2.58496	5.08746	5.85798
Os03t0663100-01	4089	PDZ/DHR/GLGF domain containing protein.	-	-	catalytic activity (GO 0003824), protein binding (GO 0005515)	2	12	0	2	10.9783	65.8699	0	10.9783	2.58496		0
Os03t0735800-00	752	Glycosyl hydrolase family 32, C-terminal domain containing protein.	-	-	-	1	6	5	1	29.8473	179.084	149.237	29.8473	2.58496	2.32193	0
Os03t0764550-01	691	Hypothetical gene.	-	-	-	1	6	11	5	32.4822	194.893	357.304	162.411	2.58496	3.45943	2.32193
Os04t0434400-01	2037	Similar to H0823A09.7 protein.	-	-	-	1	6	64	87	11.0187	66.1125	705.199	958.631	2.58496	6	6.44294
Os04t0551550-00	2794	Hypothetical protein.	-	-	-	1	6	0	1	8.03335	48.2001	0	8.03335	2.58496		0
Os04t0562500-00	1405	Similar to H0211B05.7 protein.	-	-	-	1	6	5	23	15.9752	95.8513	79.8761	367.43	2.58496	2.32193	4.52356
Os04t0607150-00	3473	Similar to OSIGBa0113I13.10 protein.	-	-	-	1	6	940	2204	6.46276	38.7766	6075	14243.9	2.58496	9.87652	11.1059
Os04t0643401-00	1704	Non-protein coding transcript.	-	-	-	1	6	6	20	13.1721	79.0323	79.0323	263.441	2.58496	2.58496	4.32193
Os04t0645001-00	243	Hypothetical genes.	-	-	-	1	6	1	3	92.367	554.202	92.367	277.101	2.58496	0	1.58496
Os05t0155800-00	1497	Similar to OSIGBa0157A06.5 protein.	-	-	transferase activity transferring acyl groups other than amino-acyl groups (GO 0016747)	1	6	5	0	14.9934	89.9606	74.9672	0	2.58496	2.32193
Os05t0363566-00	1063	Hypothetical conserved gene.	-	-	-	2	12	3	2	42.2299	253.379	63.3448	42.2299	2.58496	0.584963	0
Os05t0378500-00	1683	Transcription factor GRAS domain containing protein.	-	-	-	1	6	3	7	13.3364	80.0185	40.0092	93.3549	2.58496	1.58496	2.80735
Os05t0458600-01	2552	Similar to Laccase (EC 1.10.3.2).	lignin catabolic process (GO 0046274), oxidation-reduction process (GO 0055114)	apoplast (GO 0048046)	copper ion binding (GO 0005507), laccase activity (GO 0008471), oxidoreductase activity (GO 0016491)	1	6	0	2	8.79513	52.7708	0	17.5903	2.58496		1
Os05t0526900-01	1771	UDP-glucuronosyl/UDP-glucosyltransferase family protein.	metabolic process (GO 0008152)	-	transferase activity transferring hexosyl groups (GO 0016758)	4	24	271	273	50.6949	304.17	3434.58	3459.93	2.58496	6.08215	6.09276
Os05t0542800-01	2847	Pectin lyase fold/virulence factor domain containing protein.	carbohydrate metabolic process (GO 0005975)	-	polygalacturonase activity (GO 0004650)	8	48	1242	1658	63.0704	378.422	9791.68	13071.3	2.58496	7.27845	7.69523
Os05t0554601-00	677	Conserved hypothetical protein.	-	-	-	2	12	144	183	66.3078	397.847	4774.16	6067.16	2.58496	6.16993	6.5157
Os06t0268900-01	505	Non-protein coding transcript.	-	-	-	3	18	31	11	133.338	800.026	1377.82	488.905	2.58496	3.36923	1.87447
Os06t0316950-00	4257	Conserved hypothetical protein.	-	-	-	1	6	24	17	5.27253	31.6352	126.541	89.6331	2.58496	4.58496	4.08746
Os06t0530700-03	394	Non-protein coding transcript.	-	-	-	1	6	2	0	56.9675	341.805	113.935	0	2.58496	1
Os06t0610800-02	623	Similar to Aspartic proteinase nepenthesin-1.	-	-	-	1	6	0	0	36.0276	216.165	0	0	2.58496
Os06t0711800-01	894	Pectinesterase inhibitor domain containing protein.	-	-	enzyme inhibitor activity (GO 0004857), pectinesterase activity (GO 0030599)	8	48	34	4	200.852	1205.11	853.62	100.426	2.58496	2.08746	-1
Os07t0407350-01	3387	Conserved hypothetical protein.	-	-	-	1	6	87	76	6.62686	39.7612	576.537	503.641	2.58496	6.44294	6.24793
Os07t0551650-01	3742	Hypothetical gene.	-	-	-	1	6	21	3	5.99818	35.9891	125.962	17.9945	2.58496	4.39232	1.58496
Os07t0583500-00	5290	RNA recognition motif domain domain containing protein.	-	-	nucleotide binding (GO 0000166), nucleic acid binding (GO 0003676)	1	6	4	26	4.24294	25.4577	16.9718	110.317	2.58496	2	4.70044
Os07t0593000-01	770	Similar to Zinc-finger protein KNUCKLES.	-	intracellular (GO 0005622)	zinc ion binding (GO 0008270)	12	72	9	6	349.795	2098.77	262.346	174.897	2.58496	-0.415037	-1
Os08t0163100-01	3876	Nuf2 family protein.	mitosis (GO 0007067)	chromosome centromeric region (GO 0000775)	-	1	6	0	0	5.79081	34.7449	0	0	2.58496
Os08t0479400-01	1891	Similar to Hydroxyproline-rich glycoprotein DZ-HRGP precursor.	regulation of transcription DNA-dependent (GO 0006355)	-	DNA binding (GO 0003677), protein binding (GO 0005515)	1	6	4	0	11.8695	71.2169	47.4779	0	2.58496	2
Os10t0422700-01	1734	Conserved hypothetical protein.	-	-	-	1	6	0	0	12.9442	77.665	0	0	2.58496
Os10t0516000-00	1437	Hypothetical protein.	-	-	-	1	6	53	15	15.6195	93.7168	827.832	234.292	2.58496	5.72792	3.90689
Os11t0147500-02	2388	Heavy metal transport/detoxification protein domain containing protein.	metal ion transport (GO 0030001)	-	metal ion binding (GO 0046872)	2	12	6	1	18.7983	112.79	56.3949	9.39915	2.58496	1.58496	-1
Os11t0208750-00	2478	Hypothetical protein.	-	-	-	1	6	1	0	9.05778	54.3467	9.05778	0	2.58496	0
Os12t0135200-01	1463	Kelch-type beta propeller domain containing protein.	-	-	protein binding (GO 0005515)	1	6	8	1	15.3419	92.0513	122.735	15.3419	2.58496	3	0
Os12t0167700-01	2134	Similar to SAP domain containing protein, expressed.	-	-	-	2	12	4	0	21.0358	126.215	42.0716	0	2.58496	1
Os10t0416800-03	1134	Similar to Chitinase 2 (EC 3.2.1.14) (Tulip bulb chitinase-2) (TBC-2).	carbohydrate metabolic process (GO 0005975)	-	catalytic activity (GO 0003824), hydrolase activity hydrolyzing O-glycosyl compounds (GO 0004553), cation binding (GO 0043169)	6	35	95	1793	118.758	692.752	1880.33	35488.7	2.54432	3.98489	8.2232
Os01t0718500-01	640	Protein of unknown function DUF1070 domain containing protein.	-	-	-	10	58	353	280	350.706	2034.09	12379.9	9819.77	2.53605	5.1416	4.80735
Os04t0610600-01	1176	Similar to Cor14b protein precursor.	-	-	-	4	23	1720	4678	76.3441	438.979	32828	89284.5	2.52356	8.74819	10.1917
Os06t0199700-00	454	Hypothetical conserved gene.	-	-	-	4	23	1	0	197.755	1137.09	49.4387	0	2.52356	-2
Os08t0368333-00	2178	Similar to cDNA clone:002-149-F01, full insert sequence.	-	-	-	3	17	2	4	30.9162	175.192	20.6108	41.2216	2.5025	-0.584963	0.415037
Os07t0558150-00	370	Hypothetical protein.	-	-	-	14	79	161	405	849.277	4792.35	9766.69	24568.4	2.49643	3.52356	4.85442
Os03t0733200-00	1348	Non-protein coding transcript.	-	-	-	21	117	194	251	349.665	1948.13	3230.24	4179.33	2.47805	3.2076	3.57923
Os01t0686700-00	2267	Similar to protein binding protein.	-	-	-	4	22	433	208	39.6033	217.818	4287.06	2059.37	2.45943	6.75822	5.70044
Os02t0212300-00	1560	Conserved hypothetical protein.	-	-	-	12	66	23	10	172.655	949.604	330.922	143.879	2.45943	0.938599	-0.263034
Os03t0683833-00	176	Non-protein coding transcript.	-	-	-	4	22	15	1	510.118	2805.65	1912.94	127.529	2.45943	1.90689	-2
Os05t0141300-00	1335	Transferase family protein.	-	-	transferase activity transferring acyl groups other than amino-acyl groups (GO 0016747)	4	22	0	0	67.2515	369.883	0	0	2.45943
Os07t0448150-00	993	Non-protein coding transcript.	-	-	-	2	11	33	7	45.2068	248.637	745.912	158.224	2.45943	4.04439	1.80735
Os09t0261900-02	2913	Hypothetical conserved gene.	-	-	-	2	11	0	0	15.4104	84.7569	0	0	2.45943
Os09t0488600-00	2178	Protein kinase PKN/PRK1, effector domain containing protein.	-	-	-	4	22	124	48	41.2216	226.719	1277.87	494.66	2.45943	4.9542	3.58496
Os11t0527150-01	1927	Hypothetical gene.	-	-	-	2	11	5	1	23.2955	128.125	58.2387	11.6477	2.45943	1.32193	-1
Os12t0131233-00	535	Hypothetical gene.	-	-	-	6	33	74	48	251.722	1384.47	3104.57	2013.77	2.45943	3.62449	3
Os09t0396900-01	1732	Protein of unknown function DUF125, transmembrane family protein.	-	-	-	72	385	722	287	933.056	4989.26	9356.48	3719.26	2.41879	3.32593	1.99498
Os09t0545300-01	692	SAUR family protein, Negative regulator of auxin synthesis and transport	-	-	-	181	967	568	192	5870.78	31364.9	18423.2	6227.56	2.41753	1.6499	0.0851166
Os03t0288000-01	1117	Similar to Metallothionein.	-	-	metal ion binding (GO 0046872)	3	16	51	2034	60.2825	321.507	1024.8	40871.5	2.41504	4.08746	9.40514
Os05t0406200-01	309	Non-protein coding transcript.	-	-	-	3	16	19	57	217.914	1162.21	1380.12	4140.37	2.41504	2.66297	4.24793
Os08t0163600-00	1075	Late embryogenesis abundant protein, LEA-14 domain containing protein.	-	-	-	3	16	40	36	62.6377	334.068	835.169	751.652	2.41504	3.73697	3.58496
Os12t0228500-01	1135	Hypothetical conserved gene.	-	-	-	3	16	2	3	59.3265	316.408	39.551	59.3265	2.41504	-0.584963	0
Os12t0242900-01	3293	DNA polymerase alpha, subunit B domain containing protein.	DNA replication (GO 0006260)	-	DNA binding (GO 0003677), DNA-directed DNA polymerase activity (GO 0003887)	3	16	4	21	20.4481	109.056	27.2641	143.137	2.41504	0.415037	2.80735
Os10t0138100-01	9865	Similar to Aldehyde oxidase-2.	oxidation-reduction process (GO 0055114)	-	catalytic activity (GO 0003824), iron ion binding (GO 0005506), electron carrier activity (GO 0009055), oxidoreductase activity (GO 0016491), oxidoreductase activity acting on CH-OH group of donors (GO 0016614), metal ion binding (GO 0046872), flavin adenine dinucleotide binding (GO 0050660), iron-sulfur cluster binding (GO 0051536), 2 iron 2 sulfur cluster binding (GO 0051537)	82	434	290	28	186.569	987.451	659.818	63.7065	2.404	1.82236	-1.5502
Os12t0169300-00	1135	Conserved hypothetical protein.	-	-	-	4	21	4	11	79.1019	415.285	79.1019	217.53	2.39232	0	1.45943
Os01t0187200-01	1277	Non-protein coding transcript.	-	-	-	22	115	28	14	386.683	2021.3	492.142	246.071	2.38606	0.347923	-0.652077
Os03t0772700-00	1971	Similar to lectin-like receptor kinase 7.	protein phosphorylation (GO 0006468)	-	protein kinase activity (GO 0004672), protein tyrosine kinase activity (GO 0004713), binding (GO 0005488), ATP binding (GO 0005524), transferase activity transferring phosphorus-containing groups (GO 0016772)	5	26	9	2	56.9386	296.08	102.489	22.7754	2.37851	0.847997	-1.32193
Os06t0254200-00	1833	Similar to Potassium channel protein NKT5.	ion transport (GO 0006811), potassium ion transport (GO 0006813), transmembrane transport (GO 0055085)	membrane (GO 0016020)	ion channel activity (GO 0005216), voltage-gated potassium channel activity (GO 0005249)	6	31	13	41	73.4703	379.597	159.186	502.047	2.36923	1.11548	2.77259
Os09t0539000-00	1242	Hypothetical conserved gene.	-	-	-	14	72	1086	2802	253.005	1301.17	19626	50637.2	2.36257	6.27745	7.64489
Os03t0734300-01	572	Similar to Proteinase inhibitor type II CEVI57 precursor.	-	-	serine-type endopeptidase inhibitor activity (GO 0004867)	64	325	551	1321	2511.35	12752.9	21621.1	51835.8	2.3443	3.10591	4.36741
Os01t0370200-00	1135	Similar to Glutathione-S-transferase 19E50.	-	-	protein binding (GO 0005515)	1	5	0	0	19.7755	98.8774	0	0	2.32193
Os01t0577450-00	2234	Hypothetical protein.	-	-	-	3	15	48	33	30.1412	150.706	482.26	331.554	2.32193	4	3.45943
Os01t0686200-01	1570	UDP-glucuronosyl/UDP-glucosyltransferase family protein.	metabolic process (GO 0008152)	-	transferase activity transferring hexosyl groups (GO 0016758)	2	10	24	2	28.5926	142.963	343.111	28.5926	2.32193	3.58496	0
Os01t0703300-02	1452	Similar to zinc finger (C3HC4-type RING finger) family protein.	-	-	-	1	5	0	2	15.4581	77.2906	0	30.9162	2.32193		1
Os01t0743150-00	926	Hypothetical protein.	-	-	-	1	5	2	0	24.2389	121.194	48.4777	0	2.32193	1
Os01t0779201-00	231	Hypothetical conserved gene.	-	-	-	1	5	1	0	97.1653	485.826	97.1653	0	2.32193	0
Os02t0189300-01	3699	Esterase, SGNH hydrolase-type domain containing protein.	lipid metabolic process (GO 0006629)	-	hydrolase activity (GO 0016787), hydrolase activity acting on ester bonds (GO 0016788)	2	10	0	0	12.1358	60.679	0	0	2.32193
Os02t0307400-00	2823	Leucine-rich repeat domain containing protein.	-	-	protein binding (GO 0005515)	2	10	3	0	15.9016	79.5082	23.8525	0	2.32193	0.584963
Os02t0508650-00	312	Non-protein coding transcript.	-	-	-	1	5	2	4	71.9397	359.698	143.879	287.759	2.32193	1	2
Os02t0554200-00	645	Conserved hypothetical protein.	-	-	-	1	5	3	8	34.7987	173.994	104.396	278.39	2.32193	1.58496	3
Os02t0753500-01	3211	Tetratricopeptide-like helical domain containing protein.	-	-	binding (GO 0005488), protein binding (GO 0005515)	3	15	59	66	20.9703	104.851	412.415	461.346	2.32193	4.29768	4.45943
Os02t0833000-01	1286	Similar to Serine/threonine-protein kinase PBS1 (EC 2.7.1.37) (AvrPphB susceptible protein 1).	protein phosphorylation (GO 0006468)	-	protein kinase activity (GO 0004672), protein serine/threonine kinase activity (GO 0004674), ATP binding (GO 0005524), transferase activity transferring phosphorus-containing groups (GO 0016772)	1	5	4	12	17.4535	87.2674	69.8139	209.442	2.32193	2	3.58496
Os03t0201800-02	2895	Similar to Glycosyl hydrolase family 10 protein, expressed.	carbohydrate metabolic process (GO 0005975)	-	catalytic activity (GO 0003824), hydrolase activity hydrolyzing O-glycosyl compounds (GO 0004553), cation binding (GO 0043169)	1	5	2	0	7.75308	38.7654	15.5062	0	2.32193	1
Os03t0269300-02	2780	Hypothetical conserved gene.	protein phosphorylation (GO 0006468)	-	protein kinase activity (GO 0004672), ATP binding (GO 0005524), transferase activity transferring phosphorus-containing groups (GO 0016772)	1	5	10	21	8.0738	40.369	80.738	169.55	2.32193	3.32193	4.39232
Os03t0269500-01	1010	Hypothetical protein.	-	-	-	2	10	32	46	44.4459	222.229	711.134	1022.26	2.32193	4	4.52356
Os03t0308600-01	1139	Conserved hypothetical protein.	-	-	-	2	10	4	18	39.4121	197.06	78.8242	354.709	2.32193	1	3.16993
Os03t0673000-00	310	Similar to Knotted1-type homeobox protein OSH10 (Fragment).	regulation of transcription DNA-dependent (GO 0006355)	nucleus (GO 0005634)	DNA binding (GO 0003677), sequence-specific DNA binding transcription factor activity (GO 0003700), protein binding (GO 0005515), sequence-specific DNA binding (GO 0043565)	1	5	4	0	72.4038	362.019	289.615	0	2.32193	2
Os03t0693700-01	997	Similar to Oxalate oxidase 1 (EC 1.2.3.4) (Germin).	-	apoplast (GO 0048046)	manganese ion binding (GO 0030145), nutrient reservoir activity (GO 0045735)	2	10	130	2992	45.0254	225.127	2926.65	67358	2.32193	6.02237	10.5469
Os03t0770900-01	2561	Conserved hypothetical protein.	-	-	-	2	10	43	4	17.5284	87.6422	376.862	35.0569	2.32193	4.42626	1
Os03t0782350-00	902	Hypothetical gene.	-	-	-	1	5	1	0	24.8838	124.419	24.8838	0	2.32193	0
Os03t0793950-00	474	Similar to Non-specific lipid-transfer protein.	-	-	-	1	5	2	18	47.3527	236.763	94.7054	852.349	2.32193	1	4.16993
Os03t0808200-00	1509	UDP-glucuronosyl/UDP-glucosyltransferase family protein.	metabolic process (GO 0008152)	-	transferase activity transferring hexosyl groups (GO 0016758)	1	5	20	53	14.8742	74.371	297.484	788.333	2.32193	4.32193	5.72792
Os03t0844600-01	3281	Esterase, SGNH hydrolase-type domain containing protein.	lipid metabolic process (GO 0006629)	-	hydrolase activity (GO 0016787), hydrolase activity acting on ester bonds (GO 0016788)	1	5	19	18	6.84096	34.2048	129.978	123.137	2.32193	4.24793	4.16993
Os04t0510900-01	1687	Similar to Embryo-specific protein 1 (ATS1).	-	-	-	2	10	254	1087	26.6096	133.048	3379.42	14462.3	2.32193	6.98868	9.08614
Os04t0522625-00	3301	Hypothetical protein.	-	-	-	1	5	206	332	6.79951	33.9975	1400.7	2257.44	2.32193	7.6865	8.37504
Os04t0523650-01	1513	Hypothetical protein.	-	-	-	2	10	4	40	29.6698	148.349	59.3395	593.395	2.32193	1	4.32193
Os04t0649700-05	2951	Similar to H0212B02.5 protein.	protein phosphorylation (GO 0006468)	-	protein kinase activity (GO 0004672), protein serine/threonine kinase activity (GO 0004674), protein tyrosine kinase activity (GO 0004713), protein binding (GO 0005515), ATP binding (GO 0005524), transferase activity transferring phosphorus-containing groups (GO 0016772)	1	5	1	2	7.60596	38.0298	7.60596	15.2119	2.32193	0	1
Os05t0132300-01	569	Hypothetical protein.	-	-	-	2	10	0	0	78.8934	394.467	0	0	2.32193
Os05t0429700-01	2917	C2 calcium-dependent membrane targeting domain containing protein.	-	-	protein binding (GO 0005515)	1	5	0	2	7.69461	38.4731	0	15.3892	2.32193		1
Os05t0513800-01	2226	Small GTP-binding protein OsRac2.	GTP catabolic process (GO 0006184), intracellular protein transport (GO 0006886), nucleocytoplasmic transport (GO 0006913), signal transduction (GO 0007165), small GTPase mediated signal transduction (GO 0007264), protein transport (GO 0015031)	intracellular (GO 0005622), membrane (GO 0016020)	GTPase activity (GO 0003924), GTP binding (GO 0005525)	2	10	11	2	20.1664	100.832	110.915	20.1664	2.32193	2.45943	0
Os06t0186000-01	932	Similar to Glutathione peroxidase.	protein phosphorylation (GO 0006468)	-	protein kinase activity (GO 0004672), transferase activity transferring phosphorus-containing groups (GO 0016772)	2	10	29	61	48.1656	240.828	698.401	1469.05	2.32193	3.85798	4.93074
Os06t0242000-01	2646	Similar to benzoate carboxyl methyltransferase.	-	-	methyltransferase activity (GO 0008168)	1	5	0	4	8.48268	42.4134	0	33.9307	2.32193		2
Os06t0271600-00	522	Zinc finger, RING/FYVE/PHD-type domain containing protein.	-	-	protein binding (GO 0005515), zinc ion binding (GO 0008270)	1	5	2	6	42.9984	214.992	85.9968	257.991	2.32193	1	2.58496
Os06t0324400-01	599	Late embryogenesis abundant (LEA) group 1 family protein.	embryo development (GO 0009790)	-	-	2	10	754	1643	74.9422	374.711	28253.2	61565	2.32193	8.55842	9.68212
Os06t0325350-00	2417	Hypothetical gene.	-	-	-	1	5	3	16	9.28638	46.4319	27.8591	148.582	2.32193	1.58496	4
Os06t0504900-00	1161	Similar to WRKY transcription factor 31.	regulation of transcription DNA-dependent (GO 0006355)	-	sequence-specific DNA binding transcription factor activity (GO 0003700), sequence-specific DNA binding (GO 0043565)	1	5	1	4	19.3326	96.6631	19.3326	77.3305	2.32193	0	2
Os06t0534950-00	826	Similar to zinc finger, C3HC4 type family protein.	-	-	protein binding (GO 0005515), zinc ion binding (GO 0008270)	1	5	0	18	27.1733	135.867	0	489.12	2.32193		4.16993
Os06t0549900-01	1972	FAD linked oxidase, N-terminal domain containing protein.	oxidation-reduction process (GO 0055114)	-	catalytic activity (GO 0003824), UDP-N-acetylmuramate dehydrogenase activity (GO 0008762), oxidoreductase activity (GO 0016491), oxidoreductase activity acting on CH-OH group of donors (GO 0016614), flavin adenine dinucleotide binding (GO 0050660)	1	5	13	7	11.3819	56.9097	147.965	79.6736	2.32193	3.70044	2.80735
Os07t0537550-00	1165	Hypothetical gene.	-	-	-	2	10	15	17	38.5325	192.662	288.994	327.526	2.32193	2.90689	3.08746
Os07t0647200-00	4274	Similar to Cytochrome P450 CYP734A7.	oxidation-reduction process (GO 0055114)	-	iron ion binding (GO 0005506), electron carrier activity (GO 0009055), oxidoreductase activity acting on paired donors with incorporation or reduction of molecular oxygen (GO 0016705), heme binding (GO 0020037)	1	5	2	3	5.25156	26.2578	10.5031	15.7547	2.32193	1	1.58496
Os08t0114250-00	685	Non-protein coding transcript.	-	-	-	1	5	0	2	32.7667	163.833	0	65.5334	2.32193		1
Os08t0240200-01	1907	Conserved hypothetical protein.	-	-	-	4	20	22	14	47.0796	235.398	258.938	164.778	2.32193	2.45943	1.80735
Os08t0504800-01	1495	Similar to protein kinase.	protein phosphorylation (GO 0006468)	-	protein kinase activity (GO 0004672), protein serine/threonine kinase activity (GO 0004674), protein tyrosine kinase activity (GO 0004713), ATP binding (GO 0005524), transferase activity transferring phosphorus-containing groups (GO 0016772)	1	5	6	0	15.0135	75.0675	90.081	0	2.32193	2.58496
Os09t0463166-00	1243	Non-protein coding transcript.	-	-	-	2	10	9	1	36.1145	180.573	162.515	18.0573	2.32193	2.16993	-1
Os10t0158475-00	914	Hypothetical protein.	-	-	-	1	5	0	0	24.5571	122.785	0	0	2.32193
Os10t0432400-01	3311	Hypothetical protein.	-	-	-	2	10	2	0	13.5579	67.7897	13.5579	0	2.32193	0
Os10t0468301-00	1875	Hypothetical conserved gene.	-	-	-	1	5	2	0	11.9708	59.8538	23.9415	0	2.32193	1
Os10t0524500-01	2300	Similar to Mandelonitrile lyase-like protein.	alcohol metabolic process (GO 0006066), oxidation-reduction process (GO 0055114)	-	choline dehydrogenase activity (GO 0008812), oxidoreductase activity acting on CH-OH group of donors (GO 0016614), flavin adenine dinucleotide binding (GO 0050660)	1	5	95	338	9.75877	48.7939	927.083	3298.47	2.32193	6.56986	8.40088
Os11t0644900-01	601	Hypothetical conserved gene.	-	-	-	1	5	0	0	37.3464	186.732	0	0	2.32193
Os12t0206950-00	2266	Non-protein coding transcript.	-	-	-	2	10	9	4	19.8104	99.052	89.1468	39.6208	2.32193	2.16993	1
Os12t0277200-00	450	Conserved hypothetical protein.	-	-	-	1	5	0	3	49.8782	249.391	0	149.635	2.32193		1.58496
Os12t0406000-01	3599	Conserved hypothetical protein.	-	-	-	1	5	1	1	6.2365	31.1825	6.2365	6.2365	2.32193	0	0
Os12t0242100-01	964	Similar to Glycine-rich cell wall structural protein 1 precursor.	-	-	-	48	233	80	65	1117.6	5425.03	1862.67	1513.42	2.27922	0.736966	0.437405
Os12t0493900-01	2666	Armadillo-like helical domain containing protein.	-	-	RNA binding (GO 0003723), binding (GO 0005488)	617	2987	2	14	5194.55	25147.7	16.8381	117.867	2.27535	-8.26913	-5.46177
Os04t0476600-01	3912	C2 calcium-dependent membrane targeting domain containing protein.	-	-	protein binding (GO 0005515)	6	29	1719	2666	34.4251	166.388	9862.8	15296.2	2.27302	8.16239	8.7955
Os06t0192000-02	1969	Hypothetical protein.	-	-	-	6	29	0	0	68.3957	330.579	0	0	2.27302
Os03t0187400-01	2403	Zinc finger, FYVE/PHD-type domain containing protein.	-	-	-	29	138	574	254	270.874	1288.99	5361.44	2372.48	2.25054	4.30693	3.1307
Os05t0542800-02	2815	Similar to polygalacturonase.	carbohydrate metabolic process (GO 0005975)	-	polygalacturonase activity (GO 0004650)	7	33	1345	1451	55.8139	263.123	10724.3	11569.4	2.23704	7.58604	7.69548
Os03t0604500-01	5134	Hypothetical gene.	-	-	-	3	14	5	23	13.1156	61.2062	21.8593	100.553	2.22239	0.736966	2.9386
Os04t0521001-00	2246	Hypothetical protein.	-	-	-	3	14	52	12	29.9802	139.908	519.657	119.921	2.22239	4.11548	2
Os05t0589400-02	1268	Similar to I-box binding factor (Fragment).	regulation of transcription DNA-dependent (GO 0006355)	-	DNA binding (GO 0003677), protein binding (GO 0005515)	3	14	61	3	53.1037	247.817	1079.78	53.1037	2.22239	4.34577	0
Os11t0413800-00	1755	Non-protein coding transcript.	-	-	-	3	14	23	77	38.3678	179.05	294.153	984.774	2.22239	2.9386	4.68182
Os12t0640950-00	384	Hypothetical protein.	-	-	-	20	93	973	598	1169.02	5435.94	56872.8	34953.7	2.21723	5.60437	4.90207
Os10t0113000-01	1995	Similar to Chalcone reductase homologue (Fragment).	oxidation-reduction process (GO 0055114)	-	oxidoreductase activity (GO 0016491)	64	292	216	185	720.046	3285.21	2430.15	2081.38	2.18982	1.75489	1.53138
Os09t0323500-01	2359	Protein of unknown function DUF833 family protein.	-	-	-	11	50	3870	6410	104.662	475.735	36821.9	60989.2	2.18442	8.45869	9.18668
Os02t0769700-01	1455	Protein kinase, core domain containing protein.	protein phosphorylation (GO 0006468)	-	protein kinase activity (GO 0004672), ATP binding (GO 0005524), transferase activity transferring phosphorus-containing groups (GO 0016772)	4	18	23	24	61.705	277.672	354.803	370.23	2.16993	2.52356	2.58496
Os03t0594100-01	2951	Cytochrome P450 family protein.	oxidation-reduction process (GO 0055114)	-	iron ion binding (GO 0005506), electron carrier activity (GO 0009055), oxidoreductase activity acting on paired donors with incorporation or reduction of molecular oxygen (GO 0016705), heme binding (GO 0020037)	2	9	26	20	15.2119	68.4536	197.755	152.119	2.16993	3.70044	3.32193
Os03t0624600-01	1983	No apical meristem (NAM) protein domain containing protein.	regulation of transcription DNA-dependent (GO 0006355)	-	DNA binding (GO 0003677)	2	9	0	2	22.6376	101.869	0	22.6376	2.16993		0
Os04t0204000-00	4230	Similar to H0825G02.2 protein.	metabolic process (GO 0008152)	-	transferase activity transferring hexosyl groups (GO 0016758)	2	9	97	379	10.6124	47.7557	514.7	2011.05	2.16993	5.59991	7.56605
Os05t0408800-00	1084	Similar to zinc finger, C3HC4 type family protein.	-	-	protein binding (GO 0005515), zinc ion binding (GO 0008270)	2	9	0	3	41.4118	186.353	0	62.1177	2.16993		0.584963
Os06t0142200-01	1090	Early nodulin.	-	-	-	2	9	34	4	41.1838	185.327	700.125	82.3676	2.16993	4.08746	1
Os06t0181900-01	2777	Hypothetical protein.	-	-	-	2	9	0	2	16.1651	72.7427	0	16.1651	2.16993		0
Os06t0215500-01	1976	Similar to Oxo-phytodienoic acid reductase.	metabolic process (GO 0008152), oxidation-reduction process (GO 0055114)	-	catalytic activity (GO 0003824), FMN binding (GO 0010181), oxidoreductase activity (GO 0016491)	2	9	3	14	22.7178	102.23	34.0767	159.025	2.16993	0.584963	2.80735
Os06t0640800-00	940	Similar to Cytochrome P450 CYP71Y10.	oxidation-reduction process (GO 0055114)	-	iron ion binding (GO 0005506), electron carrier activity (GO 0009055), oxidoreductase activity acting on paired donors with incorporation or reduction of molecular oxygen (GO 0016705), heme binding (GO 0020037)	2	9	0	0	47.7557	214.901	0	0	2.16993
Os08t0527300-01	5569	Peptidase C19, ubiquitin carboxyl-terminal hydrolase 2 domain containing protein.	ubiquitin-dependent protein catabolic process (GO 0006511)	-	ubiquitin thiolesterase activity (GO 0004221), zinc ion binding (GO 0008270)	2	9	5	8	8.06076	36.2734	20.1519	32.243	2.16993	1.32193	2
Os08t0563400-00	1040	Similar to LOB domain protein 17.	-	-	-	2	9	0	0	43.1638	194.237	0	0	2.16993
Os09t0395300-01	5455	GARP DNA-binding protien, Leaf polarity modeling	-	-	DNA binding (GO 0003677), protein binding (GO 0005515)	2	9	22	5	8.22921	37.0315	90.5213	20.573	2.16993	3.45943	1.32193
Os10t0537100-00	1001	Hypothetical conserved gene.	regulation of transcription DNA-dependent (GO 0006355)	-	DNA binding (GO 0003677)	2	9	8	1	44.8455	201.805	179.382	22.4228	2.16993	2	-1
Os11t0246300-00	4848	Conserved hypothetical protein.	-	-	-	4	18	40	91	18.5191	83.3361	185.191	421.31	2.16993	3.32193	4.50779
Os12t0257600-00	5479	Similar to Laccase-25.	lignin catabolic process (GO 0046274), oxidation-reduction process (GO 0055114)	apoplast (GO 0048046)	copper ion binding (GO 0005507), laccase activity (GO 0008471), oxidoreductase activity (GO 0016491)	8	36	82	3817	32.7727	147.477	335.92	15636.7	2.16993	3.35755	8.89822
Os12t0123700-00	2076	No apical meristem (NAM) protein domain containing protein.	regulation of transcription DNA-dependent (GO 0006355)	-	DNA binding (GO 0003677)	60	268	15867	3550	648.705	2897.55	171550	38381.7	2.1592	8.04685	5.88671
Os03t0182000-00	3072	Similar to flavin-dependent monooxygenase 1.	oxidation-reduction process (GO 0055114)	-	flavin-containing monooxygenase activity (GO 0004499), flavin adenine dinucleotide binding (GO 0050660), NADP binding (GO 0050661)	7	31	36	41	51.1446	226.498	263.029	299.561	2.14684	2.36257	2.5502
Os12t0564100-01	2292	Similar to Myb-like DNA-binding domain containing protein, expressed.	regulation of transcription DNA-dependent (GO 0006355)	-	DNA binding (GO 0003677), protein binding (GO 0005515)	12	53	1659	2569	117.514	519.02	16246.3	25157.8	2.14296	7.11114	7.74203
Os11t0507200-00	2417	Similar to transferase.	-	-	transferase activity transferring acyl groups other than amino-acyl groups (GO 0016747)	11	48	30	111	102.15	445.746	278.591	1030.79	2.12553	1.44746	3.33498
Os03t0164901-00	586	Hypothetical gene.	-	-	-	3	13	15	22	114.907	497.931	574.535	842.652	2.11548	2.32193	2.87447
Os03t0288900-01	3099	Hypothetical protein.	-	-	-	3	13	14	3	21.7281	94.1553	101.398	21.7281	2.11548	2.22239	0
Os03t0322900-00	1213	Late embryogenesis abundant protein repeat containing protein.	-	-	-	31	134	15620	6068	573.62	2479.52	289030	112281	2.11189	8.97691	7.61281
Os05t0104200-00	4662	Similar to Polygalacturonase inhibiting protein 1.	-	-	protein binding (GO 0005515)	40	171	131	149	192.58	823.279	630.699	717.36	2.09592	1.71149	1.89724
Os01t0613500-01	1655	Peptidase C1A, papain family protein.	proteolysis (GO 0006508)	-	cysteine-type endopeptidase activity (GO 0004197), cysteine-type peptidase activity (GO 0008234)	19	81	1	6	257.679	1098.53	13.562	81.3722	2.09192	-4.24793	-1.66297
Os01t0119000-01	3033	Glycosyltransferase AER61, uncharacterized domain containing protein.	-	-	transferase activity transferring glycosyl groups (GO 0016757)	4	17	170	197	29.6013	125.805	1258.05	1457.86	2.08746	5.40939	5.62205
Os02t0525501-00	447	Hypothetical gene.	-	-	-	4	17	17	63	200.852	853.62	853.62	3163.41	2.08746	2.08746	3.97728
Os11t0614500-01	1933	Similar to Patatin-like protein.	lipid metabolic process (GO 0006629), metabolic process (GO 0008152)	-	-	21	89	79	5	243.843	1033.43	917.315	58.0579	2.08342	1.91146	-2.07039
Os01t0584100-01	842	Similar to hydroxyproline-rich glycoprotein family protein.	-	-	-	13	55	283	534	346.541	1466.13	7543.93	14234.8	2.08092	4.44422	5.36026
Os07t0548100-00	3179	Hypothetical conserved gene.	-	-	-	5	21	16	27	35.3023	148.269	112.967	190.632	2.07039	1.67807	2.43296
Os06t0110200-01	554	Late embryogenesis abundant (LEA) group 1 family protein.	embryo development (GO 0009790)	-	-	6	25	1875	2630	243.089	1012.87	75965.2	106554	2.05889	8.28771	8.77588
Os07t0512150-00	2782	Hypothetical protein.	-	-	-	6	25	12	4	48.408	201.7	96.816	32.272	2.05889	1	-0.584963
Os12t0555600-01	4374	Cellulose synthase-like protein, Cell wall biosynthesis	cellulose biosynthetic process (GO 0030244)	membrane (GO 0016020)	cellulose synthase (UDP-forming) activity (GO 0016760)	9	37	21	8	46.1835	189.865	107.761	41.052	2.03953	1.22239	-0.169925
Os08t0397800-01	771	Conserved hypothetical protein.	-	-	-	10	41	43	28	291.118	1193.58	1251.81	815.13	2.03562	2.10434	1.48543
Os10t0544600-02	5022	Zinc finger, RING/FYVE/PHD-type domain containing protein.	-	-	protein binding (GO 0005515), zinc ion binding (GO 0008270)	75	307	450	165	335.203	1372.1	2011.22	737.446	2.03328	2.58496	1.1375
Os02t0533700-01	1063	Conserved hypothetical protein.	-	-	-	102	416	66	28	2153.72	8783.81	1393.59	591.218	2.02801	-0.628031	-1.86507
Os01t0571300-01	2933	Similar to Heat shock transcription factor 31 (Fragment).	regulation of transcription DNA-dependent (GO 0006355)	nucleus (GO 0005634)	sequence-specific DNA binding transcription factor activity (GO 0003700), sequence-specific DNA binding (GO 0043565)	20	81	947	5670	153.053	619.863	7247.05	43390.4	2.01792	5.56529	8.1472
Os02t0106201-00	3109	Hypothetical protein.	-	-	-	44	177	13623	158	317.654	1277.84	98350.2	1140.67	2.00817	8.27433	1.84435
Os01t0316001-01	3624	Hypothetical conserved gene.	-	-	-	1	4	3	9	6.19348	24.7739	18.5804	55.7413	2	1.58496	3.16993
Os01t0740150-00	744	Similar to H0315A08.1 protein.	-	-	-	1	4	0	2	30.1682	120.673	0	60.3365	2		1
Os01t0756101-00	1080	Conserved hypothetical protein.	-	-	-	1	4	2	2	20.7826	83.1303	41.5651	41.5651	2	1	1
Os01t0788700-00	1536	Cupredoxin domain containing protein.	-	-	copper ion binding (GO 0005507), electron carrier activity (GO 0009055)	2	8	2	6	29.2255	116.902	29.2255	87.6765	2	0	1.58496
Os01t0788800-03	859	Similar to Isoform 2 of Homeobox-leucine zipper protein TF1.	-	-	-	3	12	6	35	78.3883	313.553	156.777	914.53	2	1	3.54432
Os01t0853600-03	698	Similar to cDNA clone:J023041K02, full insert sequence.	-	-	-	2	8	1	0	64.3128	257.251	32.1564	0	2	-1
Os01t0857975-00	193	Non-protein coding transcript.	-	-	-	1	4	4	2	116.296	465.185	465.185	232.593	2	2	1
Os01t0922100-01	1578	Conserved hypothetical protein.	-	-	-	1	4	3	3	14.2238	56.8953	42.6714	42.6714	2	1.58496	1.58496
Os01t0942300-01	494	Similar to Beta glucanase precursor (EC 3.2.1.73) (Fragment).	carbohydrate metabolic process (GO 0005975)	-	catalytic activity (GO 0003824), hydrolase activity hydrolyzing O-glycosyl compounds (GO 0004553), cation binding (GO 0043169)	2	8	1	13	90.8712	363.485	45.4356	590.663	2	-1	2.70044
Os02t0196451-00	2627	Non-protein coding transcript.	-	-	-	1	4	3	27	8.54403	34.1761	25.6321	230.689	2	1.58496	4.75489
Os02t0480950-00	2395	Hypothetical protein.	-	-	-	1	4	12	29	9.37168	37.4867	112.46	271.779	2	3.58496	4.85798
Os02t0482400-01	1585	Similar to Ornithine decarboxylase (EC 4.1.1.17) (ODC).	polyamine biosynthetic process (GO 0006596)	-	catalytic activity (GO 0003824)	1	4	277	27	14.161	56.644	3922.6	382.347	2	8.11374	4.75489
Os02t0509600-01	1508	Conserved hypothetical protein.	-	-	-	2	8	504	195	29.7681	119.073	7501.57	2902.39	2	7.97728	6.60733
Os02t0635400-00	261	Non-protein coding transcript.	-	-	-	2	8	5	2	171.994	687.975	429.984	171.994	2	1.32193	0
Os02t0670200-00	612	Hypothetical protein.	-	-	-	2	8	3	0	73.3503	293.401	110.025	0	2	0.584963
Os02t0702600-03	1374	Similar to predicted protein.	-	-	Rho guanyl-nucleotide exchange factor activity (GO 0005089)	1	4	7	0	16.3356	65.3426	114.35	0	2	2.80735
Os02t0734800-01	1082	Protein of unknown function DUF26 domain containing protein.	-	-	-	8	32	33	17	165.953	663.813	684.557	352.651	2	2.04439	1.08746
Os02t0752200-01	4369	Similar to Beta-D-xylosidase.	carbohydrate metabolic process (GO 0005975)	-	hydrolase activity hydrolyzing O-glycosyl compounds (GO 0004553)	1	4	2	0	5.13737	20.5495	10.2747	0	2	1
Os02t0784100-00	2883	Hypothetical conserved gene.	-	-	protein binding (GO 0005515)	3	12	11	8	23.3561	93.4243	85.6389	62.2828	2	1.87447	1.41504
Os02t0790600-01	1752	Similar to RING-H2 finger protein ATL1R (RING-H2 finger protein ATL8).	-	-	protein binding (GO 0005515), zinc ion binding (GO 0008270)	1	4	0	7	12.8112	51.2447	0	89.6782	2		2.80735
Os02t0802500-01	4446	Similar to H(+)-translocating (Pyrophosphate-ENERGIZED) inorganic pyrophosphatase beta-1 polypeptide (EC 3.6.1.1) (Fragment).	proton transport (GO 0015992)	membrane (GO 0016020)	inorganic diphosphatase activity (GO 0004427), hydrogen-translocating pyrophosphatase activity (GO 0009678)	2	8	40	78	10.0968	40.3872	201.936	393.775	2	4.32193	5.2854
Os02t0811800-01	2182	Similar to Cinnamoyl-CoA reductase (EC 1.2.1.44).	cellular metabolic process (GO 0044237)	-	nucleotide binding (GO 0000166), catalytic activity (GO 0003824), coenzyme binding (GO 0050662)	2	8	8	7	20.573	82.2921	82.2921	72.0056	2	2	1.80735
Os02t0827400-00	1067	Similar to predicted protein.	-	-	-	2	8	48	83	42.0716	168.286	1009.72	1745.97	2	4.58496	5.37504
Os03t0157700-01	4146	Protein of unknown function DUF639 family protein.	-	-	-	1	4	2	3	5.41369	21.6548	10.8274	16.2411	2	1	1.58496
Os03t0168000-01	4030	Major facilitator superfamily, general substrate transporter domain containing protein.	-	-	-	1	4	44	223	5.56952	22.2781	245.059	1242	2	5.45943	7.8009
Os03t0296600-01	675	Similar to ECA1 protein.	-	-	-	1	4	2	6	33.2521	133.008	66.5042	199.513	2	1	2.58496
Os03t0360000-00	981	Similar to Arginine decarboxylase.	-	-	-	1	4	1	0	22.8799	91.5196	22.8799	0	2	0
Os03t0672400-01	3042	Conserved hypothetical protein.	-	-	-	3	12	12	8	22.1353	88.5411	88.5411	59.0274	2	2	1.41504
Os03t0736500-01	1245	Syntaxin-related protein KNOLLE (Syntaxin 111) (AtSYP111).	intracellular protein transport (GO 0006886), vesicle-mediated transport (GO 0016192)	membrane (GO 0016020)	SNAP receptor activity (GO 0005484), protein binding (GO 0005515)	2	8	8	2	36.0565	144.226	144.226	36.0565	2	2	0
Os03t0739900-00	47	Non-protein coding transcript.	-	-	-	1	4	1	1	477.557	1910.23	477.557	477.557	2	0	0
Os03t0852800-00	1272	Similar to NPC4 (NONSPECIFIC PHOSPHOLIPASE C4); hydrolase, acting on ester bonds / phospholipase C.	-	-	hydrolase activity acting on ester bonds (GO 0016788)	2	8	457	667	35.2912	141.165	8064.03	11769.6	2	7.83605	8.38154
Os04t0117300-02	2650	SEC7-like domain containing protein.	regulation of ARF protein signal transduction (GO 0032012)	intracellular (GO 0005622)	ARF guanyl-nucleotide exchange factor activity (GO 0005086)	6	24	2	6	50.8193	203.277	16.9398	50.8193	2	-1.58496	0
Os04t0206650-00	2555	Hypothetical protein.	-	-	-	2	8	116	432	17.5696	70.2784	1019.04	3795.04	2	5.85798	7.75489
Os04t0443951-00	771	Hypothetical protein.	-	-	-	1	4	8	13	29.1118	116.447	232.894	378.453	2	3	3.70044
Os04t0445900-00	690	Similar to OSIGBa0140O07.10 protein.	-	-	-	1	4	4	0	32.5292	130.117	130.117	0	2	2
Os04t0538400-01	1176	Similar to Nodulin 21 (N-21).	-	-	-	4	16	62	276	76.3441	305.377	1183.33	5267.75	2	3.9542	6.10852
Os04t0634400-00	3485	Similar to H0315F07.5 protein.	protein phosphorylation (GO 0006468), recognition of pollen (GO 0048544)	-	protein kinase activity (GO 0004672), protein serine/threonine kinase activity (GO 0004674), protein tyrosine kinase activity (GO 0004713), ATP binding (GO 0005524), sugar binding (GO 0005529), transferase activity transferring phosphorus-containing groups (GO 0016772)	1	4	0	0	6.44051	25.762	0	0	2
Os04t0637300-00	763	Similar to predicted protein.	-	-	-	1	4	1	2	29.417	117.668	29.417	58.834	2	0	1
Os04t0679050-00	4025	Similar to H0801D08.10 protein.	transport (GO 0006810), transmembrane transport (GO 0055085)	membrane (GO 0016020), integral to membrane (GO 0016021)	transporter activity (GO 0005215), transmembrane transporter activity (GO 0022857), substrate-specific transmembrane transporter activity (GO 0022891)	1	4	0	6	5.57644	22.3058	0	33.4586	2		2.58496
Os05t0150100-01	1299	Conserved hypothetical protein.	-	-	-	1	4	0	0	17.2788	69.1153	0	0	2
Os05t0191800-00	339	Non-protein coding transcript.	-	-	-	1	4	4	0	66.21	264.84	264.84	0	2	2
Os05t0206600-00	258	Non-protein coding transcript.	-	-	-	1	4	1	0	86.9968	347.987	86.9968	0	2	0
Os05t0235450-00	511	Hypothetical conserved gene.	-	-	-	1	4	6	7	43.924	175.696	263.544	307.468	2	2.58496	2.80735
Os05t0416900-00	468	Hypothetical protein.	-	-	-	3	12	7	10	143.879	575.517	335.718	479.598	2	1.22239	1.73697
Os05t0476100-01	2872	Protein of unknown function DUF827, plant family protein.	-	-	-	2	8	1	0	15.6303	62.5214	7.81517	0	2	-1
Os05t0489750-00	274	Hypothetical protein.	-	-	-	1	4	6	6	81.9167	327.667	491.5	491.5	2	2.58496	2.58496
Os05t0532300-00	2593	Similar to F-box protein.	-	-	-	1	4	6	0	8.65607	34.6243	51.9364	0	2	2.58496
Os05t0567200-00	2480	Similar to WRKY transcription factor 43.	regulation of transcription DNA-dependent (GO 0006355)	-	sequence-specific DNA binding transcription factor activity (GO 0003700), sequence-specific DNA binding (GO 0043565)	1	4	1	2	9.05047	36.2019	9.05047	18.1009	2	0	1
Os05t0589400-01	1293	Similar to I-box binding factor (Fragment).	regulation of transcription DNA-dependent (GO 0006355)	-	DNA binding (GO 0003677), protein binding (GO 0005515)	5	20	52	14	86.795	347.18	902.668	243.026	2	3.37851	1.48543
Os06t0112151-00	231	Hypothetical protein.	-	-	-	2	8	0	1	194.331	777.322	0	97.1653	2		-1
Os06t0115700-01	981	Conserved hypothetical protein.	-	-	-	2	8	2	6	45.7598	183.039	45.7598	137.279	2	0	1.58496
Os06t0118000-01	1132	Peptidase A1 domain containing protein.	proteolysis (GO 0006508)	-	aspartic-type endopeptidase activity (GO 0004190)	1	4	3	2	19.8279	79.3116	59.4837	39.6558	2	1.58496	1
Os06t0191800-01	1804	Cytochrome P450 family protein.	oxidation-reduction process (GO 0055114)	-	iron ion binding (GO 0005506), electron carrier activity (GO 0009055), oxidoreductase activity acting on paired donors with incorporation or reduction of molecular oxygen (GO 0016705), heme binding (GO 0020037)	2	8	0	2	24.8838	99.5352	0	24.8838	2		0
Os06t0204100-00	3249	Similar to Cytochrome P450 family protein, expressed.	oxidation-reduction process (GO 0055114)	-	iron ion binding (GO 0005506), electron carrier activity (GO 0009055), oxidoreductase activity acting on paired donors with incorporation or reduction of molecular oxygen (GO 0016705), heme binding (GO 0020037)	2	8	3	4	13.8167	55.2667	20.725	27.6333	2	0.584963	1
Os06t0212600-00	1675	Xyloglucan fucosyltransferase family protein.	cell wall biogenesis (GO 0042546)	membrane (GO 0016020)	galactoside 2-alpha-L-fucosyltransferase activity (GO 0008107)	1	4	0	0	13.4001	53.6004	0	0	2
Os06t0298100-01	957	Conserved hypothetical protein.	-	-	-	1	4	5	19	23.4537	93.8147	117.268	445.62	2	2.32193	4.24793
Os06t0577350-00	1162	Hypothetical protein.	-	-	-	1	4	2	0	19.316	77.264	38.632	0	2	1
Os06t0675900-01	3564	Similar to High pI alpha-glucosidase.	-	-	-	2	8	0	0	12.5955	50.382	0	0	2
Os06t0723650-00	2056	Conserved hypothetical protein.	-	-	-	1	4	15	35	10.9169	43.6677	163.754	382.092	2	3.90689	5.12928
Os07t0142200-01	817	Conserved hypothetical protein.	-	-	-	3	12	4	6	82.418	329.672	109.891	164.836	2	0.415037	1
Os07t0174900-00	1404	Plant lipid transfer protein and hydrophobic protein, helical domain containing protein.	lipid transport (GO 0006869)	-	lipid binding (GO 0008289)	1	4	9	2	15.9866	63.9464	143.879	31.9732	2	3.16993	1
Os07t0524200-01	863	Harpin-induced 1 domain containing protein.	-	-	-	1	4	6	6	26.0083	104.033	156.05	156.05	2	2.58496	2.58496
Os07t0601600-00	1267	Similar to VEP1 (VEIN PATTERNING 1); binding / catalytic.	-	-	nucleotide binding (GO 0000166)	1	4	1	5	17.7152	70.8609	17.7152	88.5761	2	0	2.32193
Os07t0635150-01	1985	Hypothetical gene.	-	-	-	1	4	3	5	11.3074	45.2296	33.9222	56.537	2	1.58496	2.32193
Os07t0673801-01	649	Conserved hypothetical protein.	-	-	-	1	4	4	2	34.5842	138.337	138.337	69.1685	2	2	1
Os07t0675100-01	3871	Similar to Pectin methylesterase isoform alpha (EC 3.1.1.11) (Fragment).	cell wall modification (GO 0042545)	cell wall (GO 0005618)	enzyme inhibitor activity (GO 0004857), pectinesterase activity (GO 0030599)	4	16	1	4	23.1932	92.7726	5.79829	23.1932	2	-2	0
Os08t0131300-00	1533	Phospholipid/glycerol acyltransferase domain containing protein.	metabolic process (GO 0008152)	-	transferase activity transferring acyl groups (GO 0016746)	1	4	1	0	14.6413	58.5654	14.6413	0	2	0
Os08t0136750-01	622	Non-protein coding transcript.	-	-	-	2	8	0	0	72.171	288.684	0	0	2
Os08t0153000-00	1587	Similar to MDR-like ABC transporter.	transport (GO 0006810), transmembrane transport (GO 0055085)	integral to membrane (GO 0016021)	nucleotide binding (GO 0000166), ATP binding (GO 0005524), ATPase activity (GO 0016887), nucleoside-triphosphatase activity (GO 0017111), ATPase activity coupled to transmembrane movement of substances (GO 0042626)	1	4	2	0	14.1431	56.5726	28.2863	0	2	1
Os08t0158400-00	1734	Similar to Berberine bridge enzyme-like protein.	oxidation-reduction process (GO 0055114)	-	catalytic activity (GO 0003824), UDP-N-acetylmuramate dehydrogenase activity (GO 0008762), oxidoreductase activity (GO 0016491), oxidoreductase activity acting on CH-OH group of donors (GO 0016614), flavin adenine dinucleotide binding (GO 0050660)	4	16	661	246	51.7766	207.107	8556.09	3184.26	2	7.36851	5.94251
Os08t0176633-01	3958	Conserved hypothetical protein.	-	-	-	1	4	6	6	5.67084	22.6834	34.025	34.025	2	2.58496	2.58496
Os08t0194501-00	3671	Conserved hypothetical protein.	-	-	-	1	4	2	6	6.11419	24.4567	12.2284	36.6851	2	1	2.58496
Os08t0277300-00	3522	Similar to Flavonol 4-sulfotransferase.	-	-	sulfotransferase activity (GO 0008146)	2	8	10	31	12.7457	50.9828	63.7285	197.558	2	2.32193	3.9542
Os08t0285200-01	3559	WD40 repeat-like domain containing protein.	-	-	protein binding (GO 0005515)	4	16	1	0	25.2264	100.906	6.3066	0	2	-2
Os08t0425100-01	10434	Dynamin family protein.	-	-	GTPase activity (GO 0003924), protein binding (GO 0005515), GTP binding (GO 0005525)	4	16	27	41	8.60463	34.4185	58.0813	88.1975	2	2.75489	3.35755
Os08t0425100-02	7391	Similar to DRP.	-	-	GTPase activity (GO 0003924), GTP binding (GO 0005525)	2	8	4	31	6.07365	24.2946	12.1473	94.1416	2	1	3.9542
Os08t0431200-00	3258	Similar to Formin-like protein 9.	-	-	-	1	4	57	389	6.88925	27.557	392.687	2679.92	2	5.83289	8.60363
Os08t0488100-00	465	Similar to Cortical cell-delineating protein.	lipid transport (GO 0006869)	-	-	1	4	0	0	48.2692	193.077	0	0	2
Os08t0499100-01	3690	ATPase, AAA+ type, core domain containing protein.	-	-	nucleotide binding (GO 0000166), nucleoside-triphosphatase activity (GO 0017111), ADP binding (GO 0043531)	3	12	7	9	18.2481	72.9924	42.5789	54.7443	2	1.22239	1.58496
Os08t0525800-00	1510	Similar to glucan endo-1,3-beta-glucosidase A6.	carbohydrate metabolic process (GO 0005975)	-	catalytic activity (GO 0003824), hydrolase activity hydrolyzing O-glycosyl compounds (GO 0004553), cation binding (GO 0043169)	1	4	38	41	14.8644	59.4574	564.846	609.439	2	5.24793	5.35755
Os08t0551225-01	4572	Hypothetical gene.	-	-	-	2	8	5	3	9.81854	39.2742	24.5463	14.7278	2	1.32193	0.584963
Os08t0553050-00	944	Hypothetical conserved gene.	-	-	-	4	16	4	1	95.1067	380.427	95.1067	23.7767	2	0	-2
Os08t0553250-00	922	Hypothetical protein.	-	-	-	2	8	0	0	48.688	194.752	0	0	2
Os09t0133250-00	258	Non-protein coding transcript.	-	-	-	1	4	0	0	86.9968	347.987	0	0	2
Os09t0259000-00	793	Conserved hypothetical protein.	-	-	-	1	4	0	2	28.3041	113.217	0	56.6083	2		1
Os09t0272401-00	540	Hypothetical conserved gene.	-	-	-	2	8	0	1	83.1303	332.521	0	41.5651	2		-1
Os09t0278000-00	558	Hypothetical conserved gene.	-	-	-	1	4	280	588	40.2243	160.897	11262.8	23651.9	2	8.12928	9.19967
Os09t0334050-00	1526	Hypothetical gene.	-	-	-	1	4	13	35	14.7085	58.834	191.211	514.798	2	3.70044	5.12928
Os09t0376000-01	5181	Conserved hypothetical protein.	-	-	-	2	8	4	1	8.66442	34.6577	17.3288	4.33221	2	1	-1
Os09t0432700-01	1514	Hypothetical protein.	-	-	-	3	12	26	7	44.4753	177.901	385.452	103.776	2	3.11548	1.22239
Os09t0444100-00	8373	Similar to Minus dominance protein.	-	-	-	1	4	24	86	2.68066	10.7226	64.3359	230.537	2	4.58496	6.42626
Os09t0555800-00	2043	Similar to AMP-binding protein (Adenosine monophosphate binding protein 6 AMPBP6).	metabolic process (GO 0008152)	-	catalytic activity (GO 0003824)	1	4	2	2	10.9864	43.9455	21.9728	21.9728	2	1	1
Os10t0151100-00	4636	Similar to Protein kinase domain containing protein, expressed.	protein phosphorylation (GO 0006468)	-	protein kinase activity (GO 0004672), protein serine/threonine kinase activity (GO 0004674), protein tyrosine kinase activity (GO 0004713), calcium ion binding (GO 0005509), ATP binding (GO 0005524), transferase activity transferring phosphorus-containing groups (GO 0016772)	1	4	2	0	4.8415	19.366	9.68299	0	2	1
Os10t0339182-02	811	Conserved hypothetical protein.	-	-	-	1	4	2	3	27.6759	110.704	55.3519	83.0278	2	1	1.58496
Os10t0394200-01	2587	Similar to subtilase family protein.	proteolysis (GO 0006508)	-	serine-type endopeptidase activity (GO 0004252)	2	8	3	0	17.3523	69.4091	26.0284	0	2	0.584963
Os10t0555651-00	543	Conserved hypothetical protein.	-	-	-	6	24	0	0	248.013	992.052	0	0	2
Os11t0100300-00	3022	Conserved hypothetical protein.	-	-	-	2	8	6	40	14.8545	59.4181	44.5636	297.09	2	1.58496	4.32193
Os11t0139400-01	1589	Protein of unknown function DUF250 domain containing protein.	-	-	-	2	8	24	10	28.2507	113.003	339.008	141.253	2	3.58496	2.32193
Os11t0142101-00	1149	Hypothetical gene.	-	-	-	1	4	0	0	19.5345	78.1381	0	0	2
Os11t0192400-01	2144	Pectin lyase fold/virulence factor domain containing protein.	cell wall modification (GO 0042545)	cell wall (GO 0005618)	pectinesterase activity (GO 0030599)	1	4	0	2	10.4688	41.8753	0	20.9377	2		1
Os11t0208700-00	2468	Similar to D-mannose binding lectin family protein.	recognition of pollen (GO 0048544)	-	ATP binding (GO 0005524), sugar binding (GO 0005529), transferase activity transferring phosphorus-containing groups (GO 0016772)	1	4	0	0	9.09448	36.3779	0	0	2
Os11t0291450-00	270	Non-protein coding transcript.	-	-	-	3	12	52	165	249.391	997.563	4322.77	13716.5	2	4.11548	5.78136
Os11t0559366-00	289	Non-protein coding transcript.	-	-	-	1	4	0	0	77.665	310.66	0	0	2
Os11t0588100-00	1897	Similar to Integral membrane protein DUF6 containing protein, expressed.	-	membrane (GO 0016020)	-	2	8	5	2	23.6639	94.6555	59.1597	23.6639	2	1.32193	0
Os11t0634350-01	1320	Non-protein coding transcript.	-	-	-	1	4	372	46	17.0039	68.0157	6325.46	782.18	2	8.53916	5.52356
Os11t0652600-01	4152	Protein of unknown function DUF594 domain containing protein.	-	-	-	1	4	1	2	5.40587	21.6235	5.40587	10.8117	2	0	1
Os11t0680500-00	152	Non-protein coding transcript.	-	-	-	1	4	1	0	147.666	590.663	147.666	0	2	0
Os11t0682000-01	5563	Hypothetical conserved gene.	-	-	-	1	4	3	5	4.03473	16.1389	12.1042	20.1736	2	1.58496	2.32193
Os11t0702900-01	967	Hypothetical protein.	-	-	-	1	4	6	10	23.2111	92.8446	139.267	232.111	2	2.58496	3.32193
Os11t0707450-00	468	Conserved hypothetical protein.	-	-	-	1	4	9	12	47.9598	191.839	431.638	575.517	2	3.16993	3.58496
Os12t0111500-02	1837	BTB domain containing protein.	-	-	-	2	8	6	2	24.4368	97.7471	73.3103	24.4368	2	1.58496	0
Os12t0139700-00	1217	Hypothetical conserved gene.	-	-	-	1	4	2	0	18.443	73.7722	36.8861	0	2	1
Os12t0420866-01	2936	Hypothetical gene.	-	-	-	1	4	15	15	7.64482	30.5793	114.672	114.672	2	3.90689	3.90689
Os12t0499700-00	2135	Similar to Protein kinase domain containing protein.	protein phosphorylation (GO 0006468)	-	protein kinase activity (GO 0004672), protein serine/threonine kinase activity (GO 0004674), protein tyrosine kinase activity (GO 0004713), ATP binding (GO 0005524), transferase activity transferring phosphorus-containing groups (GO 0016772)	1	4	16	48	10.513	42.0519	168.207	504.622	2	4	5.58496
Os12t0562166-00	651	Similar to H0315A08.1 protein.	-	-	-	3	12	754	242	103.434	413.736	25996.4	8343.68	2	7.97346	6.3339
Os09t0425200-00	802	Conserved hypothetical protein.	-	-	-	16	63	2488	386	447.784	1763.15	69630.4	10802.8	1.97728	7.28077	4.59246
Os12t0178633-00	3436	WD40 repeat domain containing protein.	-	-	protein binding (GO 0005515)	7	27	3	0	45.7265	176.374	19.5971	0	1.94753	-1.22239
Os05t0595000-01	745	Allergen V5/Tpx-1 related family protein.	-	-	-	6	23	124	183	180.767	692.938	3735.84	5513.38	1.9386	4.36923	4.93074
Os01t0810833-01	2677	Non-protein coding transcript.	-	-	-	11	42	3	0	92.229	352.147	25.1534	0	1.93289	-1.87447
Os10t0578600-02	2180	Methyltransferase type 11 domain containing protein.	metabolic process (GO 0008152)	-	methyltransferase activity (GO 0008168)	11	42	88	8	113.255	432.43	906.044	82.3676	1.93289	3	-0.459432
Os03t0259600-01	1767	Ubiquitin domain containing protein.	-	-	protein binding (GO 0005515)	5	19	8	16	63.5121	241.346	101.619	203.239	1.926	0.678072	1.67807
Os05t0228000-01	5525	Purine and other phosphorylases, family 1 protein.	nucleoside metabolic process (GO 0009116)	-	catalytic activity (GO 0003824)	5	19	19	253	20.3124	77.187	77.187	1027.81	1.926	1.926	5.66107
Os05t0244700-01	2018	Aminotransferase, class IV family protein.	metabolic process (GO 0008152)	-	catalytic activity (GO 0003824)	5	19	643	458	55.6124	211.327	7151.76	5094.1	1.926	7.00675	6.51728
Os05t0575000-01	546	Similar to predicted protein.	-	-	-	20	76	2855	7660	822.168	3124.24	117364	314890	1.926	7.15735	8.5812
Os06t0683950-01	2045	Armadillo-like helical domain containing protein.	-	-	binding (GO 0005488), protein binding (GO 0005515)	4	15	49	260	43.9025	164.635	537.806	2853.67	1.90689	3.61471	6.02237
Os08t0299300-01	1663	Conserved hypothetical protein.	-	-	-	4	15	21	13	53.9872	202.452	283.433	175.458	1.90689	2.39232	1.70044
Os08t0466600-00	2351	Hypothetical protein.	-	-	-	4	15	8	13	38.1883	143.206	76.3766	124.112	1.90689	1	1.70044
Os10t0142700-01	2199	Hypothetical gene.	-	-	-	243	908	1782	500	2480.3	9267.95	18188.9	5103.5	1.90174	2.87447	1.04097
Os11t0679700-01	3367	Phospholipid/glycerol acyltransferase domain containing protein.	metabolic process (GO 0008152)	-	transferase activity transferring acyl groups (GO 0016746)	96	358	525	1538	639.958	2386.51	3499.77	10252.7	1.89885	2.45121	4.00188
Os02t0630300-01	3138	2OG-Fe(II) oxygenase domain containing protein.	oxidation-reduction process (GO 0055114)	-	oxidoreductase activity (GO 0016491), oxidoreductase activity acting on paired donors with incorporation or reduction of molecular oxygen 2-oxoglutarate as one donor and incorporation of one atom each of oxygen into both donors (GO 0016706)	10	37	522	298	71.527	264.65	3733.71	2131.51	1.88753	5.70598	4.89724
Os10t0368200-01	996	Hypothetical protein.	-	-	-	10	37	16	2	225.353	833.807	360.565	45.0706	1.88753	0.678072	-2.32193
Os02t0755900-01	1824	UDP-glucuronosyl/UDP-glucosyltransferase domain containing protein.	metabolic process (GO 0008152)	-	transferase activity transferring hexosyl groups (GO 0016758)	32	118	2805	28580	393.775	1452.05	34516.8	351690	1.88264	6.45379	9.80272
Os01t0638000-01	1895	UDP-glucuronosyl/UDP-glucosyltransferase family protein.	metabolic process (GO 0008152)	-	transferase activity transferring hexosyl groups (GO 0016758)	6	22	80	32	71.0665	260.577	947.554	379.021	1.87447	3.73697	2.41504
Os01t0644200-01	582	Similar to Little protein 1.	-	-	-	6	22	1923	1881	231.394	848.443	74161.6	72541.9	1.87447	8.32418	8.29232
Os01t0919100-00	3334	Similar to MATE.	drug transmembrane transport (GO 0006855), transmembrane transport (GO 0055085)	membrane (GO 0016020)	drug transmembrane transporter activity (GO 0015238), antiporter activity (GO 0015297)	3	11	19	17	20.1966	74.0543	127.912	114.448	1.87447	2.66297	2.5025
Os01t0972900-01	3262	Similar to Clone ZZD405 mRNA sequence. (Fragment).	-	-	protein binding (GO 0005515)	6	22	230	110	41.2848	151.378	1582.58	756.888	1.87447	5.26053	4.1964
Os02t0249900-01	1970	Glutelin precursor.	-	-	nutrient reservoir activity (GO 0045735)	3	11	28	20	34.1805	125.328	319.018	227.87	1.87447	3.22239	2.73697
Os03t0832800-04	3621	Similar to glycerol-3-phosphate acyltransferase 1.	metabolic process (GO 0008152)	-	transferase activity transferring acyl groups (GO 0016746)	9	33	7	0	55.7875	204.554	43.3903	0	1.87447	-0.36257
Os04t0140666-01	3621	Similar to OSIGBa0124C14.6 protein.	protein phosphorylation (GO 0006468)	-	protein kinase activity (GO 0004672), binding (GO 0005488), ATP binding (GO 0005524), transferase activity transferring phosphorus-containing groups (GO 0016772)	3	11	6	1	18.5958	68.1847	37.1917	6.19861	1.87447	1	-1.58496
Os04t0371100-00	3488	Similar to OSIGBa0134J07.7 protein.	-	-	-	3	11	16	2	19.3049	70.7847	102.96	12.8699	1.87447	2.41504	-0.584963
Os05t0252100-01	2093	Protein of unknown function DUF620 family protein.	-	-	-	3	11	35	16	32.1718	117.963	375.337	171.583	1.87447	3.54432	2.41504
Os06t0553001-00	634	Conserved hypothetical protein.	-	-	-	3	11	661	1599	106.207	389.427	23401	56608.6	1.87447	7.78354	9.05799
Os07t0613833-00	467	Hypothetical gene.	-	-	-	3	11	206	156	144.187	528.687	9900.87	7497.75	1.87447	6.10154	5.70044
Os08t0386125-00	232	Hypothetical protein.	-	-	-	3	11	4	5	290.239	1064.21	386.986	483.732	1.87447	0.415037	0.736966
Os10t0142600-00	1635	Protein kinase, catalytic domain domain containing protein.	protein phosphorylation (GO 0006468)	-	protein kinase activity (GO 0004672), protein serine/threonine kinase activity (GO 0004674), protein tyrosine kinase activity (GO 0004713), ATP binding (GO 0005524), transferase activity transferring phosphorus-containing groups (GO 0016772)	212	774	1591	431	2910.32	10625.4	21841.1	5916.74	1.86827	2.9078	1.02362
Os07t0285900-00	5336	F-box domain, cyclin-like domain containing protein.	-	-	binding (GO 0005488), protein binding (GO 0005515)	14	51	16	7	58.8891	214.525	67.3019	29.4446	1.86507	0.192645	-1
Os01t0291500-01	3986	Transferase family protein.	-	-	transferase activity transferring acyl groups other than amino-acyl groups (GO 0016747)	28	101	46	35	157.668	568.731	259.026	197.085	1.85086	0.716207	0.321928
Os06t0551500-01	1201	Conserved hypothetical protein.	-	-	-	5	18	4	2	93.4437	336.397	74.755	37.3775	1.848	-0.321928	-1.32193
Os06t0726900-00	5038	Armadillo domain containing protein.	protein ubiquitination (GO 0016567)	ubiquitin ligase complex (GO 0000151)	ubiquitin-protein ligase activity (GO 0004842), binding (GO 0005488), protein binding (GO 0005515)	10	36	21	25	44.5518	160.386	93.5587	111.379	1.848	1.07039	1.32193
Os08t0441600-01	2287	Similar to Chorismate mutase CM2 (EC 5.4.99.5) (Chorimate mutase).	aromatic amino acid family biosynthetic process (GO 0009073), chorismate metabolic process (GO 0046417)	-	chorismate mutase activity (GO 0004106)	5	18	10	35	49.0712	176.656	98.1424	343.499	1.848	1	2.80735
Os10t0488400-01	849	Protein of unknown function DUF761, plant domain containing protein.	-	-	-	15	54	2	0	396.558	1427.61	52.8744	0	1.848	-2.90689
Os01t0327250-00	5198	Hypothetical protein.	-	-	-	14	50	238	395	60.4526	215.902	1027.69	1705.63	1.8365	4.08746	4.81835
Os04t0314201-00	1454	Hypothetical protein.	-	-	-	7	25	30	27	108.058	385.921	463.105	416.795	1.8365	2.09954	1.94753
Os11t0111900-01	1847	BTB domain containing protein.	-	-	-	7	25	2	2	85.0656	303.806	24.3045	24.3045	1.8365	-1.80735	-1.80735
Os01t0104200-00	1134	No apical meristem (NAM) protein domain containing protein.	regulation of transcription DNA-dependent (GO 0006355)	-	DNA binding (GO 0003677)	11	39	30	108	217.722	771.924	593.788	2137.64	1.82597	1.44746	3.29546
Os01t0253500-01	1155	Conserved hypothetical protein.	-	-	-	13	46	105	82	252.63	893.92	2040.47	1593.51	1.82312	3.01381	2.65711
Os01t0730400-01	2084	Conserved hypothetical protein.	-	-	-	13	46	50	30	140.013	495.431	538.512	323.107	1.82312	1.94342	1.20645
Os07t0418700-01	1088	Hypothetical protein.	-	-	-	71	250	6002	13276	1464.71	5157.44	123820	273881	1.81604	6.40148	7.54679
Os01t0222300-01	2766	Conserved hypothetical protein.	-	-	-	2	7	8	56	16.2293	56.8027	64.9174	454.422	1.80735	2	4.80735
Os01t0544450-01	4913	Similar to DNA replication licensing factor mcm4.	DNA replication (GO 0006260), DNA-dependent DNA replication initiation (GO 0006270)	-	nucleotide binding (GO 0000166), DNA binding (GO 0003677), ATP binding (GO 0005524), nucleoside-triphosphatase activity (GO 0017111)	14	49	3	5	63.9594	223.858	13.7056	22.8426	1.80735	-2.22239	-1.48543
Os01t0653200-01	1719	Glycosyl transferase, group 1 domain containing protein.	biosynthetic process (GO 0009058)	-	-	2	7	10	32	26.1142	91.3998	130.571	417.828	1.80735	2.32193	4
Os01t0935200-01	1166	Histone-fold domain containing protein.	regulation of transcription DNA-dependent (GO 0006355)	intracellular (GO 0005622), nucleus (GO 0005634)	DNA binding (GO 0003677), sequence-specific DNA binding (GO 0043565)	4	14	0	0	76.9989	269.496	0	0	1.80735
Os01t0972300-01	970	DVL family protein.	-	-	-	2	7	1	1	46.2787	161.976	23.1394	23.1394	1.80735	-1	-1
Os03t0295932-00	379	Hypothetical protein.	-	-	-	2	7	0	2	118.444	414.555	0	118.444	1.80735		0
Os03t0706500-01	1935	TCP family transcription factor, Negative regulator for lateral branching	-	-	-	2	7	3	0	23.1992	81.197	34.7987	0	1.80735	0.584963
Os03t0779800-00	1029	Protein of unknown function DUF295 domain containing protein.	-	-	-	2	7	14	105	43.6252	152.688	305.377	2290.32	1.80735	2.80735	5.71425
Os04t0436700-00	672	Similar to H0315A08.1 protein.	-	-	-	2	7	10	3	66.8011	233.804	334.006	100.202	1.80735	2.32193	0.584963
Os04t0614500-01	5720	Pyridoxal phosphate-dependent transferase, major region, subdomain 1 domain containing protein.	-	-	catalytic activity (GO 0003824), transaminase activity (GO 0008483), pyridoxal phosphate binding (GO 0030170)	6	21	691	438	23.5439	82.4036	2711.47	1718.7	1.80735	6.84758	6.18982
Os04t0693300-00	429	Hypothetical conserved gene.	-	-	-	2	7	3	7	104.64	366.238	156.959	366.238	1.80735	0.584963	1.80735
Os05t0121750-00	948	Hypothetical conserved gene.	-	-	-	2	7	5	0	47.3527	165.734	118.382	0	1.80735	1.32193
Os05t0206100-00	751	Conserved hypothetical protein.	-	-	-	4	14	766	364	119.548	418.419	22893.5	10878.9	1.80735	7.5812	6.50779
Os05t0544600-00	2085	Hypothetical conserved gene.	-	-	-	4	14	65	10	43.0603	150.711	699.73	107.651	1.80735	4.02237	1.32193
Os06t0132200-01	962	Non-protein coding transcript.	-	-	-	16	56	10	7	373.309	1306.58	233.318	163.322	1.80735	-0.678072	-1.19265
Os06t0256900-01	5558	Similar to Endo-beta-1,4-glucanase precursor (EC 3.2.1.4).	carbohydrate metabolic process (GO 0005975)	-	catalytic activity (GO 0003824), hydrolase activity hydrolyzing O-glycosyl compounds (GO 0004553)	4	14	7	5	16.1534	56.537	28.2685	20.1918	1.80735	0.807355	0.321928
Os06t0619132-00	2271	Hypothetical protein.	-	-	-	2	7	0	3	19.7668	69.1837	0	29.6502	1.80735		0.584963
Os08t0101100-01	1368	High mobility group, HMG1/HMG2 domain containing protein.	-	-	DNA binding (GO 0003677), protein binding (GO 0005515)	8	28	28	10	131.258	459.404	459.404	164.073	1.80735	1.80735	0.321928
Os08t0376100-01	878	Conserved hypothetical protein.	-	-	-	2	7	3	1	51.128	178.948	76.692	25.564	1.80735	0.584963	-1
Os08t0501088-00	706	Similar to J013100G02, full insert sequence.	protein phosphorylation (GO 0006468)	-	protein kinase activity (GO 0004672), protein serine/threonine kinase activity (GO 0004674), ATP binding (GO 0005524), transferase activity transferring phosphorus-containing groups (GO 0016772)	2	7	0	1	63.5841	222.544	0	31.792	1.80735		-1
Os08t0548000-01	2401	Myb transcription factor domain containing protein.	regulation of transcription DNA-dependent (GO 0006355)	-	DNA binding (GO 0003677), protein binding (GO 0005515)	2	7	0	0	18.6965	65.4378	0	0	1.80735
Os10t0167200-00	912	Similar to Cytochrome P450 family protein.	oxidation-reduction process (GO 0055114)	-	iron ion binding (GO 0005506), electron carrier activity (GO 0009055), oxidoreductase activity acting on paired donors with incorporation or reduction of molecular oxygen (GO 0016705), heme binding (GO 0020037)	2	7	4	2	49.2219	172.277	98.4438	49.2219	1.80735	1	0
Os10t0338858-01	500	Conserved hypothetical protein.	-	-	-	6	21	0	0	269.342	942.697	0	0	1.80735
Os10t0411200-00	3720	Hypothetical protein.	-	-	-	2	7	3	2	12.0673	42.2355	18.1009	12.0673	1.80735	0.584963	0
Os10t0558301-00	1190	Hypothetical gene.	-	-	-	4	14	3	2	75.446	264.061	56.5845	37.723	1.80735	-0.415037	-1
Os11t0109633-00	1476	Hypothetical conserved gene.	-	-	-	2	7	6	34	30.4135	106.447	91.2406	517.03	1.80735	1.58496	4.08746
Os11t0435800-00	5675	Ankyrin repeat domain containing protein.	-	-	protein binding (GO 0005515)	2	7	1	5	7.91019	27.6857	3.9551	19.7755	1.80735	-1	1.32193
Os11t0591000-01	3959	Similar to NB-ARC domain containing protein.	-	-	-	2	7	35	31	11.3388	39.6858	198.429	175.752	1.80735	4.12928	3.9542
Os12t0120000-01	3050	Protein of unknown function DUF936, plant family protein.	-	-	-	2	7	2	5	14.7181	51.5135	14.7181	36.7954	1.80735	0	1.32193
Os03t0184100-01	2438	Conserved hypothetical protein.	-	-	-	934	3256	730	16579	8598.77	29976	6720.66	152633	1.80161	-0.355526	4.14979
Os01t0326300-01	1246	Haem peroxidase, plant/fungal/bacterial family protein.	response to oxidative stress (GO 0006979), oxidation-reduction process (GO 0055114)	-	peroxidase activity (GO 0004601), heme binding (GO 0020037)	33	115	45	136	594.455	2071.59	810.62	2449.87	1.8011	0.447459	2.04307
Os03t0623100-01	1228	Conserved hypothetical protein.	-	-	-	36	125	9930	6622	658.002	2284.73	181499	121036	1.79586	8.10765	7.52313
Os09t0419100-04	724	Non-protein coding transcript.	-	-	-	7	24	17	3	217.011	744.039	527.028	93.0049	1.77761	1.28011	-1.22239
Os04t0583266-00	803	Hypothetical protein.	-	-	-	140	478	1397	1471	3913.23	13360.9	39048.5	41116.9	1.77158	3.31883	3.3933
Os02t0106100-01	3819	Similar to Fructosyltransferase.	carbohydrate metabolic process (GO 0005975)	-	hydrolase activity hydrolyzing O-glycosyl compounds (GO 0004553), beta-fructofuranosidase activity (GO 0004564), sucrose alpha-glucosidase activity (GO 0004575)	86	293	23624	300	505.443	1722.03	138844	1763.17	1.76849	8.1017	1.80255
Os08t0191466-00	1867	Hypothetical gene.	-	-	-	5	17	3	0	60.1103	204.375	36.0662	0	1.76553	-0.736966
Os11t0147700-01	4134	Conserved hypothetical protein.	-	-	-	5	17	19	1	27.147	92.3	103.159	5.42941	1.76553	1.926	-2.32193
Os04t0675400-01	2107	Similar to Chaperone protein dnaJ.	-	-	heat shock protein binding (GO 0031072)	837	2838	145	18630	8916.29	30232.3	1544.64	198459	1.76158	-2.52917	4.47626
Os10t0143932-00	1849	Non-protein coding transcript.	-	-	-	18	61	125	49	218.504	740.484	1517.39	594.815	1.76081	2.79586	1.44478
Os01t0803300-01	1797	Protein of unknown function DUF6, transmembrane domain containing protein.	-	membrane (GO 0016020)	-	26	88	4	5	324.749	1099.15	49.9614	62.4518	1.75899	-2.70044	-2.37851
Os05t0366300-02	1205	Hypothetical conserved gene.	-	-	-	8	27	8	16	149.014	502.921	149.014	298.027	1.75489	0	1
Os07t0447200-01	4143	Similar to OSIGBa0102I15.5 protein.	-	-	-	11	37	19	23	59.5938	200.452	102.935	124.605	1.75002	0.788496	1.06413
Os02t0503350-01	2341	Hypothetical conserved gene.	-	-	-	3	10	3	18	28.7636	95.8786	28.7636	172.581	1.73697	0	2.58496
Os03t0417750-00	524	Hypothetical protein.	-	-	-	6	20	1	0	257.006	856.686	42.8343	0	1.73697	-2.58496
Os03t0829466-01	4013	Conserved hypothetical protein.	-	-	-	9	30	1132	1866	50.3381	167.794	6331.41	10436.8	1.73697	6.97473	7.69581
Os04t0109500-01	1337	Legume lectin, beta domain containing protein.	-	-	binding (GO 0005488)	6	20	126	29	100.726	335.754	2115.25	486.844	1.73697	4.39232	2.27302
Os04t0554200-02	2967	PapD-like domain containing protein.	-	-	structural molecule activity (GO 0005198)	3	10	2	0	22.6948	75.6494	15.1299	0	1.73697	-0.584963
Os05t0115100-01	997	Hypothetical conserved gene.	-	-	-	6	20	793	1223	135.076	450.254	17852.6	27533.1	1.73697	7.04621	7.67125
Os06t0107432-00	127	Non-protein coding transcript.	-	-	-	3	10	1	0	530.201	1767.34	176.734	0	1.73697	-1.58496
Os06t0658200-00	489	Conserved hypothetical protein.	-	-	-	3	10	7	0	137.7	459.002	321.301	0	1.73697	1.22239
Os07t0117900-00	1599	NB-ARC domain containing protein.	-	-	ADP binding (GO 0043531)	3	10	32	42	42.111	140.37	449.184	589.554	1.73697	3.41504	3.80735
Os07t0218832-00	2911	Hypothetical protein.	-	-	-	3	10	6	4	23.1314	77.1047	46.2628	30.8419	1.73697	1	0.415037
Os08t0468901-00	1361	Hypothetical protein.	-	-	-	3	10	2	0	49.475	164.917	32.9834	0	1.73697	-0.584963
Os10t0174751-00	5614	Hypothetical protein.	-	-	-	3	10	3	5	11.9942	39.9807	11.9942	19.9904	1.73697	0	0.736966
Os10t0393900-00	1442	Hypothetical protein.	-	-	-	6	20	691	1499	93.3919	311.306	10755.6	23332.4	1.73697	6.84758	7.96482
Os10t0451600-01	2888	Non-protein coding transcript.	-	-	-	3	10	4	2	23.3156	77.7188	31.0875	15.5438	1.73697	0.415037	-0.584963
Os10t0492600-01	1387	Similar to Tonoplast membrane integral protein ZmTIP3-1.	transport (GO 0006810), water transport (GO 0006833), transmembrane transport (GO 0055085)	membrane (GO 0016020), integral to membrane (GO 0016021)	transporter activity (GO 0005215)	3	10	660	930	48.5476	161.825	10680.5	15049.8	1.73697	7.78136	8.27612
Os10t0558650-00	366	Non-protein coding transcript.	-	-	-	3	10	0	5	183.977	613.256	0	306.628	1.73697		0.736966
Os11t0150700-00	4368	Serine/threonine protein kinase domain containing protein.	protein phosphorylation (GO 0006468)	-	protein kinase activity (GO 0004672), protein serine/threonine kinase activity (GO 0004674), ATP binding (GO 0005524), transferase activity transferring phosphorus-containing groups (GO 0016772)	6	20	6	10	30.8313	102.771	30.8313	51.3855	1.73697	0	0.736966
Os11t0596200-00	789	Conserved hypothetical protein.	-	-	-	3	10	16	5	85.3429	284.476	455.162	142.238	1.73697	2.41504	0.736966
Os12t0113900-01	1865	Inorganic pyrophosphatase domain containing protein.	-	-	-	3	10	9	2	36.1048	120.349	108.315	24.0699	1.73697	1.58496	-0.584963
Os04t0583200-01	1086	Conserved hypothetical protein.	-	-	-	258	859	2703	2877	5332.28	17753.6	55864.9	59461.1	1.73529	3.38912	3.47912
Os03t0102300-00	2536	Hypothetical conserved gene.	-	-	-	13	43	4	0	115.058	380.577	35.4025	0	1.72583	-1.70044
Os04t0466000-01	708	Similar to OSIGBa0115M15.3 protein.	-	-	-	20	66	1	1	634.045	2092.35	31.7022	31.7022	1.72247	-4.32193	-4.32193
Os09t0268600-01	3973	Zinc finger, SWIM-type domain containing protein.	-	-	nucleic acid binding (GO 0003676), zinc ion binding (GO 0008270)	20	66	0	2	112.989	372.862	0	11.2989	1.72247		-3.32193
Os01t0342500-00	560	Hypothetical conserved gene.	-	-	-	57	188	212	126	2284.6	7535.17	8497.1	5050.16	1.7217	1.89503	1.14439
Os02t0184800-00	2855	Hypothetical protein.	-	-	-	7	23	43	25	55.032	180.819	338.053	196.543	1.71621	2.61891	1.8365
Os06t0681200-01	1200	Cupredoxin domain containing protein.	-	-	copper ion binding (GO 0005507), electron carrier activity (GO 0009055)	103	335	22541	41177	1926.54	6265.95	421614	770188	1.70152	7.77376	8.64305
Os01t0159200-01	746	Similar to Fasciclin-like protein FLA18.	-	-	-	4	13	95	347	120.349	391.136	2858.3	10440.3	1.70044	4.56986	6.43879
Os03t0167650-00	2350	Hypothetical gene.	-	-	-	8	26	54	138	76.4091	248.33	515.762	1318.06	1.70044	2.75489	4.10852
Os03t0563400-00	1917	Similar to HAT family dimerisation domain containing protein.	-	-	nucleic acid binding (GO 0003676), DNA binding (GO 0003677), protein dimerization activity (GO 0046983)	4	13	24	15	46.834	152.21	281.004	175.627	1.70044	2.58496	1.90689
Os03t0850900-01	758	Similar to Chemocyanin precursor (Basic blue protein) (Plantacyanin).	-	-	copper ion binding (GO 0005507), electron carrier activity (GO 0009055)	8	26	157	140	236.888	769.887	4648.94	4145.55	1.70044	4.29462	4.12928
Os05t0125900-01	693	Conserved hypothetical protein.	-	-	-	4	13	28	40	129.554	421.05	906.876	1295.54	1.70044	2.80735	3.32193
Os05t0426100-00	2099	Similar to predicted protein.	clathrin coat assembly (GO 0048268)	clathrin coat (GO 0030118)	phospholipid binding (GO 0005543), 1-phosphatidylinositol binding (GO 0005545), clathrin binding (GO 0030276)	4	13	4	11	42.7731	139.013	42.7731	117.626	1.70044	0	1.45943
Os07t0604400-00	2502	Similar to COBRA-like protein 6.	-	-	-	4	13	33	61	35.8836	116.622	296.04	547.225	1.70044	3.04439	3.93074
Os10t0113050-00	731	Hypothetical gene.	-	-	-	16	52	39	15	491.276	1596.65	1197.49	460.571	1.70044	1.2854	-0.0931094
Os10t0177400-01	2449	TB2/DP1 and HVA22 related protein family protein.	-	-	-	4	13	1	0	36.6602	119.145	9.16504	0	1.70044	-2
Os12t0100200-00	3022	Conserved hypothetical protein.	-	-	-	4	13	12	25	29.709	96.5544	89.1271	185.681	1.70044	1.58496	2.64386
Os12t0111750-00	785	Hypothetical protein.	-	-	-	4	13	15	0	114.37	371.704	428.889	0	1.70044	1.90689
Os06t0559400-02	1599	Conserved hypothetical protein.	-	-	-	416	1349	974	1102	5839.4	18935.9	13672	15468.8	1.69723	1.22734	1.40547
Os06t0650700-01	507	Conserved hypothetical protein.	-	-	-	17	55	1233	248	752.6	2434.88	54585.6	10979.1	1.6939	6.18049	3.86673
Os11t0654400-00	1349	Similar to tropinone reductase 2.	metabolic process (GO 0008152)	-	nucleotide binding (GO 0000166), oxidoreductase activity (GO 0016491)	13	42	23	2	216.299	698.812	382.683	33.2768	1.69188	0.823122	-2.70044
Os02t0649300-01	1419	Similar to Short highly repeated, interspersed DNA (Fragment).	regulation of transcription DNA-dependent (GO 0006355)	nucleus (GO 0005634)	transcription regulatory region sequence-specific DNA binding (GO 0000976), DNA binding (GO 0003677), sequence-specific DNA binding transcription factor activity (GO 0003700), protein binding (GO 0005515), sequence-specific DNA binding (GO 0043565)	299	965	73689	36135	4729.46	15264	1.16558e+06	571569	1.69038	7.94516	6.91711
Os01t0922700-01	517	Conserved hypothetical protein.	-	-	-	889	2868	57	27	38595.3	124512	2474.61	1172.19	1.68979	-3.96315	-5.04115
Os02t0501350-01	1863	Conserved hypothetical protein.	-	-	-	9	29	2	1	108.431	349.388	24.0957	12.0479	1.68806	-2.16993	-3.16993
Os08t0481300-00	2391	Hypothetical protein.	-	-	-	9	29	0	0	84.4862	272.233	0	0	1.68806
Os02t0506400-00	1522	Similar to Ubiquitin-specific protease 15.	-	-	binding (GO 0005488), zinc ion binding (GO 0008270)	10	32	57	242	147.472	471.909	840.588	3568.81	1.67807	2.51096	4.59694
Os03t0103900-01	901	Conserved hypothetical protein.	-	-	-	5	16	13	19	124.557	398.583	323.848	473.317	1.67807	1.37851	1.926
Os05t0141200-00	8082	Hypothetical conserved gene.	-	-	binding (GO 0005488)	10	32	3	2	27.7718	88.8698	8.33154	5.55436	1.67807	-1.73697	-2.32193
Os05t0324300-01	4256	Protein of unknown function DUF594 domain containing protein.	-	-	-	15	48	23	8	79.1066	253.141	121.297	42.1902	1.67807	0.616671	-0.906891
Os06t0145200-01	2342	Transferase family protein.	-	-	transferase activity transferring acyl groups other than amino-acyl groups (GO 0016747)	5	16	20	45	47.9188	153.34	191.675	431.269	1.67807	2	3.16993
Os07t0131850-01	3538	Hypothetical gene.	-	-	-	5	16	8	21	31.7201	101.504	50.7522	133.225	1.67807	0.678072	2.07039
Os09t0567500-01	4627	Similar to Fatty acyl coA reductase.	oxidation-reduction process (GO 0055114)	-	nucleotide binding (GO 0000166), oxidoreductase activity acting on the aldehyde or oxo group of donors NAD or NADP as acceptor (GO 0016620)	5	16	17	83	24.2546	77.6146	82.4655	402.626	1.67807	1.76553	4.05311
Os07t0664600-01	1205	Glucose/ribitol dehydrogenase family protein.	metabolic process (GO 0008152)	-	nucleotide binding (GO 0000166), oxidoreductase activity (GO 0016491)	16	51	468	204	298.027	949.962	8717.3	3799.85	1.67243	4.87036	3.67243
Os01t0311800-01	2517	Similar to Pectin methylesterase 8 (Fragment).	cell wall modification (GO 0042545)	cell wall (GO 0005618)	enzyme inhibitor activity (GO 0004857), pectinesterase activity (GO 0030599)	11	35	52	42	98.0918	312.11	463.706	374.532	1.66985	2.24101	1.93289
Os11t0147200-00	3692	Hypothetical conserved gene.	-	-	catalytic activity (GO 0003824)	11	35	0	4	66.8735	212.779	0	24.3176	1.66985		-1.45943
Os02t0658850-00	368	Hypothetical protein.	-	-	-	6	19	0	0	365.954	1158.85	0	0	1.66297
Os03t0724600-01	2395	Conserved hypothetical protein.	-	-	-	6	19	91	82	56.2301	178.062	852.823	768.478	1.66297	3.92283	3.77259
Os04t0573200-04	2703	Hypothetical gene.	-	-	-	6	19	14	15	49.8228	157.772	116.253	124.557	1.66297	1.22239	1.32193
Os09t0570850-00	704	Similar to Histone H2B.	nucleosome assembly (GO 0006334)	nucleosome (GO 0000786), nucleus (GO 0005634)	DNA binding (GO 0003677)	6	19	45	73	191.294	605.765	1434.71	2327.41	1.66297	2.90689	3.60486
Os11t0253100-00	4561	Ankyrin repeat domain containing protein.	-	-	protein binding (GO 0005515)	6	19	6	8	29.5267	93.5011	29.5267	39.3689	1.66297	0	0.415037
Os05t0513800-02	1950	Similar to Rac-like GTP-binding protein 2.	-	-	-	13	41	19	25	149.635	471.924	218.697	287.759	1.65711	0.547488	0.943416
Os01t0842500-01	2836	Similar to Laccase (EC 1.10.3.2).	lignin catabolic process (GO 0046274), oxidation-reduction process (GO 0055114)	apoplast (GO 0048046)	copper ion binding (GO 0005507), laccase activity (GO 0008471), oxidoreductase activity (GO 0016491)	14	44	49	8	110.801	348.233	387.805	63.315	1.65208	1.80735	-0.807355
Os02t0823200-00	1564	Similar to OSIGBa0136O08-OSIGBa0153H12.4 protein.	-	-	-	7	22	7	2	100.458	315.725	100.458	28.7023	1.65208	0	-1.80735
Os07t0492100-01	13420	DNA helicase, UvrD/REP type domain containing protein.	-	-	DNA binding (GO 0003677), ATP-dependent DNA helicase activity (GO 0004003), ATP binding (GO 0005524), hydrolase activity (GO 0016787)	7	22	5	9	11.7076	36.7954	8.36258	15.0527	1.65208	-0.485427	0.36257
Os02t0193350-01	3069	Hypothetical conserved gene.	-	-	-	8	25	19	20	58.5081	182.838	138.957	146.27	1.64386	1.24793	1.32193
Os04t0367800-01	2171	Conserved hypothetical protein.	-	-	-	8	25	0	13	82.7091	258.466	0	134.402	1.64386		0.70044
Os06t0153200-02	5470	Similar to phosphate translocator-related.	-	membrane (GO 0016020)	-	8	25	131	130	32.8266	102.583	537.535	533.432	1.64386	4.03342	4.02237
Os03t0257600-01	2652	Hypothetical conserved gene.	-	-	-	476	1487	979	3807	4028.62	12585.2	8285.76	32220.5	1.64337	1.04035	2.99962
Os09t0349700-01	1941	Malectin-like carbohydrate-binding domain domain containing protein.	-	-	-	10	31	3	0	115.637	358.475	34.6912	0	1.63227	-1.73697
Os10t0477600-01	2255	Similar to NAM / CUC2-like protein.	regulation of transcription DNA-dependent (GO 0006355)	-	DNA binding (GO 0003677)	42	130	155	26	418.048	1293.96	1542.79	258.791	1.63005	1.88381	-0.691878
Os07t0516400-00	387	Hypothetical conserved gene.	-	-	-	22	68	5772	5353	1275.95	3943.86	334764	310463	1.62803	8.03542	7.9267
Os01t0680100-01	1594	Hypothetical protein.	-	-	-	12	37	4	0	168.972	520.998	56.3242	0	1.62449	-1.58496
Os04t0688300-01	1454	Haem peroxidase, plant/fungal/bacterial family protein.	response to oxidative stress (GO 0006979), oxidation-reduction process (GO 0055114)	-	peroxidase activity (GO 0004601), heme binding (GO 0020037)	228	702	589	2503	3519.6	10836.7	9092.3	38638.4	1.62244	1.36923	3.45655
Os04t0175400-01	735	Conserved hypothetical protein.	-	-	-	27	83	75	96	824.517	2534.63	2290.32	2931.62	1.62015	1.47393	1.83007
Os04t0107900-01	2725	Similar to Heat shock protein 82.	protein folding (GO 0006457), response to stress (GO 0006950)	-	ATP binding (GO 0005524), unfolded protein binding (GO 0051082)	14	43	152	76	115.315	354.181	1251.99	625.994	1.61891	3.44057	2.44057
Os12t0175400-01	1211	Similar to OSMYB2.	-	-	-	247	758	746	582	4578	14049.1	13826.7	10787	1.61769	1.59466	1.23651
Os06t0716100-01	1185	Similar to Chaperone protein dnaJ.	protein folding (GO 0006457)	-	heat shock protein binding (GO 0031072), unfolded protein binding (GO 0051082)	2871	8801	14674	16671	54379.8	166700	277941	315767	1.61611	2.35364	2.53772
Os01t0291500-02	3892	Transferase family protein.	-	-	transferase activity transferring acyl groups other than amino-acyl groups (GO 0016747)	35	107	40	22	201.845	617.069	230.68	126.874	1.61218	0.192645	-0.669851
Os03t0734100-02	721	Conserved hypothetical protein.	-	-	-	33	100	308	704	1027.31	3113.06	9588.23	21916	1.59946	3.22239	4.41504
Os11t0181200-01	617	Hypothetical protein.	-	-	-	38	115	7161	16717	1382.36	4183.46	260502	608130	1.59756	7.55802	8.7811
Os06t0108500-01	16555	Similar to MIKC-type MADS-box transcription factor AGL1.	regulation of transcription DNA-dependent (GO 0006355)	nucleus (GO 0005634)	DNA binding (GO 0003677), sequence-specific DNA binding transcription factor activity (GO 0003700), protein dimerization activity (GO 0046983)	78	236	167	122	105.752	319.967	226.418	165.407	1.59724	1.0983	0.645335
Os07t0154201-00	1486	Hypothetical gene.	-	-	-	83	251	21016	16109	1253.67	3791.21	317435	243317	1.5965	7.98416	7.60054
Os11t0246200-00	1232	Kelch-type beta propeller domain containing protein.	-	-	protein binding (GO 0005515)	882	2658	2903	841	16068.7	48424.7	52888.3	15321.7	1.59149	1.71869	-0.0686729
Os05t0542500-01	1276	Similar to Isoform 2 of Late embryogenesis abundant protein, group 3.	-	-	-	331	995	60633	88725	5822.38	17502.3	1.06655e+06	1.5607e+06	1.58787	7.51713	8.06637
Os01t0134900-01	2534	(1,4)-beta-xylan endohydrolase, isoenzyme X-II (EC 3.2.1.8) (Fragment).	carbohydrate metabolic process (GO 0005975)	-	catalytic activity (GO 0003824), hydrolase activity hydrolyzing O-glycosyl compounds (GO 0004553), hydrolase activity acting on glycosyl bonds (GO 0016798), cation binding (GO 0043169)	4	12	49	14	35.4304	106.291	434.023	124.007	1.58496	3.61471	1.80735
Os01t0136050-00	543	Similar to 16.9 kDa heat shock protein.	-	-	-	1	3	0	1	41.3355	124.007	0	41.3355	1.58496		0
Os01t0141450-00	2646	Hypothetical gene.	-	-	-	1	3	8	11	8.48268	25.448	67.8615	93.3095	1.58496	3	3.45943
Os01t0156300-01	837	Similar to Cappuccino protein.	-	-	-	4	12	0	6	107.265	321.795	0	160.897	1.58496		0.584963
Os01t0191800-02	3670	Similar to Aurora kinase.	protein phosphorylation (GO 0006468)	-	protein kinase activity (GO 0004672), protein serine/threonine kinase activity (GO 0004674), ATP binding (GO 0005524), transferase activity transferring phosphorus-containing groups (GO 0016772)	1	3	21	15	6.11585	18.3476	128.433	91.7378	1.58496	4.39232	3.90689
Os01t0209150-01	687	Hypothetical gene.	-	-	-	2	6	0	4	65.3426	196.028	0	130.685	1.58496		1
Os01t0280600-01	1325	Conserved hypothetical protein.	-	-	-	1	3	2	9	16.9398	50.8193	33.8795	152.458	1.58496	1	3.16993
Os01t0300000-01	799	3'-5' exonuclease domain containing protein.	nucleobase-containing compound metabolic process (GO 0006139)	intracellular (GO 0005622)	nucleic acid binding (GO 0003676), 3'-5' exonuclease activity (GO 0008408)	1	3	0	0	28.0916	84.2748	0	0	1.58496
Os01t0630300-01	1009	Helix-loop-helix DNA-binding domain containing protein.	-	-	-	2	6	4	0	44.4899	133.47	88.9799	0	1.58496	1
Os01t0652700-00	466	Similar to predicted protein.	-	-	-	2	6	0	2	96.3312	288.994	0	96.3312	1.58496		0
Os01t0652800-04	316	Domain of unknown function DUF231, plant domain containing protein.	-	-	-	1	3	0	0	71.029	213.087	0	0	1.58496
Os01t0653350-00	1147	Similar to WD-40 repeat family protein (Fragment).	-	-	-	2	6	1	0	39.1372	117.412	19.5686	0	1.58496	-1
Os01t0703300-01	2094	Zinc finger, RING/FYVE/PHD-type domain containing protein.	-	-	protein binding (GO 0005515), zinc ion binding (GO 0008270)	2	6	2	0	21.4376	64.3128	21.4376	0	1.58496	0
Os01t0707500-01	2939	Similar to Transcription factor LAX PANICLE.	-	-	-	5	15	432	87	38.1851	114.555	3299.19	664.42	1.58496	6.43296	4.12102
Os01t0727700-00	330	Hypothetical conserved gene.	-	-	-	15	45	1588	1469	1020.24	3060.71	108009	99915	1.58496	6.7261	6.61373
Os01t0774400-00	455	Hypothetical conserved gene.	-	-	-	3	9	0	0	147.99	443.971	0	0	1.58496
Os01t0784000-01	546	Similar to OSIGBa0117N13.1 protein.	-	-	-	1	3	21	34	41.1084	123.325	863.276	1397.69	1.58496	4.39232	5.08746
Os01t0905400-01	3815	Transcriptional factor B3 family protein.	regulation of transcription DNA-dependent (GO 0006355)	-	DNA binding (GO 0003677)	1	3	2	1	5.8834	17.6502	11.7668	5.8834	1.58496	1	0
Os01t0907600-00	1533	Cysteine endopeptidase.	proteolysis (GO 0006508)	-	cysteine-type endopeptidase activity (GO 0004197), cysteine-type peptidase activity (GO 0008234)	3	9	1057	92	43.924	131.772	15475.9	1347	1.58496	8.4608	4.9386
Os01t0931200-01	1582	Armadillo-type fold domain containing protein.	-	-	binding (GO 0005488)	2	6	4	9	28.3757	85.1271	56.7514	127.691	1.58496	1	2.16993
Os01t0976950-00	1178	Hypothetical gene.	-	-	-	2	6	5	6	38.1073	114.322	95.2682	114.322	1.58496	1.32193	1.58496
Os02t0131400-00	4586	Beta-D-glucan exohydrolase, isoenzyme ExoII (EC 3.2.1.58).	carbohydrate metabolic process (GO 0005975)	-	hydrolase activity hydrolyzing O-glycosyl compounds (GO 0004553)	1	3	0	1	4.89428	14.6828	0	4.89428	1.58496		0
Os02t0131850-00	1017	Hypothetical gene.	-	-	-	2	6	6	2	44.14	132.42	132.42	44.14	1.58496	1.58496	0
Os02t0186950-00	587	Hypothetical protein.	-	-	-	1	3	0	2	38.2371	114.711	0	76.4742	1.58496		1
Os02t0196750-00	2364	Hypothetical protein.	-	-	-	1	3	25	19	9.49458	28.4837	237.364	180.397	1.58496	4.64386	4.24793
Os02t0215801-00	374	Non-protein coding transcript.	-	-	-	2	6	1	2	120.028	360.083	60.0138	120.028	1.58496	-1	0
Os02t0249800-01	1970	Glutelin precursor.	-	-	nutrient reservoir activity (GO 0045735)	1	3	20	18	11.3935	34.1805	227.87	205.083	1.58496	4.32193	4.16993
Os02t0254100-00	1311	Hypothetical conserved gene.	-	-	-	2	6	11	9	34.2413	102.724	188.327	154.086	1.58496	2.45943	2.16993
Os02t0293050-00	733	Hypothetical protein.	-	-	-	2	6	2	1	61.242	183.726	61.242	30.621	1.58496	0	-1
Os02t0438500-01	490	Conserved hypothetical protein.	-	-	-	9	27	13	6	412.258	1236.78	595.484	274.839	1.58496	0.530515	-0.584963
Os02t0453100-01	751	Conserved hypothetical protein.	-	-	-	2	6	4	0	59.7741	179.322	119.548	0	1.58496	1
Os02t0484200-01	1789	Transferase family protein.	-	-	transferase activity transferring acyl groups other than amino-acyl groups (GO 0016747)	4	12	511	501	50.1849	150.555	6411.12	6285.65	1.58496	6.99718	6.96867
Os02t0503800-00	627	Cytochrome P450 domain containing protein.	oxidation-reduction process (GO 0055114)	-	iron ion binding (GO 0005506), electron carrier activity (GO 0009055), oxidoreductase activity acting on paired donors with incorporation or reduction of molecular oxygen (GO 0016705), heme binding (GO 0020037)	1	3	4	2	35.7977	107.393	143.191	71.5955	1.58496	2	1
Os02t0562000-00	263	Hypothetical protein.	-	-	-	2	6	1	0	170.686	512.057	85.3429	0	1.58496	-1
Os02t0579300-00	2055	Similar to DNA binding protein.	regulation of transcription DNA-dependent (GO 0006355)	-	DNA binding (GO 0003677), protein binding (GO 0005515)	1	3	18	13	10.9222	32.7667	196.6	141.989	1.58496	4.16993	3.70044
Os02t0581600-01	675	Hypothetical protein.	-	-	-	4	12	2	6	133.008	399.025	66.5042	199.513	1.58496	-1	0.584963
Os02t0606600-01	734	Hypothetical conserved gene.	-	-	-	2	6	0	0	61.1585	183.476	0	0	1.58496
Os02t0620000-00	841	Conserved hypothetical protein.	-	-	-	1	3	1	4	26.6887	80.066	26.6887	106.755	1.58496	0	2
Os02t0661600-00	953	Conserved hypothetical protein.	-	-	-	7	21	15	8	164.865	494.595	353.282	188.417	1.58496	1.09954	0.192645
Os02t0742800-01	3371	Conserved hypothetical protein.	-	-	-	7	21	102	208	46.6082	139.825	679.148	1384.93	1.58496	3.86507	4.89308
Os02t0742900-01	2364	Similar to Kinesin-like protein.	microtubule-based movement (GO 0007018)	-	microtubule motor activity (GO 0003777), ATP binding (GO 0005524)	2	6	48	80	18.9892	56.9675	455.74	759.566	1.58496	4.58496	5.32193
Os02t0750950-00	624	Hypothetical gene.	-	-	-	2	6	9	0	71.9397	215.819	323.729	0	1.58496	2.16993
Os02t0773600-00	1754	Hypothetical conserved gene.	-	-	protein binding (GO 0005515)	1	3	2	4	12.7966	38.3897	25.5931	51.1863	1.58496	1	2
Os02t0802575-00	4052	Hypothetical protein.	-	-	-	3	9	38	52	16.6179	49.8536	210.493	288.043	1.58496	3.66297	4.11548
Os03t0156300-00	1509	Alpha-expansin OsEXPA20.	plant-type cell wall organization (GO 0009664)	extracellular region (GO 0005576)	-	1	3	8	2	14.8742	44.6226	118.994	29.7484	1.58496	3	1
Os03t0158000-01	1046	Hypothetical protein.	-	-	-	5	15	6	15	107.291	321.872	128.749	321.872	1.58496	0.263034	1.58496
Os03t0244800-00	667	Non-protein coding transcript.	-	-	-	6	18	31	17	201.906	605.717	1043.18	572.066	1.58496	2.36923	1.5025
Os03t0282166-00	1681	Hypothetical protein.	-	-	-	2	6	0	1	26.7046	80.1137	0	13.3523	1.58496		-1
Os03t0345500-00	1636	Non-protein coding transcript.	-	-	-	1	3	10	9	13.7195	41.1586	137.195	123.476	1.58496	3.32193	3.16993
Os03t0431550-01	3909	Glycosyl transferase, family 20 domain containing protein.	trehalose biosynthetic process (GO 0005992)	-	catalytic activity (GO 0003824)	3	9	7	10	17.2258	51.6773	40.1935	57.4192	1.58496	1.22239	1.73697
Os03t0563100-01	3603	D-arabinono-1,4-lactone oxidase domain containing protein.	oxidation-reduction process (GO 0055114)	membrane (GO 0016020)	catalytic activity (GO 0003824), D-arabinono-14-lactone oxidase activity (GO 0003885), UDP-N-acetylmuramate dehydrogenase activity (GO 0008762), oxidoreductase activity (GO 0016491), oxidoreductase activity acting on CH-OH group of donors (GO 0016614), flavin adenine dinucleotide binding (GO 0050660)	18	54	17	44	112.132	336.397	105.903	274.102	1.58496	-0.0824622	1.28951
Os03t0582800-00	1351	Conserved hypothetical protein.	-	-	-	2	6	2	0	33.2275	99.6825	33.2275	0	1.58496	0
Os03t0651201-01	5410	Hypothetical protein.	-	-	-	1	3	3	6	4.14883	12.4465	12.4465	24.893	1.58496	1.58496	2.58496
Os03t0656000-00	1526	Hypothetical conserved gene.	-	-	-	2	6	2	4	29.417	88.251	29.417	58.834	1.58496	0	1
Os03t0693650-00	2781	Hypothetical gene.	-	-	-	1	3	5	24	8.0709	24.2127	40.3545	193.702	1.58496	2.32193	4.58496
Os03t0702900-00	654	Conserved hypothetical protein.	-	-	-	1	3	15	21	34.3198	102.96	514.798	720.717	1.58496	3.90689	4.39232
Os03t0769500-01	929	EF-Hand type domain containing protein.	-	-	calcium ion binding (GO 0005509)	2	6	11	34	48.3212	144.963	265.766	821.46	1.58496	2.45943	4.08746
Os03t0772900-01	1598	Conserved hypothetical protein.	-	-	-	1	3	22	37	14.0458	42.1374	309.007	519.694	1.58496	4.45943	5.20945
Os03t0782300-01	1146	Conserved hypothetical protein.	-	-	-	1	3	6	0	19.5857	58.757	117.514	0	1.58496	2.58496
Os03t0796502-00	547	Non-protein coding transcript.	-	-	-	2	6	1	1	82.0665	246.199	41.0332	41.0332	1.58496	-1	-1
Os04t0107900-03	2508	Similar to Heat shock protein 80.	protein folding (GO 0006457), response to stress (GO 0006950)	-	ATP binding (GO 0005524), unfolded protein binding (GO 0051082)	14	42	158	59	125.292	375.876	1414.01	528.017	1.58496	3.49643	2.07529
Os04t0228100-01	1737	Similar to H0209A05.2 protein.	-	-	-	2	6	15	33	25.8436	77.5308	193.827	426.42	1.58496	2.90689	4.04439
Os04t0306300-00	847	Thaumatin, pathogenesis-related domain containing protein.	-	-	-	1	3	0	0	26.4996	79.4989	0	0	1.58496
Os04t0388000-00	2019	Similar to OSIGBa0075F02.5 protein.	-	-	-	4	12	4	6	44.4679	133.404	44.4679	66.7019	1.58496	0	0.584963
Os04t0407300-02	1471	Conserved hypothetical protein.	-	-	-	4	12	6	7	61.0338	183.101	91.5507	106.809	1.58496	0.584963	0.807355
Os04t0465600-01	900	Bet v I allergen family protein.	defense response (GO 0006952), response to biotic stimulus (GO 0009607)	-	-	2	6	4	0	49.8782	149.635	99.7563	0	1.58496	1
Os04t0512300-01	2849	Arp2/3 complex, 34kDa subunit p34-Arc family protein.	regulation of actin filament polymerization (GO 0030833)	cytoskeleton (GO 0005856)	-	3	9	0	5	23.6348	70.9044	0	39.3913	1.58496		0.736966
Os04t0520800-00	786	Hypothetical conserved gene.	-	-	-	1	3	6	6	28.5562	85.6686	171.337	171.337	1.58496	2.58496	2.58496
Os04t0608201-00	354	Hypothetical gene.	-	-	-	1	3	0	2	63.4045	190.213	0	126.809	1.58496		1
Os04t0624500-01	2464	Similar to Polyphenol oxidase (EC 1.10.3.1) (Fragment).	metabolic process (GO 0008152), oxidation-reduction process (GO 0055114)	-	catechol oxidase activity (GO 0004097), oxidoreductase activity (GO 0016491)	2	6	1	5	18.2185	54.6555	9.10924	45.5462	1.58496	-1	1.32193
Os04t0634000-01	4141	Serine/threonine protein kinase-related domain containing protein.	protein phosphorylation (GO 0006468), recognition of pollen (GO 0048544)	-	protein kinase activity (GO 0004672), protein serine/threonine kinase activity (GO 0004674), ATP binding (GO 0005524), sugar binding (GO 0005529), transferase activity transferring phosphorus-containing groups (GO 0016772)	1	3	3	3	5.42023	16.2607	16.2607	16.2607	1.58496	1.58496	1.58496
Os04t0650200-01	1946	Lipase, GDSL domain containing protein.	lipid metabolic process (GO 0006629)	-	hydrolase activity (GO 0016787), hydrolase activity acting on ester bonds (GO 0016788)	1	3	4	0	11.534	34.602	46.136	0	1.58496	2
Os04t0656800-01	6105	Similar to Peroxidase precursor (EC 1.11.1.7).	response to oxidative stress (GO 0006979), oxidation-reduction process (GO 0055114)	-	peroxidase activity (GO 0004601), heme binding (GO 0020037)	6	18	37	47	22.0591	66.1774	136.031	172.797	1.58496	2.62449	2.96963
Os05t0100008-00	484	Hypothetical conserved gene.	-	-	-	1	3	0	0	46.3743	139.123	0	0	1.58496
Os05t0165500-01	1088	Conserved hypothetical protein.	-	-	-	2	6	1	0	41.2595	123.779	20.6298	0	1.58496	-1
Os05t0210500-00	9474	Timeless protein domain containing protein.	-	-	-	2	6	1	2	4.73827	14.2148	2.36913	4.73827	1.58496	-1	0
Os05t0232632-00	445	Non-protein coding transcript.	-	-	-	2	6	1	0	100.877	302.632	50.4386	0	1.58496	-1
Os05t0367800-00	2104	Similar to Luminal binding protein 2 precursor (BiP2) (Heat shock protein 70 homolog 2) (B70) (B-70).	-	-	ATP binding (GO 0005524)	1	3	6	4	10.6679	32.0036	64.0072	42.6714	1.58496	2.58496	2
Os05t0369700-01	1764	Exo70 exocyst complex subunit domain containing protein.	exocytosis (GO 0006887)	exocyst (GO 0000145)	-	2	6	0	0	25.448	76.3441	0	0	1.58496
Os05t0375700-00	1453	Hypothetical conserved gene.	proteolysis (GO 0006508)	-	aspartic-type endopeptidase activity (GO 0004190)	1	3	0	1	15.4475	46.3424	0	15.4475	1.58496		0
Os05t0423400-01	2303	Similar to PISTILLATA-like MADS box protein.	regulation of transcription DNA-dependent (GO 0006355)	nucleus (GO 0005634)	DNA binding (GO 0003677), sequence-specific DNA binding transcription factor activity (GO 0003700), protein dimerization activity (GO 0046983)	9	27	3	17	87.7145	263.144	29.2382	165.683	1.58496	-1.58496	0.917538
Os05t0429700-03	1820	Similar to phosphoribosylanthranilate transferase.	-	-	protein binding (GO 0005515)	1	3	0	0	12.3325	36.9975	0	0	1.58496
Os05t0450733-01	1760	Conserved hypothetical protein.	-	-	-	4	12	13	30	51.0118	153.035	165.788	382.588	1.58496	1.70044	2.90689
Os05t0459200-00	372	Hypothetical genes.	-	-	-	2	6	0	0	120.673	362.019	0	0	1.58496
Os05t0481900-01	2927	Auxin efflux carrier domain containing protein.	transmembrane transport (GO 0055085)	integral to membrane (GO 0016021)	-	3	9	0	1	23.005	69.0149	0	7.66832	1.58496		-1.58496
Os05t0506600-00	2015	Lipase, GDSL domain containing protein.	lipid metabolic process (GO 0006629)	-	hydrolase activity acting on ester bonds (GO 0016788)	1	3	5	64	11.139	33.4171	55.6952	712.899	1.58496	2.32193	6
Os05t0521950-00	1227	Hypothetical protein.	-	-	-	2	6	0	1	36.5855	109.756	0	18.2927	1.58496		-1
Os05t0565100-01	1689	Cytochrome b561/ferric reductase transmembrane domain containing protein.	-	integral to membrane (GO 0016021)	-	1	3	1	0	13.289	39.8671	13.289	0	1.58496	0
Os05t0573900-01	3500	Similar to predicted protein.	-	-	-	1	3	8	10	6.41291	19.2387	51.3033	64.1291	1.58496	3	3.32193
Os05t0586350-00	526	Hypothetical protein.	-	-	-	7	21	40	15	298.7	896.1	1706.86	640.072	1.58496	2.51457	1.09954
Os05t0596000-01	1947	Peptidase A1 domain containing protein.	proteolysis (GO 0006508)	-	aspartic-type endopeptidase activity (GO 0004190)	2	6	50	28	23.0562	69.1685	576.404	322.786	1.58496	4.64386	3.80735
Os06t0112700-00	1247	Similar to Typical P-type R2R3 Myb protein (Fragment).	regulation of transcription DNA-dependent (GO 0006355)	-	DNA binding (GO 0003677), protein binding (GO 0005515)	50	150	195	194	899.967	2699.9	3509.87	3491.87	1.58496	1.96347	1.95606
Os06t0121200-00	2400	Protein of unknown function DUF594 family protein.	-	-	-	1	3	2	15	9.35216	28.0565	18.7043	140.282	1.58496	1	3.90689
Os06t0142350-01	795	Similar to Early nodulin.	-	-	-	2	6	8	0	56.4659	169.398	225.863	0	1.58496	2
Os06t0159450-00	867	Similar to Histone H3.	-	-	-	15	45	6	5	388.325	1164.97	155.33	129.442	1.58496	-1.32193	-1.58496
Os06t0194200-01	719	Conserved hypothetical protein.	-	-	-	1	3	6	4	31.2172	93.6516	187.303	124.869	1.58496	2.58496	2
Os06t0203702-00	2492	Hypothetical protein.	-	-	-	7	21	11	2	63.0483	189.145	99.0758	18.0138	1.58496	0.652077	-1.80735
Os06t0205100-01	1478	Similar to Transcriptional activator.	-	-	-	2	6	2	1	30.3724	91.1171	30.3724	15.1862	1.58496	0	-1
Os06t0210900-01	3414	Lipase, class 3 family protein.	lipid metabolic process (GO 0006629)	-	triglyceride lipase activity (GO 0004806)	2	6	2	4	13.1489	39.4467	13.1489	26.2978	1.58496	0	1
Os06t0295432-00	667	Non-protein coding transcript.	-	-	-	1	3	1	2	33.6509	100.953	33.6509	67.3019	1.58496	0	1
Os06t0318500-00	4089	Similar to Sodium/hydrogen exchanger.	cation transport (GO 0006812), sodium ion transport (GO 0006814), regulation of pH (GO 0006885), transmembrane transport (GO 0055085)	integral to membrane (GO 0016021)	solute, sodium	1	3	82	68	5.48916	16.4675	450.111	373.263	1.58496	6.35755	6.08746
Os06t0347300-00	2414	Hypothetical conserved gene.	-	-	-	1	3	62	88	9.29792	27.8938	576.471	818.217	1.58496	5.9542	6.45943
Os06t0585950-00	3593	Protein kinase, catalytic domain domain containing protein.	protein phosphorylation (GO 0006468)	-	protein kinase activity (GO 0004672), protein serine/threonine kinase activity (GO 0004674), protein tyrosine kinase activity (GO 0004713), protein binding (GO 0005515), ATP binding (GO 0005524), transferase activity transferring phosphorus-containing groups (GO 0016772)	5	15	1	0	31.2346	93.7038	6.24692	0	1.58496	-2.32193
Os06t0595700-00	1365	Myb/SANT-like domain domain containing protein.	-	-	-	3	9	23	14	49.3301	147.99	378.197	230.207	1.58496	2.9386	2.22239
Os06t0637800-01	470	Hypothetical gene.	-	-	-	1	3	0	1	47.7557	143.267	0	47.7557	1.58496		0
Os06t0683900-01	1944	Similar to OSIGBa0115M15.5 protein.	-	-	-	4	12	15	19	46.1835	138.55	173.188	219.372	1.58496	1.90689	2.24793
Os06t0689700-00	435	Hypothetical conserved gene.	-	-	-	1	3	1	2	51.5981	154.794	51.5981	103.196	1.58496	0	1
Os06t0727700-01	6168	Protein of unknown function DUF707 family protein.	-	-	-	4	12	26	31	14.5559	43.6677	94.6133	112.808	1.58496	2.70044	2.9542
Os07t0107100-01	821	Plant disease resistance response protein family protein.	-	-	-	10	30	4	0	273.388	820.165	109.355	0	1.58496	-1.32193
Os07t0118000-00	1425	Hypothetical conserved gene.	-	-	ADP binding (GO 0043531)	2	6	2	1	31.502	94.506	31.502	15.751	1.58496	0	-1
Os07t0120500-00	429	Similar to predicted protein.	-	-	-	4	12	120	29	209.279	627.837	6278.37	1517.27	1.58496	4.90689	2.85798
Os07t0189400-01	1768	Conserved hypothetical protein.	-	-	-	1	3	1	6	12.6952	38.0857	12.6952	76.1714	1.58496	0	2.58496
Os07t0281200-01	584	Conserved hypothetical protein.	-	-	-	1	3	0	0	38.4335	115.301	0	0	1.58496
Os07t0487000-00	71	Non-protein coding transcript.	-	-	-	2	6	0	0	632.259	1896.78	0	0	1.58496
Os07t0541850-00	2893	Hypothetical protein.	-	-	-	2	6	8	14	15.5169	46.5507	62.0675	108.618	1.58496	2	2.80735
Os07t0581700-01	1336	Similar to HAHB-7 (Fragment).	regulation of transcription DNA-dependent (GO 0006355)	nucleus (GO 0005634)	transcription regulatory region sequence-specific DNA binding (GO 0000976), DNA binding (GO 0003677), sequence-specific DNA binding transcription factor activity (GO 0003700), protein binding (GO 0005515), sequence-specific DNA binding (GO 0043565)	1	3	6	2	16.8003	50.4008	100.802	33.6006	1.58496	2.58496	1
Os07t0618450-00	3165	Non-protein coding transcript.	-	-	-	9	27	118	57	63.8251	191.475	836.819	404.226	1.58496	3.71272	2.66297
Os07t0624900-00	603	SKP1.	ubiquitin-dependent protein catabolic process (GO 0006511)	-	-	4	12	18	8	148.89	446.67	670.005	297.78	1.58496	2.16993	1
Os07t0650375-00	4374	Armadillo domain containing protein.	-	-	binding (GO 0005488), protein binding (GO 0005515)	1	3	0	0	5.1315	15.3945	0	0	1.58496
Os08t0115200-01	2010	IQ calmodulin-binding region domain containing protein.	-	-	protein binding (GO 0005515)	3	9	2	4	33.5003	100.501	22.3335	44.667	1.58496	-0.584963	0.415037
Os08t0128700-01	2670	Kelch related domain containing protein.	-	-	protein binding (GO 0005515)	1	3	0	1	8.40643	25.2193	0	8.40643	1.58496		0
Os08t0203350-01	560	Conserved hypothetical protein.	-	-	-	1	3	0	0	40.0807	120.242	0	0	1.58496
Os08t0372401-01	2805	Non-protein coding transcript.	-	-	-	3	9	3	1	24.0055	72.0166	24.0055	8.00185	1.58496	0	-1.58496
Os08t0489800-01	6059	Phosphatidylinositol 3- and 4-kinase, catalytic domain containing protein.	-	-	phosphotransferase activity alcohol group as acceptor (GO 0016773)	1	3	0	6	3.70444	11.1133	0	22.2266	1.58496		2.58496
Os09t0120900-01	449	Non-protein coding transcript.	-	-	-	2	6	2	0	99.9785	299.936	99.9785	0	1.58496	0
Os09t0241550-00	1384	Similar to F-box domain containing protein, expressed.	-	-	-	1	3	0	3	16.2176	48.6528	0	48.6528	1.58496		1.58496
Os09t0444600-01	293	Non-protein coding transcript.	-	-	-	3	9	4	0	229.814	689.442	306.419	0	1.58496	0.415037
Os09t0463100-01	2296	Hypothetical conserved gene.	proteolysis (GO 0006508)	-	serine-type carboxypeptidase activity (GO 0004185)	8	24	3	1	78.2062	234.619	29.3273	9.77577	1.58496	-1.41504	-3
Os09t0508250-00	2471	Similar to MTN3.	-	integral to membrane (GO 0016021)	-	1	3	6	12	9.08344	27.2503	54.5006	109.001	1.58496	2.58496	3.58496
Os10t0117800-02	3739	Similar to cDNA clone:002-148-H04, full insert sequence.	signal transduction (GO 0007165), G-protein coupled receptor protein signaling pathway (GO 0007186)	-	signal transducer activity (GO 0004871), guanyl nucleotide binding (GO 0019001)	1	3	208	103	6.00299	18.009	1248.62	618.308	1.58496	7.70044	6.6865
Os10t0148700-01	1913	Protein of unknown function DUF1210 family protein.	-	-	-	4	12	5	6	46.9319	140.796	58.6649	70.3978	1.58496	0.321928	0.584963
Os10t0323500-01	5906	Similar to Beta-glucosidase.	carbohydrate metabolic process (GO 0005975)	-	catalytic activity (GO 0003824), hydrolase activity hydrolyzing O-glycosyl compounds (GO 0004553), cation binding (GO 0043169)	3	9	7	3	11.4012	34.2036	26.6028	11.4012	1.58496	1.22239	0
Os10t0337400-01	3443	Similar to Taxa-1.	protein phosphorylation (GO 0006468)	-	protein kinase activity (GO 0004672), protein serine/threonine kinase activity (GO 0004674), protein binding (GO 0005515), ATP binding (GO 0005524), transferase activity transferring phosphorus-containing groups (GO 0016772)	2	6	6	18	13.0382	39.1145	39.1145	117.343	1.58496	1.58496	3.16993
Os10t0439682-00	2644	Hypothetical protein.	-	-	-	2	6	7	3	16.9782	50.9346	59.4237	25.4673	1.58496	1.80735	0.584963
Os10t0450000-01	1649	Protein of unknown function DUF247, plant family protein.	-	-	-	1	3	1	2	13.6114	40.8342	13.6114	27.2228	1.58496	0	1
Os10t0483450-00	403	Non-protein coding transcript.	-	-	-	1	3	0	0	55.6952	167.086	0	0	1.58496
Os10t0511300-00	279	Similar to mTERF domain-containing protein, mitochondrial.	-	-	-	1	3	0	0	80.4487	241.346	0	0	1.58496
Os10t0533150-00	2718	Similar to BRASSINOSTEROID INSENSITIVE 1-associated receptor kinase 1.	protein phosphorylation (GO 0006468)	-	protein kinase activity (GO 0004672), protein serine/threonine kinase activity (GO 0004674), protein tyrosine kinase activity (GO 0004713), ATP binding (GO 0005524), transferase activity transferring phosphorus-containing groups (GO 0016772)	6	18	72	103	49.5479	148.644	594.574	850.571	1.58496	3.58496	4.10154
Os10t0547800-01	1247	Non-protein coding transcript.	-	-	-	1	3	4	7	17.9993	53.998	71.9974	125.995	1.58496	2	2.80735
Os10t0560600-01	1951	Non-protein coding transcript.	-	-	-	2	6	150	42	23.0089	69.0267	1725.67	483.187	1.58496	6.22882	4.39232
Os11t0109050-01	595	Hypothetical gene.	-	-	-	2	6	8	7	75.446	226.338	301.784	264.061	1.58496	2	1.80735
Os11t0142300-00	511	Similar to cDNA clone:J013000A24, full insert sequence.	-	-	-	1	3	5	0	43.924	131.772	219.62	0	1.58496	2.32193
Os11t0151800-01	4085	Similar to ATPAP18/PAP18.	-	-	acid phosphatase activity (GO 0003993), protein binding (GO 0005515), metal ion binding (GO 0046872)	16	48	1875	4620	87.9126	263.738	10302.3	25384.8	1.58496	6.87267	8.17368
Os11t0194100-01	2923	Hypothetical conserved gene.	-	-	enzyme inhibitor activity (GO 0004857), pectinesterase activity (GO 0030599)	1	3	22	117	7.67882	23.0364	168.934	898.421	1.58496	4.45943	6.87036
Os11t0206600-03	487	Similar to Mitochondrial transcription termination factor-like family-3.	-	-	-	1	3	2	0	46.0887	138.266	92.1773	0	1.58496	1
Os11t0303600-01	2234	Similar to Herbicide safener binding protein.	-	-	methyltransferase activity (GO 0008168), O-methyltransferase activity (GO 0008171), protein dimerization activity (GO 0046983)	5	15	249	6666	50.2354	150.706	2501.72	66973.8	1.58496	5.63807	10.3807
Os11t0428150-00	345	Hypothetical protein.	-	-	-	4	12	157	52	260.234	780.702	10214.2	3383.04	1.58496	5.29462	3.70044
Os11t0532751-00	892	Conserved hypothetical protein.	-	-	-	1	3	4	3	25.1628	75.4883	100.651	75.4883	1.58496	2	1.58496
Os11t0543650-00	1012	Non-protein coding transcript.	-	-	-	1	3	0	0	22.179	66.5371	0	0	1.58496
Os11t0594900-00	452	Similar to F-box domain containing protein.	-	-	-	2	6	2	0	99.3149	297.945	99.3149	0	1.58496	0
Os11t0601300-00	3212	Hypothetical protein.	-	-	-	2	6	6	5	13.9758	41.9275	41.9275	34.9396	1.58496	1.58496	1.32193
Os11t0701700-01	781	Hypothetical gene.	-	-	-	1	3	0	0	28.739	86.2171	0	0	1.58496
Os12t0117100-01	1378	Alpha/beta hydrolase fold-1 domain containing protein.	-	-	-	7	21	20	75	114.018	342.053	325.765	1221.62	1.58496	1.51457	3.42146
Os12t0152500-00	1707	Hypothetical conserved gene.	-	-	-	6	18	25	95	78.8934	236.68	328.723	1249.15	1.58496	2.05889	3.98489
Os12t0156500-00	1282	Cyclin-like F-box domain containing protein.	-	-	protein binding (GO 0005515)	1	3	0	3	17.5079	52.5238	0	52.5238	1.58496		1.58496
Os12t0230200-02	3877	Similar to Calcium-dependent protein kinase.	protein phosphorylation (GO 0006468)	-	protein kinase activity (GO 0004672), protein serine/threonine kinase activity (GO 0004674), calcium ion binding (GO 0005509), ATP binding (GO 0005524), transferase activity transferring phosphorus-containing groups (GO 0016772)	2	6	6	3	11.5786	34.7359	34.7359	17.3679	1.58496	1.58496	0.584963
Os12t0255000-01	907	Hypothetical gene.	-	-	-	1	3	6	2	24.7466	74.2398	148.48	49.4932	1.58496	2.58496	1
Os12t0278900-01	4079	Peptidase C1A, papain family protein.	-	-	cysteine-type peptidase activity (GO 0008234)	6	18	8	5	33.0157	99.0471	44.0209	27.5131	1.58496	0.415037	-0.263034
Os12t0437800-01	654	Similar to MPI.	response to wounding (GO 0009611)	-	serine-type endopeptidase inhibitor activity (GO 0004867)	40	120	2776	4349	1372.79	4118.38	95271.9	149257	1.58496	6.11686	6.76454
Os12t0438100-01	722	Conserved hypothetical protein.	-	-	-	1	3	0	0	31.0875	93.2625	0	0	1.58496
Os12t0480800-00	1535	Protein of unknown function DUF247, plant domain containing protein.	-	-	-	1	3	1	1	14.6223	43.8668	14.6223	14.6223	1.58496	0	0
Os12t0542601-01	2331	Conserved hypothetical protein.	-	-	-	1	3	2	7	9.62899	28.887	19.258	67.4029	1.58496	1	2.80735
Os12t0559600-00	769	Similar to Resistance protein RGA2.	-	-	ADP binding (GO 0043531)	1	3	1	0	29.1875	87.5625	29.1875	0	1.58496	0
Os12t0563700-01	3841	Pectin lyase fold domain containing protein.	cell wall modification (GO 0042545)	cell wall (GO 0005618)	pectinesterase activity (GO 0030599)	13	39	2	1	75.9665	227.899	11.6872	5.84358	1.58496	-2.70044	-3.70044
Os12t0630500-01	962	Similar to Thaumatin-like protein.	-	-	-	2	6	41	172	46.6636	139.991	956.603	4013.07	1.58496	4.35755	6.42626
Os01t0337100-00	6577	Similar to Sesquiterpene synthase.	metabolic process (GO 0008152)	-	magnesium ion binding (GO 0000287), lyase activity (GO 0016829)	24	71	66	88	81.9043	242.3	225.237	300.316	1.56478	1.45943	1.87447
Os10t0427700-01	2474	Hypothetical protein.	-	-	-	18	53	27	98	163.304	480.838	244.955	889.098	1.558	0.584963	2.44478
Os02t0493650-00	11095	Non-protein coding transcript.	-	-	-	15	44	24	65	30.345	89.012	48.552	131.495	1.55254	0.678072	2.11548
Os06t0600350-00	1362	Non-protein coding transcript.	-	-	-	14	41	79	59	230.714	675.662	1301.89	972.295	1.5502	2.49643	2.07529
Os12t0625200-01	2694	Hypothetical conserved gene.	-	-	-	26	76	80	7	216.62	633.197	666.523	58.3208	1.54749	1.62149	-1.89308
Os04t0486950-01	2482	Similar to Malate synthase.	glyoxylate cycle (GO 0006097)	-	catalytic activity (GO 0003824), malate synthase activity (GO 0004474)	50	146	10835	12732	452.159	1320.3	97982.9	115138	1.54597	7.75956	7.99232
Os06t0552900-00	2593	Similar to SP3D.	-	-	-	133	388	241	49	1151.26	3358.55	2086.11	424.147	1.54463	0.857607	-1.44057
Os12t0512100-01	3117	Sugar/inositol transporter domain containing protein.	transport (GO 0006810), transmembrane transport (GO 0055085)	membrane (GO 0016020), integral to membrane (GO 0016021)	transporter activity (GO 0005215), transmembrane transporter activity (GO 0022857), substrate-specific transmembrane transporter activity (GO 0022891)	12	35	1631	1519	86.4107	252.031	11744.7	10938.2	1.54432	7.08658	6.98394
Os04t0647425-00	1117	Protein of unknown function DUF247, plant domain containing protein.	-	-	-	11	32	0	0	221.036	643.013	0	0	1.54057
Os02t0513100-01	2729	Similar to MtN3 protein precursor.	-	integral to membrane (GO 0016021)	-	64	186	19303	4870	526.38	1529.79	158761	40054.2	1.53916	8.23654	6.24971
Os12t0638200-01	4348	Similar to Peptide transporter.	oligopeptide transport (GO 0006857)	membrane (GO 0016020)	transporter activity (GO 0005215)	85	247	361	171	438.786	1275.06	1863.55	882.734	1.53898	2.08646	1.00846
Os10t0544600-01	3309	Zinc finger, RING/FYVE/PHD-type domain containing protein.	-	-	protein binding (GO 0005515), zinc ion binding (GO 0008270)	115	334	526	164	780.053	2265.55	3567.89	1112.42	1.53821	2.19343	0.512062
Os01t0102850-00	4345	Similar to nitrilase 2.	-	-	-	977	2834	206	157	5046.94	14639.7	1064.14	811.023	1.53641	-2.24571	-2.63759
Os03t0712800-02	3898	Similar to Glutamine synthetase root isozyme 2 (EC 6.3.1.2) (Glutamate--ammonia ligase).	-	-	-	10	29	1202	13111	57.5813	166.986	6921.27	75494.8	1.53605	6.90929	10.3566
Os11t0201299-01	4540	Similar to F-box domain containing protein.	-	-	protein binding (GO 0005515)	10	29	1	5	49.4387	143.372	4.94387	24.7194	1.53605	-3.32193	-1
Os06t0316800-01	1084	Similar to Glycine-rich protein (Fragment).	-	-	-	177	512	212	266	3664.94	10601.4	4389.65	5507.76	1.53239	0.260315	0.587677
Os01t0971800-00	1243	Similar to Two-component response regulator ARR11 (Receiver-like protein 3).	regulation of transcription DNA-dependent (GO 0006355)	-	DNA binding (GO 0003677), protein binding (GO 0005515)	353	1021	797	8889	6374.21	18436.5	14391.6	160511	1.53224	1.17491	4.65428
Os12t0262100-01	2036	HAT dimerisation domain containing protein.	-	-	nucleic acid binding (GO 0003676), protein dimerization activity (GO 0046983)	37	107	6	2	407.894	1179.58	66.1449	22.0483	1.53201	-2.62449	-4.20945
Os02t0824500-01	1495	Similar to Remorin.	-	-	-	55	159	12452	2592	825.742	2387.15	186948	38915	1.53152	7.82273	5.55849
Os01t0727800-01	1574	Peptidase S8, subtilisin-related domain containing protein.	proteolysis (GO 0006508)	-	serine-type endopeptidase activity (GO 0004252)	137	396	135	186	1953.61	5646.94	1925.09	2652.35	1.53132	-0.0212165	0.441127
Os08t0154250-01	5196	Similar to monocopper oxidase.	oxidation-reduction process (GO 0055114)	-	copper ion binding (GO 0005507), oxidoreductase activity (GO 0016491)	9	26	52	42	38.8773	112.312	224.625	181.428	1.53051	2.53051	2.22239
Os04t0659300-01	980	Protein of unknown function DUF26 domain containing protein.	-	-	-	44	127	3999	23438	1007.74	2908.71	91590.1	536806	1.52925	6.50599	9.05713
Os04t0511200-01	1735	EFA27 for EF hand, abscisic acid, 27kD.	-	-	-	324	935	41733	72482	4191.49	12095.8	539887	937678	1.52897	7.00905	7.80549
Os01t0187300-01	1729	Hypothetical conserved gene.	-	-	-	17	49	6	22	220.687	636.098	77.8896	285.595	1.52725	-1.5025	0.371969
Os01t0890950-00	3505	Hypothetical protein.	-	-	-	8	23	19	25	51.2301	147.286	121.671	160.094	1.52356	1.24793	1.64386
Os02t0727200-00	590	Hypothetical gene.	-	-	-	8	23	11	28	304.341	874.982	418.469	1065.19	1.52356	0.459432	1.80735
Os04t0162975-00	1653	Hypothetical gene.	-	-	-	8	23	0	0	108.628	312.304	0	0	1.52356
Os09t0544000-01	1858	Transferase family protein.	-	-	transferase activity transferring acyl groups other than amino-acyl groups (GO 0016747)	16	46	911	2113	193.285	555.693	11005.1	25525.7	1.52356	5.83131	7.04508
Os12t0516900-02	2850	Cyclin-like F-box domain containing protein.	-	-	protein binding (GO 0005515)	8	23	0	1	63.004	181.137	0	7.8755	1.52356		-3
Os02t0215050-01	899	Hypothetical gene.	-	-	-	7	20	1	2	174.768	499.337	24.9668	49.9337	1.51457	-2.80735	-1.80735
Os03t0153500-00	1156	Similar to FAD binding domain containing protein, expressed.	metabolic process (GO 0008152)	-	oxidoreductase activity (GO 0016491)	14	40	297	219	271.827	776.65	5766.62	4252.16	1.51457	4.40696	3.96743
Os03t0764500-01	436	Conserved hypothetical protein.	-	-	-	7	20	16	6	360.358	1029.6	823.676	308.879	1.51457	1.19265	-0.222392
Os06t0539975-00	2275	Conserved hypothetical protein.	-	-	-	7	20	12	17	69.0621	197.32	118.392	167.722	1.51457	0.777608	1.28011
Os07t0576100-00	4744	Similar to indole-3-acetic acid amido synthetase.	-	-	-	7	20	19	10	33.1189	94.6255	89.8943	47.3128	1.51457	1.44057	0.514573
Os09t0110300-01	5374	Putative cyclase family protein.	-	-	-	7	20	353	497	29.2364	83.5325	1474.35	2075.78	1.51457	5.65617	6.14975
Os09t0266100-02	5326	Hypothetical conserved gene.	-	-	-	77	220	30	4	324.498	927.138	126.428	16.8571	1.51457	-1.3599	-4.26679
Os11t0131500-00	1049	Hypothetical protein.	-	-	-	7	20	2	12	149.777	427.935	42.7935	256.761	1.51457	-1.80735	0.777608
Os12t0147200-01	768	Conserved hypothetical protein.	-	-	-	48	137	11229	4557	1402.82	4003.89	328173	133181	1.51307	7.86998	6.56891
Os01t0681700-00	679	Hypothetical conserved gene.	-	-	-	410	1169	376	241	13553.1	38642.7	12429.1	7966.55	1.51158	-0.124891	-0.766591
Os02t0583900-01	620	Non-protein coding transcript.	-	-	-	40	114	28	2	1448.08	4127.02	1013.65	72.4038	1.51096	-0.514573	-4.32193
Os01t0592500-01	684	Protein of unknown function DUF1070 family protein.	-	-	-	66	188	798	408	2165.76	6169.14	26186	13388.4	1.51019	3.59585	2.62803
Os02t0702600-02	4914	Rop nucleotide exchanger, PRONE domain containing protein.	-	-	Rho guanyl-nucleotide exchange factor activity (GO 0005089)	13	37	29	25	59.3788	169.001	132.46	114.19	1.50901	1.15754	0.943416
Os06t0349700-00	2278	Cytochrome P450 family protein.	oxidation-reduction process (GO 0055114)	-	iron ion binding (GO 0005506), electron carrier activity (GO 0009055), oxidoreductase activity acting on paired donors with incorporation or reduction of molecular oxygen (GO 0016705), heme binding (GO 0020037)	26	74	157	12	256.178	729.123	1546.92	118.236	1.50901	2.59418	-1.11548
Os09t0272200-02	1517	Hypothetical conserved gene.	-	-	-	26	74	336	220	384.69	1094.89	4971.38	3255.07	1.50901	3.69188	3.08092
Os10t0142900-01	3859	Similar to RNA methyltransferase, TrmH family protein, expressed.	-	-	-	87	247	95	31	506.02	1436.63	552.55	180.306	1.50542	0.126912	-1.48875
Os01t0681332-01	669	Hypothetical gene.	-	-	-	6	17	73	95	201.302	570.356	2449.17	3187.28	1.5025	3.60486	3.98489
Os08t0469100-01	1298	Peptidase aspartic, catalytic domain containing protein.	proteolysis (GO 0006508)	-	aspartic-type endopeptidase activity (GO 0004190)	6	17	4	3	103.753	293.966	69.1685	51.8764	1.5025	-0.584963	-1
Os09t0439800-01	3058	Conserved hypothetical protein.	-	-	-	6	17	7	6	44.0389	124.777	51.3788	44.0389	1.5025	0.222392	0
Os09t0448150-00	461	Similar to Carboxyl-terminal proteinase.	-	-	-	6	17	6	1	292.128	827.696	292.128	48.688	1.5025	0	-2.58496
Os11t0207600-00	2974	Myb-like protein.	regulation of transcription DNA-dependent (GO 0006355)	-	DNA binding (GO 0003677), protein binding (GO 0005515)	6	17	80	75	45.2828	128.301	603.771	566.035	1.5025	3.73697	3.64386
Os01t0103075-00	1619	Hypothetical protein.	-	-	-	23	65	141	156	318.863	901.134	1954.77	2162.72	1.49881	2.61599	2.76184
Os12t0442700-01	616	Conserved hypothetical protein.	-	-	-	11	31	4	0	400.807	1129.55	145.748	0	1.49476	-1.45943
Os06t0559400-01	1671	Conserved hypothetical protein.	-	-	-	582	1639	1225	1304	7817.53	22015.3	16454.4	17515.6	1.49372	1.07369	1.16385
Os12t0637800-01	1854	Nodulin-like domain containing protein.	-	-	-	16	45	7	3	193.702	544.786	84.7445	36.3191	1.49185	-1.19265	-2.41504
Os10t0364900-01	528	Conserved hypothetical protein.	-	-	-	1362	3829	19118	8863	57898.4	162770	812702	376764	1.49124	3.81113	2.70207
Os01t0116800-00	1131	Similar to Receptor-like kinase.	protein phosphorylation (GO 0006468)	-	protein kinase activity (GO 0004672), protein serine/threonine kinase activity (GO 0004674), protein tyrosine kinase activity (GO 0004713), ATP binding (GO 0005524), transferase activity transferring phosphorus-containing groups (GO 0016772)	20	56	9	1	396.909	1111.34	178.609	19.8454	1.48543	-1.152	-4.32193
Os01t0291733-00	3507	Hypothetical protein.	-	-	-	15	42	22	15	96.0016	268.805	140.802	96.0016	1.48543	0.552541	0
Os01t0891033-00	5994	Hypothetical protein.	-	-	-	5	14	8	9	18.723	52.4245	29.9569	33.7015	1.48543	0.678072	0.847997
Os02t0156633-00	2164	Hypothetical conserved gene.	-	-	protein binding (GO 0005515)	5	14	0	0	51.8604	145.209	0	0	1.48543
Os02t0217900-00	869	Similar to Cytosolic class II small heat shock protein 4 (Fragment).	-	-	-	5	14	8	7	129.144	361.602	206.63	180.801	1.48543	0.678072	0.485427
Os03t0248400-00	616	Hypothetical protein.	-	-	-	5	14	35	9	182.185	510.118	1275.29	327.933	1.48543	2.80735	0.847997
Os03t0727800-01	1564	Cyclin-like F-box domain containing protein.	-	-	protein binding (GO 0005515)	5	14	154	114	71.7557	200.916	2210.08	1636.03	1.48543	4.94486	4.51096
Os03t0812300-01	709	Hypothetical gene.	-	-	-	10	28	100	127	316.575	886.41	3165.75	4020.5	1.48543	3.32193	3.66676
Os05t0170250-01	3433	Hypothetical gene.	-	-	-	5	14	6	90	32.6903	91.5329	39.2284	588.426	1.48543	0.263034	4.16993
Os06t0226083-00	1150	Hypothetical protein.	-	-	-	5	14	8	6	97.5877	273.246	156.14	117.105	1.48543	0.678072	0.263034
Os07t0122350-00	246	Hypothetical genes.	-	-	-	5	14	50	17	456.203	1277.37	4562.03	1551.09	1.48543	3.32193	1.76553
Os07t0446050-00	886	Hypothetical gene.	-	-	-	5	14	5	4	126.666	354.664	126.666	101.333	1.48543	0	-0.321928
Os07t0643700-01	1320	Alpha/beta hydrolase fold-3 domain containing protein.	metabolic process (GO 0008152)	-	hydrolase activity (GO 0016787)	5	14	90	315	85.0196	238.055	1530.35	5356.24	1.48543	4.16993	5.97728
Os08t0162250-00	378	Hypothetical conserved gene.	-	-	-	5	14	8	0	296.894	831.303	475.03	0	1.48543	0.678072
Os08t0553200-00	1395	Protein of unknown function DUF241, plant family protein.	-	-	-	5	14	0	1	80.4487	225.256	0	16.0897	1.48543		-2.32193
Os10t0499800-01	1248	Conserved hypothetical protein.	-	-	-	5	14	9	10	89.9246	251.789	161.864	179.849	1.48543	0.847997	1
Os10t0554800-01	920	Plant lipid transfer protein and hydrophobic protein, helical domain containing protein.	lipid transport (GO 0006869)	-	-	10	28	15	2	243.969	683.114	365.954	48.7939	1.48543	0.584963	-2.32193
Os11t0595100-01	1698	Protein of unknown function DUF295 family protein.	-	-	-	25	70	14	28	330.465	925.302	185.06	370.121	1.48543	-0.836501	0.163499
Os12t0117200-00	1883	Similar to esterase PIR7A.	-	-	-	5	14	7	8	59.5995	166.879	83.4393	95.3592	1.48543	0.485427	0.678072
Os12t0563350-00	1044	Conserved hypothetical protein.	-	-	-	5	14	4	4	107.496	300.989	85.9968	85.9968	1.48543	-0.321928	-0.321928
Os01t0888900-01	612	Conserved hypothetical protein.	-	-	-	119	332	786	2840	4364.34	12176.1	28826.6	104157	1.48022	2.72357	4.57686
Os03t0734100-01	774	Conserved hypothetical protein.	-	-	-	71	198	732	1342	2058.92	5741.79	21227.2	38916.6	1.47961	3.36595	4.24042
Os04t0175750-01	2757	Non-protein coding transcript.	-	-	-	14	39	5	0	113.976	317.505	40.7058	0	1.47805	-1.48543
Os06t0145600-01	1742	Transferase family protein.	-	-	transferase activity transferring acyl groups other than amino-acyl groups (GO 0016747)	14	39	1472	1482	180.386	502.504	18966.3	19095.2	1.47805	6.71621	6.72597
Os01t0349800-01	3288	Similar to Cytochrome P450.	oxidation-reduction process (GO 0055114)	-	iron ion binding (GO 0005506), electron carrier activity (GO 0009055), oxidoreductase activity acting on paired donors with incorporation or reduction of molecular oxygen (GO 0016705), heme binding (GO 0020037)	23	64	35	25	157.007	436.889	238.924	170.66	1.47644	0.605721	0.120294
Os01t0223300-01	3331	Protein of unknown function DUF1677, Oryza sativa domain containing protein.	-	-	-	9	25	8	5	60.6444	168.457	53.9062	33.6914	1.47393	-0.169925	-0.847997
Os09t0491100-03	2925	Similar to Beta-glucosidase 30.	carbohydrate metabolic process (GO 0005975)	-	catalytic activity (GO 0003824), hydrolase activity hydrolyzing O-glycosyl compounds (GO 0004553), cation binding (GO 0043169)	9	25	405	138	69.0621	191.839	3107.79	1058.95	1.47393	5.49185	3.9386
Os01t0692050-00	741	Conserved hypothetical protein.	-	-	-	13	36	380	370	393.775	1090.45	11510.3	11207.4	1.46949	4.86942	4.83094
Os02t0484950-00	414	Hypothetical conserved gene.	-	-	-	26	72	55	10	1409.6	3903.51	2981.85	542.154	1.46949	1.08092	-1.37851
Os05t0572700-02	2210	Similar to Protein phosphatase 2C.	protein dephosphorylation (GO 0006470)	protein serine/threonine phosphatase complex (GO 0008287)	catalytic activity (GO 0003824), protein serine/threonine phosphatase activity (GO 0004722)	13	36	2547	3932	132.03	365.623	25867.8	39934.1	1.46949	7.61414	8.24061
Os11t0454200-01	967	Dehydrin RAB 16B.	response to stress (GO 0006950), response to water (GO 0009415)	-	-	268	741	41563	100622	6220.59	17199.5	964725	2.33555e+06	1.46724	7.27692	8.5525
Os04t0561500-02	4756	Similar to Prolyl endopeptidase (EC 3.4.21.26) (Post-proline cleaving enzyme) (PE).	proteolysis (GO 0006508)	-	serine-type endopeptidase activity (GO 0004252), serine-type peptidase activity (GO 0008236), serine-type exopeptidase activity (GO 0070008)	38	105	34	21	179.335	495.531	160.458	99.1061	1.46632	-0.160465	-0.85561
Os01t0590300-01	749	Hypothetical protein.	-	-	-	21	58	49	32	629.304	1738.08	1468.38	958.939	1.46566	1.22239	0.607683
Os02t0229800-00	888	Conserved hypothetical protein.	-	-	-	29	80	1020	543	733.007	2022.09	25781.6	13724.9	1.46395	5.13637	4.22683
Os01t0343100-01	6613	Protein of unknown function DUF594 family protein.	-	-	-	4	11	17	9	13.5764	37.3351	57.6997	30.5469	1.45943	2.08746	1.16993
Os01t0586801-00	255	Similar to Maturase K (Fragment).	-	-	-	4	11	4	2	352.081	968.223	352.081	176.041	1.45943	0	-1
Os01t0605400-00	3286	Quinonprotein alcohol dehydrogenase-like domain containing protein.	-	-	-	4	11	5	129	27.3222	75.136	34.1527	881.141	1.45943	0.321928	5.01123
Os01t0910400-00	4621	Similar to lysine ketoglutarate reductase trans-splicing related 1.	-	-	-	4	11	21	16	19.4288	53.4293	102.001	77.7154	1.45943	2.39232	2
Os02t0669700-01	3879	Nucleotide-binding, alpha-beta plait domain containing protein.	-	-	nucleotide binding (GO 0000166), nucleic acid binding (GO 0003676)	12	33	7	8	69.436	190.949	40.5043	46.2906	1.45943	-0.777608	-0.584963
Os03t0184400-01	3254	Leucine-rich repeat, plant specific containing protein.	-	-	protein binding (GO 0005515)	4	11	2	7	27.5909	75.8749	13.7954	48.284	1.45943	-1	0.807355
Os03t0375601-00	817	Hypothetical gene.	-	-	-	4	11	4	1	109.891	302.199	109.891	27.4727	1.45943	0	-2
Os04t0654800-00	2679	Similar to OSIGBa0147J19.7 protein.	protein phosphorylation (GO 0006468), recognition of pollen (GO 0048544)	-	protein kinase activity (GO 0004672), protein serine/threonine kinase activity (GO 0004674), protein tyrosine kinase activity (GO 0004713), ATP binding (GO 0005524), sugar binding (GO 0005529), transferase activity transferring phosphorus-containing groups (GO 0016772)	8	22	3	2	67.0255	184.32	25.1346	16.7564	1.45943	-1.41504	-2
Os08t0104800-01	1308	Conserved hypothetical protein.	-	-	-	4	11	49	135	68.6397	188.759	840.836	2316.59	1.45943	3.61471	5.07682
Os08t0263100-01	754	Conserved hypothetical protein.	-	-	-	8	22	0	0	238.145	654.899	0	0	1.45943
Os08t0399300-00	2619	Hypothetical conserved gene.	-	-	histone binding (GO 0042393)	12	33	50	1	102.842	282.814	428.507	8.57013	1.45943	2.05889	-3.58496
Os08t0469200-00	2382	Similar to salt tolerant protein.	-	-	-	4	11	7	2	37.6913	103.651	65.9598	18.8457	1.45943	0.807355	-1
Os09t0547800-01	2286	Cyclin-like F-box domain containing protein.	-	-	protein binding (GO 0005515)	8	22	0	0	78.5483	216.008	0	0	1.45943
Os10t0109600-02	1682	Peroxidase (EC 1.11.1.7).	response to oxidative stress (GO 0006979), oxidation-reduction process (GO 0055114)	-	peroxidase activity (GO 0004601), heme binding (GO 0020037)	4	11	50	10	53.3774	146.788	667.217	133.443	1.45943	3.64386	1.32193
Os10t0195000-01	4364	Multi antimicrobial extrusion protein MatE family protein.	drug transmembrane transport (GO 0006855), transmembrane transport (GO 0055085)	membrane (GO 0016020)	drug transmembrane transporter activity (GO 0015238), antiporter activity (GO 0015297)	4	11	17	4	20.573	56.5758	87.4354	20.573	1.45943	2.08746	0
Os11t0245466-00	763	Conserved hypothetical protein.	-	-	-	8	22	0	0	235.336	647.174	0	0	1.45943
Os11t0490100-01	1378	Protein of unknown function DUF579, plant family protein.	-	-	-	4	11	509	563	65.1529	179.171	8290.71	9170.27	1.45943	6.99152	7.13699
Os12t0595800-04	4430	Protein kinase, core domain containing protein.	protein phosphorylation (GO 0006468)	-	protein kinase activity (GO 0004672), protein serine/threonine kinase activity (GO 0004674), protein binding (GO 0005515), ATP binding (GO 0005524), transferase activity transferring phosphorus-containing groups (GO 0016772)	8	22	218	134	40.5331	111.466	1104.53	678.929	1.45943	4.76818	4.06609
Os12t0624200-00	1380	Similar to K-exchanger-like protein.	transmembrane transport (GO 0055085)	integral to membrane (GO 0016021)	-	4	11	529	933	65.0585	178.911	8603.98	15174.9	1.45943	7.04712	7.86573
Os05t0542800-03	2708	Similar to polygalacturonase.	carbohydrate metabolic process (GO 0005975)	-	polygalacturonase activity (GO 0004650)	15	41	1179	1374	124.327	339.827	9772.11	11388.4	1.45066	6.29646	6.51728
Os07t0241600-00	1209	UDP-glucuronosyl/UDP-glucosyltransferase domain containing protein.	metabolic process (GO 0008152)	-	transferase activity transferring hexosyl groups (GO 0016758)	15	41	3	5	278.476	761.168	55.6952	92.8254	1.45066	-2.32193	-1.58496
Os12t0183250-00	2194	Non-protein coding transcript.	-	-	-	15	41	127	343	153.454	419.44	1299.24	3508.98	1.45066	3.08179	4.51517
Os06t0158850-01	1054	Non-protein coding transcript.	-	-	-	11	30	113	209	234.248	638.857	2406.36	4450.7	1.44746	3.36075	4.24793
Os08t0124000-02	2652	Hypothetical conserved gene.	protein phosphorylation (GO 0006468)	-	protein kinase activity (GO 0004672), protein serine/threonine kinase activity (GO 0004674), binding (GO 0005488), ATP binding (GO 0005524), transferase activity transferring phosphorus-containing groups (GO 0016772)	18	49	5	0	152.343	414.711	42.3175	0	1.44478	-1.848
Os07t0529000-01	2309	Similar to Isocitrate lyase (Fragment).	metabolic process (GO 0008152), carboxylic acid metabolic process (GO 0019752)	-	catalytic activity (GO 0003824), isocitrate lyase activity (GO 0004451)	227	617	38951	70254	2206.61	5997.69	378632	682921	1.44258	7.42282	8.27374
Os03t0277300-01	4589	Heat shock protein 70.	-	-	ATP binding (GO 0005524)	42	114	1093	5880	205.425	557.583	5345.95	28759.6	1.44057	4.70176	7.12928
Os03t0408401-00	938	Non-protein coding transcript.	-	-	-	7	19	2	3	167.501	454.646	47.8575	71.7863	1.44057	-1.80735	-1.22239
Os05t0369500-01	2039	Exo70 exocyst complex subunit domain containing protein.	exocytosis (GO 0006887)	exocyst (GO 0000145)	-	14	38	62	63	154.111	418.301	682.492	693.5	1.44057	2.14684	2.16993
Os08t0545500-00	4798	Similar to Dehydration-responsive element-binding protein 1J.	-	-	-	7	19	737	1643	32.7462	88.8825	3447.71	7686	1.44057	6.71817	7.87476
Os10t0360900-02	640	Hypothetical gene.	-	-	-	7	19	0	0	245.494	666.341	0	0	1.44057
Os10t0542550-00	1292	Hypothetical protein.	-	-	-	31	84	747	514	538.545	1459.28	12977.2	8929.43	1.43812	4.59077	4.05143
Os01t0225000-00	2121	Mitochondrial carrier protein domain containing protein.	transport (GO 0006810), transmembrane transport (GO 0055085)	mitochondrial inner membrane (GO 0005743)	binding (GO 0005488)	37	100	5385	5622	391.547	1058.24	56986	59494	1.4344	7.18528	7.24741
Os11t0479100-00	7193	Similar to NB-ARC domain containing protein, expressed.	defense response (GO 0006952)	-	ADP binding (GO 0043531)	20	54	8	1	62.4084	168.503	24.9634	3.12042	1.43296	-1.32193	-4.32193
Os09t0538000-04	2429	RNase S-like protein.	-	-	-	741	1994	354	136	6847.21	18425.6	3271.14	1256.71	1.42812	-1.06572	-2.44587
Os03t0723400-01	1852	Similar to UFG2.	-	-	-	84	226	15533	26409	1018.03	2738.99	188251	320062	1.42786	7.53073	8.29642
Os10t0505900-01	1930	Conserved hypothetical protein.	-	-	-	58	156	13801	16939	674.518	1814.22	160500	196994	1.42742	7.8945	8.19008
Os03t0286900-01	610	Similar to Low-temperature induced protein lt101.2.	-	integral to membrane (GO 0016021)	-	118	317	23423	21706	4341.85	11664.1	861858	798680	1.4257	7.633	7.52316
Os01t0705200-01	1217	Late embryogenesis abundant protein repeat containing protein.	-	-	-	111	298	25500	30890	2047.18	5496.03	470297	569705	1.42475	7.84379	8.12044
Os03t0571800-00	570	Hypothetical protein.	-	-	-	22	59	9	5	866.305	2323.27	354.398	196.888	1.42321	-1.28951	-2.1375
Os03t0859900-01	2738	Protein of unknown function DUF547 domain containing protein.	-	-	-	22	59	38	12	180.348	483.662	311.511	98.3719	1.42321	0.788496	-0.874469
Os02t0684400-01	873	Similar to OXS3 (OXIDATIVE STRESS 3).	-	-	-	972	2605	1492	1867	24990.5	66975.6	38359.9	48001.3	1.42226	0.618219	0.941694
Os03t0760000-01	1619	Cytochrome P450 family protein.	oxidation-reduction process (GO 0055114)	-	iron ion binding (GO 0005506), electron carrier activity (GO 0009055), oxidoreductase activity acting on paired donors with incorporation or reduction of molecular oxygen (GO 0016705), heme binding (GO 0020037)	292	782	11	159	4048.17	10841.3	152.5	2204.31	1.4212	-4.73039	-0.876942
Os01t0621600-01	3545	Serine/threonine protein kinase-related domain containing protein.	protein phosphorylation (GO 0006468)	-	protein kinase activity (GO 0004672), ATP binding (GO 0005524), transferase activity transferring phosphorus-containing groups (GO 0016772)	6	16	20	15	37.989	101.304	126.63	94.9725	1.41504	1.73697	1.32193
Os01t0652375-00	3190	Hypothetical protein.	-	-	-	3	8	85	29	21.1083	56.2888	598.069	204.047	1.41504	4.82443	3.27302
Os01t0723000-01	3181	Similar to Elongation factor EF-2 (Fragment).	-	-	GTPase activity (GO 0003924), GTP binding (GO 0005525)	6	16	80	51	42.3361	112.896	564.481	359.857	1.41504	3.73697	3.08746
Os01t0956500-01	4385	Conserved hypothetical protein.	-	-	-	6	16	8	6	30.7118	81.898	40.949	30.7118	1.41504	0.415037	0
Os02t0218700-01	1721	Similar to Allene oxide synthase (EC 4.2.1.92).	oxidation-reduction process (GO 0055114)	-	monooxygenase activity (GO 0004497), iron ion binding (GO 0005506), electron carrier activity (GO 0009055), oxidoreductase activity acting on paired donors with incorporation or reduction of molecular oxygen (GO 0016705), heme binding (GO 0020037)	6	16	1183	543	78.2516	208.671	15428.6	7081.77	1.41504	7.62327	6.49985
Os02t0252300-01	720	Hypothetical protein.	-	-	-	6	16	17	53	187.043	498.782	529.956	1652.21	1.41504	1.5025	3.14296
Os02t0504800-01	5326	Similar to Delta-9 stearoyl-acyl carrier protein desaturase (EC 1.14.99.6) (Fragment).	fatty acid metabolic process (GO 0006631), oxidation-reduction process (GO 0055114)	-	oxidoreductase activity (GO 0016491), acyl-[acyl-carrier-protein] desaturase activity (GO 0045300), transition metal ion binding (GO 0046914)	3	8	64	768	12.6428	33.7141	269.713	3236.56	1.41504	4.41504	8
Os02t0631801-01	857	Hypothetical conserved gene.	-	-	-	3	8	1	2	78.5712	209.523	26.1904	52.3808	1.41504	-1.58496	-0.584963
Os02t0834800-01	843	Hypothetical protein.	-	-	-	12	32	2	0	319.504	852.011	53.2507	0	1.41504	-2.58496
Os03t0287400-01	1192	Similar to LOB domain protein 4.	-	-	-	12	32	66	310	225.958	602.555	1242.77	5837.25	1.41504	2.45943	4.69116
Os03t0403600-01	1542	von Willebrand factor, type A domain containing protein.	-	-	protein binding (GO 0005515)	3	8	5	4	43.6677	116.447	72.7794	58.2235	1.41504	0.736966	0.415037
Os03t0641500-01	1912	Plant lipid transfer protein/hydrophobic protein, helical domain domain containing protein.	lipid transport (GO 0006869)	-	-	3	8	77	65	35.2173	93.9129	903.911	763.042	1.41504	4.68182	4.43741
Os04t0162701-00	1455	Hypothetical gene.	-	-	-	15	40	8	0	231.394	617.05	123.41	0	1.41504	-0.906891
Os04t0258900-01	1460	Cyclin-like F-box domain containing protein.	-	-	protein binding (GO 0005515)	6	16	2	0	92.2405	245.975	30.7468	0	1.41504	-1.58496
Os04t0523600-01	1731	Similar to OSIGBa0153E02-OSIGBa0093I20.8 protein.	metabolic process (GO 0008152)	-	transferase activity transferring hexosyl groups (GO 0016758)	6	16	19	108	77.7996	207.466	246.365	1400.39	1.41504	1.66297	4.16993
Os04t0649700-01	3504	Serine/threonine protein kinase-related domain containing protein.	protein phosphorylation (GO 0006468)	-	protein kinase activity (GO 0004672), ATP binding (GO 0005524), transferase activity transferring phosphorus-containing groups (GO 0016772)	3	8	3	0	19.2168	51.2447	19.2168	0	1.41504	0
Os04t0684300-01	1256	Non-protein coding transcript.	-	-	-	3	8	2	7	53.6111	142.963	35.7407	125.093	1.41504	-0.584963	1.22239
Os05t0149000-01	668	Pectinesterase inhibitor domain containing protein.	-	-	enzyme inhibitor activity (GO 0004857), pectinesterase activity (GO 0030599)	3	8	28	10	100.802	268.805	940.816	336.006	1.41504	3.22239	1.73697
Os06t0703550-00	363	Hypothetical protein.	-	-	-	15	40	5	7	927.487	2473.3	309.162	432.827	1.41504	-1.58496	-1.09954
Os07t0599700-01	774	Similar to Surface protein PspC.	-	-	-	12	32	26	22	347.987	927.966	753.972	637.977	1.41504	1.11548	0.874469
Os08t0214600-01	1052	Conserved hypothetical protein.	-	-	-	3	8	4	1	64.0072	170.686	85.3429	21.3357	1.41504	0.415037	-1.58496
Os08t0501600-00	1239	Similar to Wall associated kinase.	protein phosphorylation (GO 0006468)	-	protein kinase activity (GO 0004672), protein serine/threonine kinase activity (GO 0004674), protein tyrosine kinase activity (GO 0004713), ATP binding (GO 0005524), transferase activity transferring phosphorus-containing groups (GO 0016772)	3	8	0	1	54.3467	144.924	0	18.1156	1.41504		-1.58496
Os08t0535200-01	2843	Similar to MtN3-like protein.	-	-	-	6	16	154	38	47.3694	126.318	1215.81	300.006	1.41504	4.68182	2.66297
Os08t0553450-01	1746	Hypothetical gene.	-	-	-	27	72	8	0	347.09	925.574	102.842	0	1.41504	-1.75489
Os09t0472700-00	746	Similar to blight-associated protein p12.	-	-	-	9	24	36	47	270.786	722.097	1083.15	1414.11	1.41504	2	2.38466
Os10t0105933-00	512	Similar to transferase family protein.	-	-	transferase activity transferring acyl groups other than amino-acyl groups (GO 0016747)	3	8	31	54	131.515	350.706	1358.99	2367.26	1.41504	3.36923	4.16993
Os10t0515900-01	1871	Cytochrome P450 family protein.	oxidation-reduction process (GO 0055114)	-	iron ion binding (GO 0005506), electron carrier activity (GO 0009055), oxidoreductase activity acting on paired donors with incorporation or reduction of molecular oxygen (GO 0016705), heme binding (GO 0020037)	3	8	95	21	35.9891	95.9708	1139.65	251.923	1.41504	4.98489	2.80735
Os10t0550800-00	1363	Hypothetical conserved gene.	-	-	-	3	8	5	11	49.4024	131.74	82.3374	181.142	1.41504	0.736966	1.87447
Os11t0198951-01	754	Hypothetical conserved gene.	-	-	-	3	8	11	10	89.3044	238.145	327.45	297.681	1.41504	1.87447	1.73697
Os11t0244300-01	1113	Similar to ATPase, AAA family protein.	-	-	-	6	16	2	0	120.998	322.662	40.3328	0	1.41504	-1.58496
Os11t0595400-00	751	Hypothetical conserved gene.	-	-	-	3	8	44	69	89.6612	239.096	1315.03	2062.21	1.41504	3.87447	4.52356
Os11t0621200-00	547	Similar to OSIGBa0117N13.1 protein.	-	-	-	3	8	35	43	123.1	328.266	1436.16	1764.43	1.41504	3.54432	3.8413
Os12t0616500-00	1923	Similar to cation proton exchanger.	cation transport (GO 0006812), transmembrane transport (GO 0055085)	integral to membrane (GO 0016021)	solute	6	16	536	1717	70.0318	186.751	6256.17	20040.8	1.41504	6.48113	8.16071
Os12t0131200-00	2919	Similar to zinc finger (DHHC type) family protein.	-	-	zinc ion binding (GO 0008270)	50	133	236	182	384.467	1022.68	1814.68	1399.46	1.41143	2.23879	1.86394
Os04t0587500-01	2745	Domain of unknown function DUF250 domain containing protein.	-	-	-	245	650	87	16	2003.3	5314.89	711.377	130.828	1.40766	-1.49369	-3.93664
Os08t0442900-01	1038	Hypothetical protein.	-	-	-	23	61	4079	10108	497.34	1319.03	88202.2	218570	1.40718	7.47044	8.77965
Os10t0465700-01	2431	Similar to Beta-amylase PCT-BMYI (EC 3.2.1.2).	polysaccharide catabolic process (GO 0000272), carbohydrate metabolic process (GO 0005975)	-	catalytic activity (GO 0003824), beta-amylase activity (GO 0016161), cation binding (GO 0043169)	654	1733	27209	5545	6038.32	16000.6	251218	51196.4	1.40591	5.37865	3.08382
Os02t0191800-01	636	Conserved hypothetical protein.	-	-	-	28	74	12	0	988.152	2611.55	423.494	0	1.4021	-1.22239
Os09t0559500-01	1553	Protein of unknown function DUF594 domain containing protein.	-	-	-	14	37	9	8	202.339	534.753	130.075	115.622	1.4021	-0.63743	-0.807355
Os10t0562500-01	2202	Similar to Protein kinase KIPK.	protein phosphorylation (GO 0006468)	-	protein kinase activity (GO 0004672), protein serine/threonine kinase activity (GO 0004674), ATP binding (GO 0005524), transferase activity transferring phosphorus-containing groups (GO 0016772)	28	74	10	13	285.406	754.288	101.931	132.51	1.4021	-1.48543	-1.10692
Os06t0276300-01	3133	NB-ARC domain containing protein.	-	-	ADP binding (GO 0043531)	33	87	45	8	236.416	623.278	322.385	57.3129	1.39855	0.447459	-2.04439
Os02t0490000-01	3541	Zinc finger, RING/FYVE/PHD-type domain containing protein.	protein ubiquitination (GO 0016567)	ubiquitin ligase complex (GO 0000151)	ubiquitin-protein ligase activity (GO 0004842), binding (GO 0005488)	24	63	5	24	152.128	399.335	31.6933	152.128	1.39232	-2.26303	0
Os04t0597866-01	4586	Hypothetical gene.	-	-	-	16	42	27	96	78.3085	205.56	132.146	469.851	1.39232	0.754888	2.58496
Os06t0314501-01	3141	Conserved hypothetical protein.	-	-	-	8	21	3	4	57.167	150.063	21.4376	28.5835	1.39232	-1.41504	-1
Os07t0194550-00	2118	Non-protein coding transcript.	-	-	-	8	21	17	8	84.7788	222.544	180.155	84.7788	1.39232	1.08746	0
Os12t0235700-00	7611	Serine/threonine protein kinase-related domain containing protein.	protein phosphorylation (GO 0006468)	-	protein kinase activity (GO 0004672), protein serine/threonine kinase activity (GO 0004674), protein tyrosine kinase activity (GO 0004713), protein binding (GO 0005515), ATP binding (GO 0005524), transferase activity transferring phosphorus-containing groups (GO 0016772)	8	21	14	9	23.5924	61.9299	41.2866	26.5414	1.39232	0.807355	0.169925
Os07t0684800-01	1842	Similar to NAM / CUC2-like protein.	regulation of transcription DNA-dependent (GO 0006355)	-	DNA binding (GO 0003677)	314	820	16444	2366	3826.16	9991.88	200374	28830.2	1.38486	5.71065	2.91361
Os01t0868400-01	8350	Hypothetical protein.	-	-	-	18	47	22	47	48.3848	126.338	59.137	126.338	1.38466	0.289507	1.38466
Os01t0530341-00	708	Similar to Adenylate cyclase.	-	-	-	5	13	2	1	158.511	412.129	63.4045	31.7022	1.37851	-1.32193	-2.32193
Os02t0782800-01	3056	Leucine-rich repeat domain containing protein.	-	-	protein binding (GO 0005515)	5	13	0	6	36.7231	95.4801	0	44.0678	1.37851		0.263034
Os03t0145102-00	4103	Similar to Leucine Rich Repeat family protein, expressed.	protein phosphorylation (GO 0006468)	-	protein kinase activity (GO 0004672), protein serine/threonine kinase activity (GO 0004674), protein tyrosine kinase activity (GO 0004713), protein binding (GO 0005515), ATP binding (GO 0005524), transferase activity transferring phosphorus-containing groups (GO 0016772)	5	13	15	12	27.3522	71.1156	82.0565	65.6452	1.37851	1.58496	1.26303
Os04t0300100-01	767	Conserved hypothetical protein.	-	-	-	5	13	10	2	146.318	380.427	292.636	58.5272	1.37851	1	-1.32193
Os04t0556100-01	1396	Conserved hypothetical protein.	-	-	-	5	13	10	10	80.391	209.017	160.782	160.782	1.37851	1	1
Os04t0618700-01	4292	Protein kinase, core domain containing protein.	protein phosphorylation (GO 0006468)	-	protein kinase activity (GO 0004672), protein serine/threonine kinase activity (GO 0004674), ATP binding (GO 0005524), transferase activity transferring phosphorus-containing groups (GO 0016772)	5	13	19	4	26.1477	67.984	99.3612	20.9182	1.37851	1.926	-0.321928
Os05t0475400-01	2282	Similar to Alanine:glyoxylate aminotransferase-like protein (Fragment).	-	-	catalytic activity (GO 0003824), transaminase activity (GO 0008483), pyridoxal phosphate binding (GO 0030170)	140	364	19701	15915	1377	3580.21	193774	156536	1.37851	7.1367	6.82882
Os05t0572700-01	1091	Similar to protein phosphatase 2C ABI1.	protein dephosphorylation (GO 0006470)	protein serine/threonine phosphatase complex (GO 0008287)	catalytic activity (GO 0003824), protein serine/threonine phosphatase activity (GO 0004722)	5	13	878	1471	102.865	267.449	18063.1	30262.9	1.37851	7.45615	8.20065
Os05t0572800-00	1568	Hypothetical protein.	-	-	-	5	13	1034	1433	71.5726	186.089	14801.2	20512.7	1.37851	7.69209	8.16289
Os06t0701700-01	2266	Ion transporter , Na+/K+ symport	cation transport (GO 0006812), transmembrane transport (GO 0055085)	-	cation transmembrane transporter activity (GO 0008324)	5	13	25	0	49.526	128.768	247.63	0	1.37851	2.32193
Os07t0180800-00	4385	RNA recognition motif domain domain containing protein.	-	-	nucleotide binding (GO 0000166), nucleic acid binding (GO 0003676)	5	13	422	168	25.5931	66.5421	2160.06	859.929	1.37851	6.39917	5.07039
Os08t0125850-00	2319	Hypothetical protein.	-	-	-	5	13	2	0	48.3941	125.825	19.3576	0	1.37851	-1.32193
Os08t0193300-00	1906	Hypothetical conserved gene.	-	-	-	5	13	23	39	58.8803	153.089	270.849	459.266	1.37851	2.20163	2.96347
Os08t0197200-01	2961	Conserved hypothetical protein.	-	-	-	5	13	3	0	37.9013	98.5435	22.7408	0	1.37851	-0.736966
Os11t0115301-00	990	Conserved hypothetical protein.	-	-	-	10	26	4	0	226.719	589.469	90.6876	0	1.37851	-1.32193
Os11t0206300-01	5907	Similar to Mitochondrial transcription termination factor-like family-1.	-	-	-	5	13	7	6	18.9988	49.3969	26.5983	22.7986	1.37851	0.485427	0.263034
Os12t0290200-01	462	Hypothetical protein.	-	-	-	5	13	5	4	242.913	631.574	242.913	194.331	1.37851	0	-0.321928
Os02t0609700-01	1341	Non-protein coding transcript.	-	-	-	27	70	11	0	451.916	1171.63	184.114	0	1.3744	-1.29546
Os06t0618050-00	2582	Hypothetical protein.	-	-	-	17	44	81	118	147.78	382.489	704.128	1025.77	1.37197	2.25239	2.79518
Os05t0516100-01	560	Conserved hypothetical protein.	-	-	-	41	106	56	149	1643.31	4248.55	2244.52	5972.02	1.37037	0.449803	1.86162
Os08t0481700-00	992	Hypothetical conserved gene.	-	-	-	12	31	118	48	271.514	701.412	2669.89	1086.06	1.36923	3.29768	2
Os09t0344500-01	1566	Similar to O-methyltransferase ZRP4 (EC 2.1.1.-) (OMT).	-	-	methyltransferase activity (GO 0008168), O-methyltransferase activity (GO 0008171), protein dimerization activity (GO 0046983)	62	160	4304	514	888.634	2293.25	61688.4	7367.06	1.36773	6.11727	3.05143
Os02t0628900-01	2321	Conserved hypothetical protein.	-	-	-	7	18	138	42	67.6933	174.069	1334.53	406.16	1.36257	4.30117	2.58496
Os06t0607900-01	3068	GRAM domain containing protein.	-	-	-	14	36	66	96	102.423	263.372	482.849	702.326	1.36257	2.23704	2.77761
Os06t0637400-01	1950	Conserved hypothetical protein.	-	-	-	21	54	698	870	241.717	621.559	8034.22	10014	1.36257	5.05477	5.37255
Os09t0333500-01	3283	ABC transporter-like domain containing protein.	-	-	nucleotide binding (GO 0000166), ATP binding (GO 0005524), ATPase activity (GO 0016887), nucleoside-triphosphatase activity (GO 0017111)	7	18	19	73	47.8575	123.062	129.899	499.086	1.36257	1.44057	3.38247
Os09t0538400-01	1209	Similar to P-type R2R3 Myb protein (Fragment).	regulation of transcription DNA-dependent (GO 0006355)	-	DNA binding (GO 0003677), protein binding (GO 0005515)	326	837	460	310	6052.21	15539	8539.94	5755.17	1.36036	0.496762	-0.0726037
Os03t0296200-00	1254	Conserved hypothetical protein.	-	-	-	23	59	3313	6314	411.674	1056.03	59298.9	113013	1.35908	7.17036	8.10078
Os03t0417700-01	1868	Similar to Phytochrome P450.	oxidation-reduction process (GO 0055114)	-	iron ion binding (GO 0005506), protein binding (GO 0005515), electron carrier activity (GO 0009055), oxidoreductase activity acting on paired donors with incorporation or reduction of molecular oxygen (GO 0016705), heme binding (GO 0020037)	188	482	21	7	2258.94	5791.53	252.328	84.1093	1.3583	-3.16227	-4.74723
Os11t0241000-00	1050	Conserved hypothetical protein.	-	-	-	16	41	1254	1720	342.022	876.431	26806	36767.3	1.35755	6.29232	6.74819
Os03t0820500-01	908	Similar to WCOR719.	-	intracellular (GO 0005622)	actin binding (GO 0003779)	429	1098	66837	53094	10604.6	27141.9	1.65217e+06	1.31245e+06	1.35583	7.28353	6.95143
Os01t0822501-01	699	Conserved hypothetical protein.	-	-	-	9	23	13	6	288.994	738.539	417.435	192.662	1.35364	0.530515	-0.584963
Os03t0685200-01	5763	Non-protein coding transcript.	-	-	-	9	23	13	6	35.0523	89.5782	50.6311	23.3682	1.35364	0.530515	-0.584963
Os04t0106500-00	1848	Similar to B0616E02-H0507E05.9 protein.	-	-	-	9	23	5	0	109.311	279.35	60.7283	0	1.35364	-0.847997
Os06t0294200-01	3096	Conserved hypothetical protein.	-	-	-	9	23	13	8	65.2476	166.744	94.2465	57.9979	1.35364	0.530515	-0.169925
Os09t0564200-01	6032	Hypothetical conserved gene.	proteolysis (GO 0006508)	-	cysteine-type endopeptidase activity (GO 0004197), cysteine-type peptidase activity (GO 0008234)	18	46	9	10	66.9783	171.167	33.4892	37.2102	1.35364	-1	-0.847997
Os03t0342100-01	1011	Pollen Ole e 1 allergen/extensin domain containing protein.	-	-	-	22	56	21	16	488.421	1243.25	466.22	355.215	1.34792	-0.0671142	-0.459432
Os05t0453900-00	1584	Similar to DNA replication complex GINS protein PSF1.	-	-	-	11	28	1	34	155.869	396.758	14.1699	481.778	1.34792	-3.45943	1.62803
Os07t0158000-00	413	Hypothetical conserved gene.	-	-	-	11	28	15	4	597.813	1521.71	815.2	217.387	1.34792	0.447459	-1.45943
Os06t0192000-01	4307	Hypothetical gene.	-	-	-	35	89	0	1	182.396	463.808	0	5.21133	1.34645		-5.12928
Os11t0246166-00	1117	Hypothetical protein.	-	-	-	948	2408	2290	784	19049.3	48386.7	46015.6	15753.8	1.34488	1.27239	-0.274033
Os07t0418600-01	1057	Hypothetical protein.	-	-	-	323	820	10573	37129	6858.84	17412.5	224515	788427	1.34409	5.03271	6.84487
Os04t0194200-00	549	Hypothetical protein.	-	-	-	13	33	2	0	531.489	1349.16	81.7675	0	1.34395	-2.70044
Os01t0102400-01	1730	Histone-fold domain containing protein.	-	intracellular (GO 0005622)	DNA binding (GO 0003677), sequence-specific DNA binding (GO 0043565)	41	104	15	4	531.938	1349.31	194.611	51.8964	1.34289	-1.45066	-3.35755
Os07t0185000-03	1218	Similar to cDNA clone:J023135J22, full insert sequence.	-	-	-	58	147	357	109	1068.82	2708.9	6578.76	2008.64	1.34169	2.6218	0.910203
Os05t0428600-01	2273	Similar to HSP70 precursor.	-	-	ATP binding (GO 0005524)	15	38	5	9	148.12	375.238	49.3735	88.8722	1.34104	-1.58496	-0.736966
Os06t0651200-01	599	Conserved hypothetical protein.	-	-	-	30	76	5207	2772	1124.13	2847.8	195112	103870	1.34104	7.43935	6.52982
Os04t0337800-00	6924	Similar to IN2-2 protein.	-	-	-	17	43	6	10	55.108	139.391	19.4499	32.4165	1.3388	-1.5025	-0.765535
Os09t0538000-01	2407	Ribonuclease T2 family protein.	-	-	RNA binding (GO 0003723), ribonuclease T2 activity (GO 0033897)	782	1975	344	154	7292.12	18416.8	3207.79	1436.04	1.33661	-1.18476	-2.34424
Os08t0137400-01	1351	Cupredoxin domain containing protein.	-	-	copper ion binding (GO 0005507), electron carrier activity (GO 0009055)	354	894	23	5	5881.27	14852.7	382.116	83.0688	1.33653	-3.94404	-6.14568
Os04t0205200-00	1713	NB-ARC domain containing protein.	-	-	ADP binding (GO 0043531)	21	53	23	4	275.16	694.451	301.365	52.4114	1.3356	0.131245	-2.39232
Os03t0183000-03	1762	Similar to Root abundant factor.	-	-	-	23	58	414	1597	292.985	738.831	5273.73	20343.3	1.33442	4.16993	6.11759
Os01t0871800-01	3106	TGF-beta receptor, type I/II extracellular region family protein.	-	-	-	796	2005	21	34	5752.21	14488.9	151.754	245.697	1.33276	-5.24431	-4.54916
Os03t0103300-00	458	Similar to QLTG-3-1 protein.	lipid transport (GO 0006869)	-	-	787	1982	804	315	38568.5	97131.8	39401.6	15437.2	1.33252	0.0308319	-1.32101
Os03t0305600-01	1430	Mitochondrial import inner membrane translocase, subunit Tim17/22 family protein.	-	-	-	37	93	3513	7462	580.749	1459.72	55139.8	117123	1.32971	6.56903	7.65589
Os03t0676300-01	844	Similar to cold shock protein-1.	-	-	-	93	233	405	453	2473.22	6196.36	10770.5	12047	1.32503	2.12262	2.28421
Os01t0206800-01	4381	Protein kinase, core domain containing protein.	protein phosphorylation (GO 0006468)	-	protein kinase activity (GO 0004672), protein binding (GO 0005515), ATP binding (GO 0005524), transferase activity transferring phosphorus-containing groups (GO 0016772)	12	30	18	4	61.4796	153.699	92.2194	20.4932	1.32193	0.584963	-1.58496
Os01t0225550-01	1147	Hypothetical gene.	-	-	-	2	5	180	404	39.1372	97.843	3522.35	7905.71	1.32193	6.49185	7.65821
Os01t0241400-01	691	Thioredoxin fold domain containing protein.	cell redox homeostasis (GO 0045454)	-	electron carrier activity (GO 0009055), protein disulfide oxidoreductase activity (GO 0015035)	4	10	8	0	129.929	324.822	259.857	0	1.32193	1
Os01t0286550-00	434	Hypothetical gene.	-	-	-	2	5	2	0	103.434	258.585	103.434	0	1.32193	0
Os01t0289900-00	2052	Transferase domain containing protein.	-	-	transferase activity transferring acyl groups other than amino-acyl groups (GO 0016747)	2	5	0	0	21.8764	54.691	0	0	1.32193
Os01t0300900-02	2625	Hypothetical conserved gene.	-	-	protein binding (GO 0005515)	2	5	0	2	17.1011	42.7527	0	17.1011	1.32193		0
Os01t0308300-00	3243	NB-ARC domain containing protein.	defense response (GO 0006952)	-	ADP binding (GO 0043531)	12	30	7	4	83.0534	207.633	48.4478	27.6845	1.32193	-0.777608	-1.58496
Os01t0327500-01	693	Conserved hypothetical protein.	-	-	-	2	5	2	0	64.7768	161.942	64.7768	0	1.32193	0
Os01t0350300-00	3079	Disease resistance protein domain containing protein.	defense response (GO 0006952)	-	ADP binding (GO 0043531)	4	10	24	32	29.159	72.8976	174.954	233.272	1.32193	2.58496	3
Os01t0567500-01	2158	Similar to Monosaccharide transporter 3.	transport (GO 0006810), transmembrane transport (GO 0055085)	membrane (GO 0016020), integral to membrane (GO 0016021)	transporter activity (GO 0005215), transmembrane transporter activity (GO 0022857), substrate-specific transmembrane transporter activity (GO 0022891)	2	5	14	4	20.8018	52.0046	145.613	41.6037	1.32193	2.80735	1
Os01t0584032-00	2488	Similar to skin secretory protein xP2.	-	-	-	124	310	1332	2438	1118.65	2796.63	12016.5	21994.1	1.32193	3.42518	4.29729
Os01t0594900-01	1377	Conserved hypothetical protein.	-	-	-	2	5	4	6	32.6001	81.5003	65.2002	97.8003	1.32193	1	1.58496
Os01t0616366-00	3023	Hypothetical protein.	-	-	-	4	10	12	8	29.6992	74.248	89.0976	59.3984	1.32193	1.58496	1
Os01t0683550-00	4146	Similar to phosphatidylserine synthase 2.	phosphatidylserine biosynthetic process (GO 0006659)	-	-	4	10	3	0	21.6548	54.1369	16.2411	0	1.32193	-0.415037
Os01t0800250-00	2418	Hypothetical gene.	-	-	-	2	5	62	120	18.5651	46.4127	575.517	1113.9	1.32193	4.9542	5.90689
Os01t0914700-01	3448	Peptidase A22B, signal peptide peptidase domain containing protein.	-	integral to membrane (GO 0016021)	aspartic-type endopeptidase activity (GO 0004190)	4	10	0	0	26.0385	65.0962	0	0	1.32193
Os01t0915200-01	786	Similar to cysteine proteinase inhibitor B.	-	-	cysteine-type endopeptidase inhibitor activity (GO 0004869)	2	5	134	43	57.1124	142.781	3826.53	1227.92	1.32193	6.06609	4.42626
Os01t0917900-01	1401	Zinc finger, RING/FYVE/PHD-type domain containing protein.	-	-	protein binding (GO 0005515), zinc ion binding (GO 0008270)	4	10	11	1	64.0833	160.208	176.229	16.0208	1.32193	1.45943	-2
Os01t0952000-02	1238	RmlC-like jelly roll fold domain containing protein.	-	apoplast (GO 0048046)	manganese ion binding (GO 0030145), nutrient reservoir activity (GO 0045735)	4	10	10	16	72.5208	181.302	181.302	290.083	1.32193	1.32193	2
Os01t0967700-01	1304	RNA-directed DNA polymerase (reverse transcriptase), related domain containing protein.	-	-	nucleic acid binding (GO 0003676)	2	5	32	37	34.4251	86.0628	550.802	636.865	1.32193	4	4.20945
Os02t0220000-00	1805	Similar to cytokinin oxidase1.	cytokinin metabolic process (GO 0009690), oxidation-reduction process (GO 0055114)	-	catalytic activity (GO 0003824), UDP-N-acetylmuramate dehydrogenase activity (GO 0008762), oxidoreductase activity (GO 0016491), oxidoreductase activity acting on CH-OH group of donors (GO 0016614), cytokinin dehydrogenase activity (GO 0019139), flavin adenine dinucleotide binding (GO 0050660)	2	5	10	4	24.87	62.175	124.35	49.74	1.32193	2.32193	1
Os02t0228151-00	459	Conserved hypothetical protein.	-	-	-	2	5	4	0	97.8003	244.501	195.601	0	1.32193	1
Os02t0253150-01	1286	Glycosyl transferase, family 20 domain containing protein.	trehalose biosynthetic process (GO 0005992)	-	catalytic activity (GO 0003824)	4	10	6	0	69.8139	174.535	104.721	0	1.32193	0.584963
Os02t0258200-01	1031	Similar to high mobility group family.	-	-	DNA binding (GO 0003677), protein binding (GO 0005515)	4	10	4	0	87.0812	217.703	87.0812	0	1.32193	0
Os02t0261000-00	1046	Conserved hypothetical protein.	-	-	-	2	5	1	0	42.9162	107.291	21.4581	0	1.32193	-1
Os02t0288100-01	3154	Similar to Pectinesterase (EC 3.1.1.11) (Fragment).	cell wall modification (GO 0042545)	cell wall (GO 0005618)	enzyme inhibitor activity (GO 0004857), pectinesterase activity (GO 0030599)	2	5	0	2	14.2328	35.5821	0	14.2328	1.32193		0
Os02t0452000-01	2367	Non-protein coding transcript.	-	-	-	2	5	8	7	18.9651	47.4127	75.8603	66.3778	1.32193	2	1.80735
Os02t0583700-00	1071	Conserved hypothetical protein.	-	-	-	2	5	1	11	41.9144	104.786	20.9572	230.529	1.32193	-1	2.45943
Os02t0670100-00	2517	Similar to protein kinase APK1B.	protein phosphorylation (GO 0006468)	-	protein kinase activity (GO 0004672), protein serine/threonine kinase activity (GO 0004674), protein tyrosine kinase activity (GO 0004713), ATP binding (GO 0005524), transferase activity transferring phosphorus-containing groups (GO 0016772)	2	5	17	3	17.8349	44.5872	151.596	26.7523	1.32193	3.08746	0.584963
Os02t0730075-00	770	Hypothetical protein.	-	-	-	4	10	23	14	116.598	291.496	670.44	408.094	1.32193	2.52356	1.80735
Os02t0809900-01	1347	Quinoprotein amine dehydrogenase, beta chain-like domain containing protein.	-	-	protein binding (GO 0005515)	4	10	10	30	66.6523	166.631	166.631	499.893	1.32193	1.32193	2.90689
Os03t0160300-00	285	Protein of unknown function DUF1677, plant family protein.	-	-	-	2	5	51	74	157.51	393.775	4016.51	5827.87	1.32193	4.67243	5.20945
Os03t0183050-00	684	Hypothetical gene.	-	-	-	2	5	45	230	65.6292	164.073	1476.66	7547.36	1.32193	4.49185	6.84549
Os03t0267000-00	708	Low molecular mass heat shock protein Oshsp18.0.	-	-	-	36	90	315	141	1141.28	2853.2	9986.2	4470.01	1.32193	3.12928	1.96963
Os03t0279816-00	333	Conserved hypothetical protein.	-	-	-	6	15	160	40	404.418	1011.04	10784.5	2696.12	1.32193	4.73697	2.73697
Os03t0339300-01	5322	Hypothetical conserved gene.	response to oxidative stress (GO 0006979), oxidation-reduction process (GO 0055114)	-	peroxidase activity (GO 0004601), heme binding (GO 0020037)	2	5	5	4	8.43487	21.0872	21.0872	16.8697	1.32193	1.32193	1
Os03t0368950-00	736	Hypothetical protein.	-	-	-	2	5	3	4	60.9923	152.481	91.4885	121.985	1.32193	0.584963	1
Os03t0556500-01	1603	Hypothetical protein.	-	-	-	6	15	6	7	84.0119	210.03	84.0119	98.0139	1.32193	0	0.222392
Os03t0715600-01	2736	Similar to EF hand family protein.	-	-	calcium ion binding (GO 0005509)	2	5	1	2	16.4073	41.0182	8.20365	16.4073	1.32193	-1	0
Os03t0758950-00	3220	DNA-binding WRKY domain containing protein.	regulation of transcription DNA-dependent (GO 0006355)	-	sequence-specific DNA binding transcription factor activity (GO 0003700), sequence-specific DNA binding (GO 0043565)	2	5	43	295	13.9411	34.8528	299.734	2056.31	1.32193	4.42626	7.20457
Os03t0830300-00	635	Similar to PGPS/D12.	-	-	-	2	5	0	0	70.6935	176.734	0	0	1.32193
Os04t0200400-00	4062	Similar to OSIGBa0113K06.9 protein.	-	-	-	2	5	1	7	11.0513	27.6282	5.52565	38.6795	1.32193	-1	1.80735
Os04t0307900-00	1194	Similar to H0211A12.1 protein.	protein phosphorylation (GO 0006468)	-	protein kinase activity (GO 0004672), protein serine/threonine kinase activity (GO 0004674), protein tyrosine kinase activity (GO 0004713), ATP binding (GO 0005524), transferase activity transferring phosphorus-containing groups (GO 0016772)	2	5	0	0	37.5966	93.9915	0	0	1.32193
Os04t0447566-00	1026	Hypothetical gene.	-	-	-	2	5	13	2	43.7528	109.382	284.393	43.7528	1.32193	2.70044	0
Os04t0448550-00	1393	Hypothetical protein.	-	-	-	2	5	981	1070	32.2257	80.5642	15806.7	17240.7	1.32193	8.93811	9.0634
Os04t0541234-00	878	Hypothetical protein.	-	-	-	2	5	58	18	51.128	127.82	1482.71	460.152	1.32193	4.85798	3.16993
Os04t0566300-01	541	Hypothetical protein.	-	-	-	8	20	0	0	331.907	829.766	0	0	1.32193
Os05t0124000-01	6188	Ankyrin repeat domain containing protein.	-	-	protein binding (GO 0005515)	4	10	11	3	14.5088	36.2721	39.8993	10.8816	1.32193	1.45943	-0.415037
Os05t0165500-02	2651	Conserved hypothetical protein.	-	-	-	4	10	11	4	33.8667	84.6668	93.1335	33.8667	1.32193	1.45943	0
Os05t0211100-01	2114	Similar to Cytochrome P450-like protein.	oxidation-reduction process (GO 0055114)	-	monooxygenase activity (GO 0004497), iron ion binding (GO 0005506), electron carrier activity (GO 0009055), oxidoreductase activity acting on paired donors with incorporation or reduction of molecular oxygen (GO 0016705), heme binding (GO 0020037)	74	185	5986	6472	785.687	1964.22	63555.7	68715.8	1.32193	6.33792	6.45054
Os05t0302300-02	238	Non-protein coding transcript.	-	-	-	2	5	10	14	188.615	471.537	943.075	1320.3	1.32193	2.32193	2.80735
Os05t0345100-00	1296	Similar to patellin-5.	-	-	-	6	15	8	10	103.913	259.782	138.55	173.188	1.32193	0.415037	0.736966
Os05t0433500-00	1278	Conserved hypothetical protein.	-	-	-	2	5	1	3	35.1255	87.8137	17.5627	52.6882	1.32193	-1	0.584963
Os05t0579700-00	2386	Similar to 10A19I.9.	-	-	DNA binding (GO 0003677), protein binding (GO 0005515)	8	20	3	4	75.2563	188.141	28.2211	37.6281	1.32193	-1.41504	-1
Os06t0256000-01	1898	Conserved hypothetical protein.	-	-	-	2	5	12	60	23.6514	59.1285	141.908	709.542	1.32193	2.58496	4.90689
Os06t0535100-00	5198	Similar to predicted protein.	-	-	nucleic acid binding (GO 0003676), helicase activity (GO 0004386), ATP binding (GO 0005524), ATP-dependent helicase activity (GO 0008026)	2	5	2	18	8.63608	21.5902	8.63608	77.7247	1.32193	0	3.16993
Os06t0642650-01	2054	Hypothetical conserved gene.	-	-	-	4	10	10	6	43.7102	109.275	109.275	65.5653	1.32193	1.32193	0.584963
Os06t0668400-01	1925	Kelch related domain containing protein.	-	-	protein binding (GO 0005515)	2	5	0	0	23.3197	58.2992	0	0	1.32193
Os06t0703600-01	1274	Similar to 26S proteasome non-ATPase regulatory subunit 14 (26S proteasome regulatory subunit rpn11).	-	-	protein binding (GO 0005515)	6	15	23	22	105.707	264.268	405.211	387.593	1.32193	1.9386	1.87447
Os07t0106900-01	717	Plant disease resistance response protein family protein.	-	-	-	4	10	6	0	125.217	313.043	187.826	0	1.32193	0.584963
Os07t0120100-01	638	Protein of unknown function DUF538 family protein.	-	-	-	2	5	91	34	70.3611	175.903	3201.43	1196.14	1.32193	5.50779	4.08746
Os07t0124900-01	756	Allergen V5/Tpx-1 related family protein.	-	extracellular region (GO 0005576)	-	2	5	110	29	59.3788	148.447	3265.83	860.992	1.32193	5.78136	3.85798
Os07t0286000-00	665	Hypothetical conserved gene.	-	-	-	8	20	6	1	270.017	675.043	202.513	33.7521	1.32193	-0.415037	-3
Os07t0557200-01	3499	Delayed-early response protein/equilibrative nucleoside transporter family protein.	transport (GO 0006810)	membrane (GO 0016020)	nucleoside transmembrane transporter activity (GO 0005337)	20	50	4	0	128.295	320.737	25.659	0	1.32193	-2.32193
Os07t0670701-00	1014	Non-protein coding transcript.	-	-	-	8	20	6	0	177.082	442.706	132.812	0	1.32193	-0.415037
Os07t0684900-01	2508	Homeodomain-like containing protein.	regulation of transcription DNA-dependent (GO 0006355)	-	DNA binding (GO 0003677), sequence-specific DNA binding transcription factor activity (GO 0003700), protein binding (GO 0005515), sequence-specific DNA binding (GO 0043565)	2	5	26	17	17.8989	44.7472	232.685	152.14	1.32193	3.70044	3.08746
Os08t0446301-00	2144	Similar to Isoform INRPK1c of Receptor-like protein kinase.	protein phosphorylation (GO 0006468)	-	protein kinase activity (GO 0004672), ATP binding (GO 0005524), transferase activity transferring phosphorus-containing groups (GO 0016772)	2	5	6	7	20.9377	52.3442	62.813	73.2818	1.32193	1.58496	1.80735
Os08t0457901-00	432	Hypothetical genes.	-	-	-	2	5	50	151	103.913	259.782	2597.82	7845.42	1.32193	4.64386	6.2384
Os08t0494300-01	3386	Copine domain containing protein.	-	-	protein binding (GO 0005515), zinc ion binding (GO 0008270)	2	5	26	130	13.2576	33.1441	172.349	861.746	1.32193	3.70044	6.02237
Os08t0501900-01	632	Non-protein coding transcript.	-	-	-	2	5	18	33	71.029	177.573	639.261	1171.98	1.32193	3.16993	4.04439
Os08t0558300-00	713	Harpin-induced 1 domain containing protein.	response to desiccation (GO 0009269)	-	-	4	10	86	492	125.92	314.799	2707.27	15488.1	1.32193	4.42626	6.94251
Os09t0321000-01	954	Conserved hypothetical protein.	-	-	-	4	10	6	5	94.1098	235.274	141.165	117.637	1.32193	0.584963	0.321928
Os09t0331100-00	3313	Ankyrin repeat domain containing protein.	-	-	protein binding (GO 0005515)	2	5	6	0	13.5498	33.8744	40.6493	0	1.32193	1.58496
Os09t0331900-01	5176	Hypothetical conserved gene.	-	-	-	2	5	6	9	8.67279	21.682	26.0184	39.0276	1.32193	1.58496	2.16993
Os09t0388850-01	3039	Hypothetical gene.	-	-	-	2	5	2	1	14.7714	36.9286	14.7714	7.38571	1.32193	0	-1
Os09t0447600-00	1448	F-box associated type 1 domain containing protein.	-	-	protein binding (GO 0005515)	4	10	2	0	62.0033	155.008	31.0016	0	1.32193	-1
Os10t0194400-01	385	Hypothetical gene.	-	-	-	4	10	0	2	233.197	582.992	0	116.598	1.32193		-1
Os10t0555600-01	1537	Beta-expansin precursor.	sexual reproduction (GO 0019953)	extracellular region (GO 0005576)	-	26	65	6	0	379.684	949.211	87.6194	0	1.32193	-2.11548
Os10t0578600-01	1468	Methyltransferase type 11 domain containing protein.	metabolic process (GO 0008152)	-	methyltransferase activity (GO 0008168)	6	15	33	4	91.7378	229.344	504.558	61.1585	1.32193	2.45943	-0.584963
Os11t0133850-00	538	Hypothetical gene.	-	-	-	12	30	30	39	500.636	1251.59	1251.59	1627.07	1.32193	1.32193	1.70044
Os11t0290600-01	1329	Conserved hypothetical protein.	-	-	-	6	15	12	9	101.333	253.332	202.665	151.999	1.32193	1	0.584963
Os11t0423200-01	940	Similar to HAT family dimerisation domain containing protein.	-	-	-	2	5	1	1	47.7557	119.389	23.8778	23.8778	1.32193	-1	-1
Os11t0523700-01	3209	Similar to Transcription factor ICE1 (Inducer of CBF expression 1) (Basic helix- loop-helix protein 116) (bHLH116) (AtbHLH116).	-	-	-	2	5	0	4	13.9889	34.9722	0	27.9778	1.32193		1
Os11t0537350-00	707	Similar to predicted protein.	-	apoplast (GO 0048046)	manganese ion binding (GO 0030145), nutrient reservoir activity (GO 0045735)	6	15	76	151	190.482	476.206	2412.78	4793.81	1.32193	3.66297	4.65344
Os11t0567900-01	1134	Hypothetical protein.	-	-	-	2	5	8	23	39.5859	98.9646	158.343	455.237	1.32193	2	3.52356
Os11t0664400-00	830	Hypothetical conserved gene.	-	-	-	2	5	6	7	54.0848	135.212	162.254	189.297	1.32193	1.58496	1.80735
Os12t0144600-01	3229	Heavy metal transport/detoxification protein domain containing protein.	metal ion transport (GO 0030001)	-	metal ion binding (GO 0046872)	4	10	1	5	27.8045	69.5112	6.95112	34.7556	1.32193	-2	0.321928
Os12t0243050-01	3347	Similar to Leucine Rich Repeat family protein.	-	-	-	2	5	13	18	13.4121	33.5303	87.1788	120.709	1.32193	2.70044	3.16993
Os02t0832150-00	592	Similar to zinc finger (C3HC4-type RING finger) family protein.	-	-	protein binding (GO 0005515), zinc ion binding (GO 0008270)	88	219	46	78	3336.45	8303.2	1744.05	2957.3	1.31536	-0.93587	-0.174029
Os01t0946850-00	6926	Conserved hypothetical protein.	-	-	-	330	821	91	99	1069.44	2660.63	294.905	320.831	1.31492	-1.85853	-1.73697
Os05t0542500-02	1271	LEA-like protein.	-	-	-	389	966	59785	88211	6869.53	17059	1.05577e+06	1.55776e+06	1.31225	7.26387	7.82504
Os01t0371300-00	1596	Hypothetical protein.	-	-	-	29	72	123	63	407.838	1012.56	1729.8	885.994	1.31194	2.08453	1.1193
Os05t0372900-01	2173	Conserved hypothetical protein.	-	-	-	172	427	16	16	1776.61	4410.53	165.266	165.266	1.31183	-3.42626	-3.42626
Os02t0593600-01	2623	Leucine-rich repeat, typical subtype containing protein.	-	-	protein binding (GO 0005515)	27	67	108	243	231.041	573.323	924.163	2079.37	1.3112	2	3.16993
Os08t0503600-01	3628	Hypothetical protein.	-	-	-	1159	2875	17872	1628	7170.33	17786.6	110568	10071.9	1.31068	3.94675	0.49022
Os01t0371500-01	2741	Similar to Glutathione-S-transferase 19E50.	-	-	protein binding (GO 0005515)	17	42	7	2	139.208	343.925	57.3208	16.3774	1.30485	-1.28011	-3.08746
Os11t0200600-01	3169	Cyclin-like F-box domain containing protein.	-	-	protein binding (GO 0005515)	17	42	0	5	120.406	297.475	0	35.4137	1.30485		-1.76553
Os07t0559100-01	578	Hypothetical conserved gene.	-	-	-	30	74	214	53	1164.97	2873.6	8310.15	2058.12	1.30256	2.83458	0.82103
Os08t0512600-01	1839	Protein cdc2 kinase.	protein phosphorylation (GO 0006468)	-	protein kinase activity (GO 0004672), protein serine/threonine kinase activity (GO 0004674), protein tyrosine kinase activity (GO 0004713), ATP binding (GO 0005524), transferase activity transferring phosphorus-containing groups (GO 0016772)	15	37	17	14	183.076	451.589	207.487	170.871	1.30256	0.180572	-0.0995357
Os01t0644000-01	1837	Twin-arginine translocation pathway signal domain containing protein.	-	-	-	46	113	4455	8262	562.046	1380.68	54432.9	100948	1.29662	6.59765	7.48871
Os07t0191600-01	2226	Protein of unknown function DUF569 domain containing protein.	-	-	-	22	54	0	3	221.83	544.492	0	30.2496	1.29546		-2.87447
Os03t0162400-01	1862	Hypothetical protein.	-	-	-	296	725	81	70	3568.08	8739.4	976.401	843.804	1.29238	-1.8696	-2.08017
Os02t0757700-02	1155	Similar to Ubiquitin-protein ligase.	-	-	-	29	71	52	16	563.559	1379.75	1010.52	310.929	1.29177	0.842459	-0.857981
Os01t0719000-01	2356	Protein of unknown function DUF581 family protein.	-	-	-	9	22	206	799	85.7413	209.59	1962.52	7611.93	1.28951	4.51658	6.47213
Os05t0571300-01	750	Conserved hypothetical protein.	-	-	-	9	22	12	0	269.342	658.392	359.123	0	1.28951	0.415037
Os06t0614050-00	2333	Hypothetical protein.	-	-	-	18	44	96	54	173.173	423.312	923.591	519.52	1.28951	2.41504	1.58496
Os08t0175700-01	1200	Hypothetical protein.	-	-	-	9	22	9	5	168.339	411.495	168.339	93.5216	1.28951	0	-0.847997
Os01t0159000-01	1264	Similar to cDNA clone:J023049H21, full insert sequence.	-	-	-	43	105	11047	1926	763.562	1864.51	196164	34200.5	1.28798	8.0051	5.48513
Os08t0137400-02	1151	Cupredoxin domain containing protein.	-	-	copper ion binding (GO 0005507), electron carrier activity (GO 0009055)	288	703	13	6	5616.17	13708.9	253.508	117.004	1.28746	-4.46949	-5.58496
Os01t0733500-01	2655	Similar to Dehydration-induced protein RD22-like protein 1.	-	-	-	84	205	693	276	710.13	1733.06	5858.57	2333.28	1.28716	3.04439	1.71621
Os07t0654100-01	5012	Hypothetical protein.	-	-	-	16	39	3	0	71.6526	174.653	13.4349	0	1.2854	-2.41504
Os03t0321300-01	1507	Cyclin-like F-box domain containing protein.	-	-	-	163	396	42	12	2427.71	5898	625.546	178.727	1.28063	-1.95641	-3.76377
Os01t0237000-01	1339	Uncharacterised protein family UPF0497, trans-membrane plant subgroup domain containing protein.	-	-	-	14	34	18	10	234.677	569.93	301.728	167.626	1.28011	0.36257	-0.485427
Os02t0106600-01	949	Zinc finger, RING/FYVE/PHD-type domain containing protein.	-	-	protein binding (GO 0005515), zinc ion binding (GO 0008270)	7	17	80	3	165.56	402.074	1892.11	70.9542	1.28011	3.51457	-1.22239
Os03t0648500-01	757	Cupredoxin domain containing protein.	-	-	copper ion binding (GO 0005507), electron carrier activity (GO 0009055)	7	17	94	408	207.551	504.053	2787.12	12097.3	1.28011	3.74723	5.86507
Os05t0425600-01	2634	Hypothetical protein.	-	-	-	14	34	4	17	119.299	289.725	34.0853	144.863	1.28011	-1.80735	0.280108
Os07t0567700-03	400	Similar to Scarecrow-like 23 (Fragment).	-	-	-	7	17	1	1	392.791	953.92	56.1129	56.1129	1.28011	-2.80735	-2.80735
Os08t0527800-01	4021	Similar to Ubiquitin carboxyl-terminal hydrolase.	-	-	-	7	17	0	2	39.0739	94.8938	0	11.164	1.28011		-1.80735
Os09t0494500-00	971	Conserved hypothetical protein.	-	-	-	14	34	18	6	323.617	785.928	416.08	138.693	1.28011	0.36257	-1.22239
Os07t0668500-00	2820	Protein kinase, catalytic domain domain containing protein.	protein phosphorylation (GO 0006468)	-	protein kinase activity (GO 0004672), ATP binding (GO 0005524), transferase activity transferring phosphorus-containing groups (GO 0016772)	47	114	32	32	374.086	907.358	254.697	254.697	1.2783	-0.554589	-0.554589
Os01t0608900-01	2477	Hypothetical gene.	-	-	-	19	46	6	2	172.167	416.826	54.3686	18.1229	1.27563	-1.66297	-3.24793
Os03t0300400-01	1047	Pathogen-related protein (JIOsPR10).	defense response (GO 0006952), response to biotic stimulus (GO 0009607)	-	-	171	414	976	1734	3665.83	8875.17	20923.1	37172.8	1.27563	2.51288	3.34204
Os07t0119800-00	432	Protein of unknown function DUF538 domain containing protein.	-	-	-	19	46	607	360	987.172	2390	31537.6	18704.3	1.27563	4.99763	4.24393
Os08t0282500-01	3806	WD40 repeat-like domain containing protein.	-	-	protein binding (GO 0005515)	19	46	6	9	112.049	271.276	35.3839	53.0758	1.27563	-1.66297	-1.078
Os08t0149100-01	1636	Conserved hypothetical protein.	-	-	-	50	121	20	2	685.977	1660.07	274.391	27.4391	1.27501	-1.32193	-4.64386
Os08t0527700-00	1167	Similar to POT family protein.	oligopeptide transport (GO 0006857)	membrane (GO 0016020)	transporter activity (GO 0005215)	12	29	14	7	230.799	557.764	269.265	134.633	1.27302	0.222392	-0.777608
Os09t0549600-00	1114	Heavy metal transport/detoxification protein domain containing protein.	-	-	-	12	29	6	2	241.779	584.3	120.89	40.2965	1.27302	-1	-2.58496
Os12t0410050-01	1231	Hypothetical conserved gene.	-	-	-	41	99	19	20	747.565	1805.1	346.432	364.666	1.2718	-1.10962	-1.03562
Os08t0299801-01	3197	Hypothetical gene.	-	-	-	99	239	17	8	695.049	1677.95	119.352	56.1656	1.27151	-2.54189	-3.62936
Os01t0621200-00	4715	Similar to proline transporter.	-	-	-	17	41	99	74	80.9264	195.175	471.277	352.268	1.27009	2.54189	2.12199
Os06t0207500-03	772	Similar to predicted protein.	-	-	-	17	41	13	12	494.259	1192.04	377.963	348.889	1.27009	-0.387023	-0.5025
Os07t0204800-02	408	Non-protein coding transcript.	-	-	-	17	41	100	18	935.216	2255.52	5501.27	990.228	1.27009	2.55639	0.0824622
Os04t0517500-01	1381	Similar to Phosphoenolpyruvate carboxylase kinase.	protein phosphorylation (GO 0006468)	-	protein kinase activity (GO 0004672), protein serine/threonine kinase activity (GO 0004674), protein tyrosine kinase activity (GO 0004713), ATP binding (GO 0005524), transferase activity transferring phosphorus-containing groups (GO 0016772)	402	969	308	657	6533.64	15749	5005.88	10678.1	1.2693	-0.384265	0.708698
Os04t0690800-01	1113	22 kDa protein of photosystem II.	-	-	-	117	282	4441	943	2359.47	5686.92	89558.9	19016.9	1.26919	5.2463	3.01075
Os09t0538000-05	321	Non-protein coding transcript.	-	-	-	39	94	12	9	2726.98	6572.73	839.072	629.304	1.26919	-1.70044	-2.11548
Os08t0114300-01	2417	D-arabinono-1,4-lactone oxidase domain containing protein.	oxidation-reduction process (GO 0055114)	membrane (GO 0016020)	catalytic activity (GO 0003824), D-arabinono-14-lactone oxidase activity (GO 0003885), UDP-N-acetylmuramate dehydrogenase activity (GO 0008762), oxidoreductase activity (GO 0016491), oxidoreductase activity acting on CH-OH group of donors (GO 0016614), flavin adenine dinucleotide binding (GO 0050660)	490	1177	649	416	4550.33	10930.1	6026.86	3863.13	1.26426	0.405437	-0.236198
Os02t0248300-00	621	Hypothetical protein.	-	-	-	10	24	0	1	361.436	867.446	0	36.1436	1.26303		-3.32193
Os03t0192300-00	5592	Hypothetical conserved gene.	-	-	-	10	24	50	13	40.138	96.3312	200.69	52.1794	1.26303	2.32193	0.378512
Os03t0259551-00	1308	Non-protein coding transcript.	-	-	-	5	12	6	15	85.7996	205.919	102.96	257.399	1.26303	0.263034	1.58496
Os03t0577300-00	479	Similar to delta DNA polymerase.	-	-	-	10	24	17	6	468.584	1124.6	796.593	281.15	1.26303	0.765535	-0.736966
Os03t0646350-00	3633	Hypothetical protein.	-	-	-	5	12	13	45	30.8907	74.1377	80.3158	278.016	1.26303	1.37851	3.16993
Os04t0445050-01	785	Non-protein coding transcript.	-	-	-	5	12	0	7	142.963	343.111	0	200.148	1.26303		0.485427
Os04t0624900-01	617	Conserved hypothetical protein.	-	-	-	5	12	2	2	181.89	436.535	72.7558	72.7558	1.26303	-1.32193	-1.32193
Os06t0719500-00	3603	Hypothetical conserved gene.	regulation of transcription DNA-dependent (GO 0006355)	-	sequence-specific DNA binding transcription factor activity (GO 0003700), sequence-specific DNA binding (GO 0043565), protein dimerization activity (GO 0046983)	15	36	16	8	93.4437	224.265	99.6733	49.8366	1.26303	0.0931094	-0.906891
Os09t0115950-01	3739	Non-protein coding transcript.	-	-	-	20	48	50	24	120.06	288.143	300.149	144.072	1.26303	1.32193	0.263034
Os09t0380300-01	1535	Hypothetical conserved gene.	oxidation-reduction process (GO 0055114)	-	monooxygenase activity (GO 0004497), iron ion binding (GO 0005506), electron carrier activity (GO 0009055), oxidoreductase activity acting on paired donors with incorporation or reduction of molecular oxygen (GO 0016705), heme binding (GO 0020037)	5	12	6	0	73.1113	175.467	87.7336	0	1.26303	0.263034
Os10t0181100-01	1100	Conserved hypothetical protein.	-	-	-	30	72	110	95	612.141	1469.14	2244.52	1938.45	1.26303	1.87447	1.66297
Os10t0403400-01	1559	Hypothetical protein.	-	-	-	5	12	2	3	71.9858	172.766	28.7943	43.1915	1.26303	-1.32193	-0.736966
Os10t0466100-00	2184	Similar to predicted protein.	-	-	-	10	24	0	4	102.771	246.65	0	41.1084	1.26303		-1.32193
Os11t0586300-02	995	Hypothetical conserved gene.	-	-	-	5	12	284	295	112.79	270.696	6406.46	6654.6	1.26303	5.82782	5.88264
Os12t0160100-01	621	Conserved hypothetical protein.	-	-	-	58	139	291	313	2096.33	5023.96	10517.8	11312.9	1.26096	2.32689	2.43204
Os01t0555200-01	2941	Asp/Glu racemase family protein.	metabolic process (GO 0008152)	-	racemase and epimerase activity acting on amino acids and derivatives (GO 0016855)	295	706	1326	108	2251.39	5388.06	10119.8	824.236	1.25895	2.16829	-1.44968
Os02t0212500-01	1234	Conserved hypothetical protein.	-	-	-	28	67	53	62	509.291	1218.66	964.015	1127.72	1.25873	0.920566	1.14684
Os11t0181000-00	543	Hypothetical protein.	-	-	-	51	122	121	113	2108.11	5042.93	5001.6	4670.91	1.25831	1.24644	1.14775
Os01t0727860-00	643	Non-protein coding transcript.	-	-	-	23	55	5	2	802.86	1919.88	174.535	69.8139	1.2578	-2.20163	-3.52356
Os02t0757800-01	891	Hypothetical protein.	-	-	-	23	55	38	14	579.393	1385.5	957.258	352.674	1.2578	0.724366	-0.716207
Os12t0569700-02	475	Non-protein coding transcript.	-	-	-	190	454	298	107	8978.07	21452.9	14081.4	5056.07	1.25669	0.649313	-0.828389
Os05t0475475-00	3513	Hypothetical gene.	-	-	-	140	334	18798	14998	894.485	2133.99	120104	95824.9	1.25442	7.06901	6.7432
Os01t0385400-01	2483	C4-dicarboxylate transporter/malic acid transport protein family protein.	transmembrane transport (GO 0055085)	integral to membrane (GO 0016021)	-	13	31	1436	3506	117.514	280.226	12980.8	31692.6	1.25376	6.7874	8.07517
Os03t0759700-01	4564	Similar to ER33 protein (Fragment).	-	-	-	13	31	101	41	63.9324	152.454	496.705	201.633	1.25376	2.95777	1.65711
Os08t0415400-00	321	Conserved hypothetical protein.	-	-	-	13	31	0	0	908.995	2167.6	0	0	1.25376
Os11t0608300-01	7350	Barley stem rust resistance protein.	protein phosphorylation (GO 0006468)	-	protein kinase activity (GO 0004672), protein serine/threonine kinase activity (GO 0004674), structural molecule activity (GO 0005198), ATP binding (GO 0005524), transferase activity transferring phosphorus-containing groups (GO 0016772)	13	31	7	4	39.699	94.6667	21.3764	12.2151	1.25376	-0.893085	-1.70044
Os01t0228500-01	1518	Harpin-induced 1 domain containing protein.	-	-	-	21	50	4616	4241	310.506	739.301	68252.3	62707.5	1.25154	7.78011	7.65787
Os07t0120300-00	429	Similar to predicted protein.	-	-	-	21	50	159	65	1098.71	2615.99	8318.84	3400.78	1.25154	2.92057	1.63005
Os01t0327100-02	1436	Similar to Peroxidase 8.	response to oxidative stress (GO 0006979), oxidation-reduction process (GO 0055114)	-	peroxidase activity (GO 0004601), heme binding (GO 0020037)	16	38	311	543	250.086	593.953	4861.04	8487.28	1.24793	4.28077	5.08481
Os01t0387865-01	2948	Hypothetical conserved gene.	-	-	-	8	19	22	25	60.9096	144.66	167.501	190.342	1.24793	1.45943	1.64386
Os01t0891300-01	2327	Similar to Allyl alcohol dehydrogenase.	oxidation-reduction process (GO 0055114)	-	nucleotide binding (GO 0000166), zinc ion binding (GO 0008270), oxidoreductase activity (GO 0016491)	8	19	48	9	77.1643	183.265	462.986	86.8099	1.24793	2.58496	0.169925
Os03t0348900-01	2468	Similar to CHY zinc finger family protein, expressed.	-	-	protein binding (GO 0005515), zinc ion binding (GO 0008270)	8	19	478	430	72.7558	172.795	4347.16	3910.63	1.24793	5.90087	5.74819
Os10t0498900-01	2413	Similar to Microtubule-associated protein EB1-like protein.	-	-	protein binding (GO 0005515), microtubule binding (GO 0008017)	8	19	16	2	74.4142	176.734	148.828	18.6035	1.24793	1	-2
Os07t0184850-00	729	Similar to histone H1.	-	-	-	411	976	68	10	12654.3	30050.1	2093.65	307.89	1.24774	-2.59553	-5.36107
Os04t0526200-01	4472	Hypothetical conserved gene.	-	-	-	51	121	17	4	255.971	607.305	85.3238	20.0762	1.24644	-1.58496	-3.67243
Os02t0834700-01	5812	Similar to Cell division inhibitor.	cellular metabolic process (GO 0044237)	-	nucleotide binding (GO 0000166), catalytic activity (GO 0003824), coenzyme binding (GO 0050662)	534	1263	285	144	2062.24	4877.54	1100.63	556.109	1.24194	-0.905878	-1.89077
Os01t0788001-00	527	Hypothetical gene.	-	-	-	11	26	51	107	468.495	1107.35	2172.11	4557.18	1.24101	2.21299	3.28204
Os05t0380700-01	4164	Conserved hypothetical protein.	-	-	-	11	26	2	3	59.2932	140.148	10.7806	16.1709	1.24101	-2.45943	-1.87447
Os08t0508000-01	1693	Cytochrome P450 family protein.	oxidation-reduction process (GO 0055114)	-	iron ion binding (GO 0005506), electron carrier activity (GO 0009055), oxidoreductase activity acting on paired donors with incorporation or reduction of molecular oxygen (GO 0016705), heme binding (GO 0020037)	22	52	637	8336	291.668	689.397	8445.11	110516	1.24101	4.85572	8.56571
Os09t0314800-00	1958	Similar to Receptor protein kinase PERK1.	protein phosphorylation (GO 0006468)	-	protein kinase activity (GO 0004672), protein serine/threonine kinase activity (GO 0004674), protein tyrosine kinase activity (GO 0004713), ATP binding (GO 0005524), transferase activity transferring phosphorus-containing groups (GO 0016772)	11	26	13	3	126.097	298.046	149.023	34.39	1.24101	0.241008	-1.87447
Os02t0774500-01	2122	Similar to DNA-3-methyladenine glycosylase (EC 3.2.2.21) (3-methyladenine DNA glycosidase).	base-excision repair (GO 0006284)	-	DNA binding (GO 0003677), catalytic activity (GO 0003824), alkylbase DNA N-glycosylase activity (GO 0003905)	14	33	12	4	148.083	349.053	126.928	42.3095	1.23704	-0.222392	-1.80735
Os09t0385900-01	1318	Conserved hypothetical protein.	-	-	-	14	33	0	1	238.416	561.981	0	17.0297	1.23704		-3.80735
Os01t0371200-01	1904	Similar to Glutathione-S-transferase 19E50.	-	-	protein binding (GO 0005515)	76	179	287	67	895.921	2110.13	3383.28	789.825	1.23589	1.91698	-0.181838
Os08t0240966-00	886	Non-protein coding transcript.	-	-	-	17	40	5	9	430.664	1013.33	126.666	227.998	1.23447	-1.76553	-0.917538
Os05t0454500-01	2787	Conserved hypothetical protein.	-	-	-	3344	7855	4549	2047	26931	63260.4	36635.5	16485.6	1.23204	0.443975	-0.708064
Os07t0130200-01	2235	Similar to Resistance protein candidate (Fragment).	protein phosphorylation (GO 0006468)	-	protein kinase activity (GO 0004672), protein serine/threonine kinase activity (GO 0004674), binding (GO 0005488), ATP binding (GO 0005524), transferase activity transferring phosphorus-containing groups (GO 0016772)	46	108	78	82	461.959	1084.6	783.322	823.492	1.23133	0.76184	0.83399
Os12t0560700-01	5327	Similar to PROLIFERA protein.	DNA replication (GO 0006260), DNA-dependent DNA replication initiation (GO 0006270)	nucleus (GO 0005634)	DNA binding (GO 0003677), ATP binding (GO 0005524)	23	54	3	19	96.9099	227.528	12.6404	80.056	1.23133	-2.9386	-0.275634
Os02t0834700-02	5645	Similar to cDNA clone:J013124G04, full insert sequence.	-	-	-	420	986	239	143	1669.97	3920.45	950.292	568.585	1.2312	-0.813379	-1.55437
Os05t0122700-01	652	Similar to Low-temperature induced protein lt101.2.	-	integral to membrane (GO 0016021)	-	26	61	4519	5593	895.053	2099.93	155567	192540	1.2303	7.44135	7.74897
Os05t0314700-01	1428	Conserved hypothetical protein.	-	-	-	26	61	581	257	408.666	958.793	9132.11	4039.5	1.2303	4.48195	3.30518
Os09t0325000-00	1444	Similar to cDNA clone:001-038-B01, full insert sequence.	-	-	-	58	136	9	3	901.538	2113.95	139.894	46.6313	1.22948	-2.68806	-4.27302
Os12t0173300-00	2021	Transcription factor, TCP domain containing protein.	-	-	-	125	293	123	24	1388.25	3254.05	1366.04	266.543	1.22897	-0.0232698	-2.38082
Os01t0371400-00	2102	Similar to Glutathione s-transferase gstf2.	-	-	protein binding (GO 0005515)	6	14	18	11	64.0681	149.492	192.204	117.458	1.22239	1.58496	0.874469
Os01t0529800-01	1932	Similar to Very-long-chain fatty acid condensing enzyme CUT1.	fatty acid biosynthetic process (GO 0006633), metabolic process (GO 0008152), lipid biosynthetic process (GO 0008610)	membrane (GO 0016020)	catalytic activity (GO 0003824), transferase activity transferring acyl groups other than amino-acyl groups (GO 0016747)	6	14	38	19	69.7055	162.646	441.468	220.734	1.22239	2.66297	1.66297
Os01t0717650-00	387	Conserved hypothetical protein.	-	-	-	3	7	4	2	173.994	405.985	231.992	115.996	1.22239	0.415037	-0.584963
Os01t0727600-01	738	Conserved hypothetical protein.	-	-	-	6	14	79	216	182.481	425.789	2402.67	6569.32	1.22239	3.71882	5.16993
Os01t0890900-00	3633	Hypothetical conserved gene.	-	-	binding (GO 0005488)	6	14	13	23	37.0688	86.4939	80.3158	142.097	1.22239	1.11548	1.9386
Os01t0968500-00	1509	Similar to triacylglycerol lipase.	-	-	-	3	7	5	3	44.6226	104.119	74.371	44.6226	1.22239	0.736966	0
Os02t0152300-01	4393	Serine/threonine protein kinase-related domain containing protein.	protein phosphorylation (GO 0006468), response to stress (GO 0006950)	-	protein kinase activity (GO 0004672), protein serine/threonine kinase activity (GO 0004674), protein tyrosine kinase activity (GO 0004713), ATP binding (GO 0005524), transferase activity transferring phosphorus-containing groups (GO 0016772)	6	14	42	70	30.6558	71.5303	214.591	357.651	1.22239	2.80735	3.54432
Os02t0219050-00	1565	Hypothetical conserved gene.	-	-	-	3	7	0	0	43.0259	100.394	0	0	1.22239
Os02t0220100-00	1829	Similar to Cytokinin dehydrogenase 7.	cytokinin metabolic process (GO 0009690), oxidation-reduction process (GO 0055114)	-	catalytic activity (GO 0003824), UDP-N-acetylmuramate dehydrogenase activity (GO 0008762), oxidoreductase activity (GO 0016491), oxidoreductase activity acting on CH-OH group of donors (GO 0016614), cytokinin dehydrogenase activity (GO 0019139), flavin adenine dinucleotide binding (GO 0050660)	3	7	20	6	36.8155	85.9028	245.437	73.631	1.22239	2.73697	1
Os02t0256500-01	1275	Conserved hypothetical protein.	-	-	-	12	28	6	5	211.249	492.914	105.624	88.0203	1.22239	-1	-1.26303
Os02t0503900-01	2250	Cytochrome P450 family protein.	oxidation-reduction process (GO 0055114)	-	iron ion binding (GO 0005506), electron carrier activity (GO 0009055), oxidoreductase activity acting on paired donors with incorporation or reduction of molecular oxygen (GO 0016705), heme binding (GO 0020037)	15	35	1012	1320	149.635	349.147	10095.3	13167.8	1.22239	6.0761	6.45943
Os02t0526650-01	1531	Hypothetical gene.	-	-	-	3	7	6	137	43.9814	102.623	87.9628	2008.48	1.22239	1	5.51307
Os02t0779650-00	1604	Hypothetical conserved gene.	-	-	-	15	35	20	7	209.899	489.764	279.865	97.9528	1.22239	0.415037	-1.09954
Os02t0805100-01	1262	Similar to Auxin-responsive protein IAA12 (Indoleacetic acid-induced protein 12) (BODENLOS protein).	regulation of transcription DNA-dependent (GO 0006355)	nucleus (GO 0005634)	protein dimerization activity (GO 0046983)	39	91	465	582	693.631	1618.47	8270.21	10351.1	1.22239	3.57568	3.89947
Os03t0114100-01	938	Conserved hypothetical protein.	-	-	-	6	14	19	7	143.573	335.003	454.646	167.501	1.22239	1.66297	0.222392
Os03t0119966-01	3958	NAC-domain protein, Resistance to rice dwarf virus, Regulator of jasmonate (JA) signaling	regulation of transcription DNA-dependent (GO 0006355)	-	DNA binding (GO 0003677)	6	14	10	20	34.025	79.3917	56.7084	113.417	1.22239	0.736966	1.73697
Os03t0680400-00	9090	Ankyrin repeat domain containing protein.	-	-	binding (GO 0005488), protein binding (GO 0005515)	3	7	3	0	7.40765	17.2845	7.40765	0	1.22239	0
Os03t0803300-01	667	Non-protein coding transcript.	-	-	-	3	7	4	2	100.953	235.557	134.604	67.3019	1.22239	0.415037	-0.584963
Os04t0323800-01	1484	Hypothetical protein.	-	-	-	6	14	19	2	90.7487	211.747	287.371	30.2496	1.22239	1.66297	-1.58496
Os04t0574200-01	1582	FAS1 domain domain containing protein.	-	-	-	6	14	70	370	85.1271	198.63	993.149	5249.5	1.22239	3.54432	5.94642
Os05t0121100-01	4148	Conserved hypothetical protein.	-	-	-	3	7	8	1	16.2333	37.8776	43.2887	5.41108	1.22239	1.41504	-1.58496
Os05t0382200-00	3959	Similar to Cation/H+ exchanger (Fragment).	cation transport (GO 0006812), transmembrane transport (GO 0055085)	integral to membrane (GO 0016021)	solute	3	7	4	3	17.0082	39.6858	22.6776	17.0082	1.22239	0.415037	0
Os06t0171500-01	3054	Conserved hypothetical protein.	-	-	-	3	7	4	0	22.0483	51.4461	29.3977	0	1.22239	0.415037
Os07t0540600-00	1125	Gnk2-homologous domain domain containing protein.	-	-	-	12	28	17	4	239.415	558.636	339.172	79.8051	1.22239	0.5025	-1.58496
Os07t0602000-01	2741	Similar to NADPH HC toxin reductase (Fragment).	cellular metabolic process (GO 0044237)	-	nucleotide binding (GO 0000166), catalytic activity (GO 0003824), coenzyme binding (GO 0050662)	21	49	63	102	171.962	401.245	515.887	835.246	1.22239	1.58496	2.28011
Os07t0650300-01	2909	Hypothetical protein.	-	-	-	3	7	0	3	23.1473	54.0104	0	23.1473	1.22239		0
Os08t0156066-01	951	Hypothetical gene.	-	-	-	3	7	0	0	70.805	165.212	0	0	1.22239
Os08t0322550-00	766	Hypothetical protein.	-	-	-	3	7	4	2	87.9054	205.113	117.207	58.6036	1.22239	0.415037	-0.584963
Os09t0341001-01	295	Non-protein coding transcript.	-	-	-	12	28	1	8	913.024	2130.39	76.0853	608.683	1.22239	-3.58496	-0.584963
Os09t0449400-01	2959	Hypothetical conserved gene.	-	-	-	6	14	37	29	45.5124	106.196	280.66	219.976	1.22239	2.62449	2.27302
Os09t0466100-01	2577	Cyclin, A/B/D/E domain containing protein.	regulation of cyclin-dependent protein kinase activity (GO 0000079), regulation of cell cycle (GO 0051726)	nucleus (GO 0005634)	protein kinase binding (GO 0019901)	3	7	9	4	26.1294	60.9687	78.3883	34.8392	1.22239	1.58496	0.415037
Os09t0559800-02	280	Non-protein coding transcript.	-	-	-	3	7	4	2	240.484	561.129	320.645	160.323	1.22239	0.415037	-0.584963
Os09t0569151-00	466	Hypothetical protein.	-	-	-	3	7	0	15	144.497	337.159	0	722.484	1.22239		2.32193
Os10t0391801-00	690	Similar to ZIM motif family protein.	-	-	-	3	7	2	2	97.5877	227.705	65.0585	65.0585	1.22239	-0.584963	-0.584963
Os11t0147500-01	2812	Heavy metal transport/detoxification protein domain containing protein.	metal ion transport (GO 0030001)	-	metal ion binding (GO 0046872)	6	14	6	4	47.8916	111.747	47.8916	31.9277	1.22239	0	-0.584963
Os11t0534300-01	2577	Zinc finger, DHHC-type domain containing protein.	-	-	zinc ion binding (GO 0008270)	3	7	3	5	26.1294	60.9687	26.1294	43.549	1.22239	0	0.736966
Os11t0635300-00	2075	Similar to Cytochrome P450 family protein.	oxidation-reduction process (GO 0055114)	-	iron ion binding (GO 0005506), electron carrier activity (GO 0009055), oxidoreductase activity acting on paired donors with incorporation or reduction of molecular oxygen (GO 0016705), heme binding (GO 0020037)	3	7	2	0	32.4509	75.7187	21.6339	0	1.22239	-0.584963
Os11t0637100-00	1743	Similar to Sugar transporter family protein.	transmembrane transport (GO 0055085)	membrane (GO 0016020), integral to membrane (GO 0016021)	transmembrane transporter activity (GO 0022857), substrate-specific transmembrane transporter activity (GO 0022891)	3	7	55	152	38.632	90.1413	708.253	1957.35	1.22239	4.1964	5.66297
Os12t0551200-03	6593	Hypothetical conserved gene.	-	-	binding (GO 0005488)	3	7	0	1	10.2132	23.8308	0	3.4044	1.22239		-1.58496
Os12t0619100-00	2044	Heat shock protein DnaJ, cysteine-rich domain domain containing protein.	protein folding (GO 0006457)	-	heat shock protein binding (GO 0031072), unfolded protein binding (GO 0051082)	3	7	7	6	32.943	76.867	76.867	65.886	1.22239	1.22239	1
Os03t0203451-00	574	Non-protein coding transcript.	-	-	-	136	317	196	221	5318.02	12395.7	7664.21	8641.78	1.22088	0.527247	0.70044
Os07t0120650-01	700	Protein of unknown function DUF538 family protein.	-	-	-	387	900	3024	1847	12409	28858.1	96963.2	59223.2	1.21759	2.96605	2.25478
Os12t0633600-01	5917	Protein of unknown function DUF221 domain containing protein.	-	membrane (GO 0016020)	-	77	179	10650	6654	292.087	679.007	40399	25240.9	1.21703	7.11178	6.43322
Os01t0875150-00	1109	Hypothetical gene.	-	-	-	31	72	5	3	627.413	1457.22	101.196	60.7173	1.21573	-2.63227	-3.36923
Os10t0143866-00	2978	Protein kinase, catalytic domain domain containing protein.	protein phosphorylation (GO 0006468)	-	protein kinase activity (GO 0004672), protein serine/threonine kinase activity (GO 0004674), protein tyrosine kinase activity (GO 0004713), ATP binding (GO 0005524), transferase activity transferring phosphorus-containing groups (GO 0016772)	62	144	327	116	467.294	1085.33	2464.6	874.292	1.21573	2.39895	0.903785
Os08t0503700-02	2942	Sodium/sulphate symporter family protein.	sodium ion transport (GO 0006814), transmembrane transport (GO 0055085)	membrane (GO 0016020)	transporter activity (GO 0005215)	1119	2598	17401	1631	8537.1	19820.7	132756	12443.3	1.21519	3.95889	0.543547
Os03t0789000-00	6928	Similar to Calcium-dependent protein kinase.	protein phosphorylation (GO 0006468)	-	protein kinase activity (GO 0004672), protein serine/threonine kinase activity (GO 0004674), protein tyrosine kinase activity (GO 0004713), calcium ion binding (GO 0005509), ATP binding (GO 0005524), transferase activity transferring phosphorus-containing groups (GO 0016772)	22	51	63	75	71.2751	165.229	204.106	242.983	1.21299	1.51785	1.76939
Os02t0211100-01	1941	Similar to H0423H10.12 protein.	-	-	-	19	44	36	17	219.711	508.804	416.294	196.583	1.2115	0.921997	-0.160465
Os11t0155425-00	5780	Hypothetical protein.	-	-	-	38	88	13	26	147.563	341.726	50.4822	100.964	1.2115	-1.54749	-0.547488
Os03t0200200-01	1960	Conserved hypothetical protein.	-	-	-	54	125	2219	2337	618.388	1431.45	25411.1	26762.4	1.2109	5.36081	5.43555
Os09t0295200-01	2996	Conserved hypothetical protein.	-	-	-	26	60	3110	6050	194.785	449.503	23299.2	45324.9	1.20645	6.90226	7.86228
Os11t0109200-00	1473	C-5 cytosine methyltransferase domain containing protein.	DNA methylation (GO 0006306)	-	DNA binding (GO 0003677)	13	30	21	10	198.091	457.132	319.992	152.377	1.20645	0.691878	-0.378512
Os04t0197350-01	2533	Hypothetical conserved gene.	-	-	-	23	53	2843	3461	203.805	469.639	25192.1	30668.3	1.20436	6.94964	7.23341
Os04t0581700-01	665	Similar to predicted protein.	-	-	-	33	76	4	0	1113.82	2565.16	135.009	0	1.20353	-3.04439
Os01t0302900-01	2101	Conserved hypothetical protein.	-	-	-	10	23	17	63	106.831	245.711	181.613	673.035	1.20163	0.765535	2.65535
Os03t0167600-01	3361	Similar to Male sterility protein 2.	oxidation-reduction process (GO 0055114)	-	nucleotide binding (GO 0000166), oxidoreductase activity acting on the aldehyde or oxo group of donors NAD or NADP as acceptor (GO 0016620)	20	46	89	326	133.562	307.194	594.353	2177.07	1.20163	2.15381	4.0268
Os03t0249900-02	315	Hypothetical conserved gene.	-	-	-	10	23	7	19	712.545	1638.85	498.782	1353.84	1.20163	-0.514573	0.925999
Os04t0472500-00	3107	Serine/threonine protein kinase-related domain containing protein.	protein phosphorylation (GO 0006468)	-	protein kinase activity (GO 0004672), protein serine/threonine kinase activity (GO 0004674), protein binding (GO 0005515), ATP binding (GO 0005524), transferase activity transferring phosphorus-containing groups (GO 0016772)	10	23	8	8	72.2407	166.154	57.7925	57.7925	1.20163	-0.321928	-0.321928
Os05t0515500-01	1706	Similar to O-methyltransferase ZRP4 (EC 2.1.1.-) (OMT).	-	-	methyltransferase activity (GO 0008168), O-methyltransferase activity (GO 0008171), protein dimerization activity (GO 0046983)	10	23	88	66	131.566	302.602	1157.78	868.336	1.20163	3.1375	2.72247
Os10t0126800-01	2622	Cyclin-like F-box domain containing protein.	-	-	protein binding (GO 0005515)	10	23	3	1	85.6033	196.888	25.681	8.56033	1.20163	-1.73697	-3.32193
Os07t0184800-01	1310	Similar to Variant of histone H1.	nucleosome assembly (GO 0006334)	nucleosome (GO 0000786), nucleus (GO 0005634)	DNA binding (GO 0003677)	1034	2378	182	28	17716.3	40744	3118.34	479.744	1.20151	-2.50623	-5.20667
Os03t0299800-03	5250	Protein of unknown function Cys-rich family protein.	-	-	-	44	101	109	151	188.112	431.802	466.005	645.566	1.19878	1.30875	1.77897
Os09t0519150-00	783	Non-protein coding transcript.	-	-	-	1021	2342	892	248	29267.6	67134.9	25569.7	7109.07	1.19776	-0.194867	-2.04157
Os06t0179050-00	1588	Hypothetical gene.	-	-	-	327	749	25	19	4621.9	10586.5	353.356	268.551	1.19568	-3.70929	-4.10522
Os04t0582600-01	3372	Conserved hypothetical protein.	-	-	-	38	87	4	2	252.941	579.102	26.6254	13.3127	1.19502	-3.24793	-4.24793
Os01t0746400-00	3109	Similar to Carotenoid cleavage dioxygenase.	-	-	-	7	16	11	5	50.5359	115.511	79.4136	36.0971	1.19265	0.652077	-0.485427
Os02t0153450-01	3638	Hypothetical gene.	-	-	-	14	32	2	0	86.3751	197.429	12.3393	0	1.19265	-2.80735
Os03t0162800-01	1408	Similar to Beta-ketoacyl-CoA-synthase.	fatty acid biosynthetic process (GO 0006633), metabolic process (GO 0008152), lipid biosynthetic process (GO 0008610)	membrane (GO 0016020)	catalytic activity (GO 0003824), transferase activity transferring acyl groups other than amino-acyl groups (GO 0016747)	7	16	4	2	111.588	255.059	63.7647	31.8824	1.19265	-0.807355	-1.80735
Os03t0372600-00	608	Heavy metal-associated domain, HMA domain containing protein.	metal ion transport (GO 0030001)	-	metal ion binding (GO 0046872)	7	16	17	21	258.415	590.663	627.579	775.245	1.19265	1.28011	1.58496
Os03t0621600-00	4152	Transcriptional factor B3 domain containing protein.	regulation of transcription DNA-dependent (GO 0006355)	-	DNA binding (GO 0003677)	7	16	13	9	37.8411	86.4939	70.2763	48.6528	1.19265	0.893085	0.36257
Os04t0674300-02	3375	Similar to H0403D02.14 protein.	response to light stimulus (GO 0009416)	-	signal transducer activity (GO 0004871)	7	16	7	4	46.553	106.407	46.553	26.6017	1.19265	0	-0.807355
Os05t0203912-00	1044	Similar to Histone deacetylase.	proteolysis (GO 0006508)	-	aspartic-type endopeptidase activity (GO 0004190)	14	32	3	0	300.989	687.975	64.4976	0	1.19265	-2.22239
Os05t0539150-01	2174	Protein of unknown function DUF295 domain containing protein.	-	-	-	7	16	28	153	72.2706	165.19	289.082	1579.63	1.19265	2	4.45003
Os10t0141600-02	901	Hypothetical conserved gene.	-	-	protein binding (GO 0005515)	7	16	10	8	174.38	398.583	249.114	199.291	1.19265	0.514573	0.192645
Os12t0464400-01	2525	Similar to Oxidoreductase, short chain dehydrogenase/reductase family protein, expressed.	metabolic process (GO 0008152)	-	nucleotide binding (GO 0000166), oxidoreductase activity (GO 0016491)	7	16	777	4425	62.2243	142.227	6906.89	39334.6	1.19265	6.79442	9.30411
Os01t0108500-00	1195	Protein of unknown function DUF3778 domain containing protein.	-	-	-	2137	4878	31	10	40138.4	91621.4	582.26	187.826	1.1907	-6.10717	-7.73944
Os01t0206700-02	1061	Similar to cDNA clone:J013031K24, full insert sequence.	protein phosphorylation (GO 0006468), signal transduction (GO 0007165)	-	protein kinase activity (GO 0004672), ATP binding (GO 0005524), transferase activity transferring phosphorus-containing groups (GO 0016772)	425	970	2042	33	8990.76	20520.1	43198	698.106	1.19052	2.26445	-3.68692
Os08t0506400-01	2610	Serine/threonine protein kinase domain containing protein.	protein phosphorylation (GO 0006468)	-	protein kinase activity (GO 0004672), protein serine/threonine kinase activity (GO 0004674), protein tyrosine kinase activity (GO 0004713), protein binding (GO 0005515), ATP binding (GO 0005524), transferase activity transferring phosphorus-containing groups (GO 0016772)	25	57	11	1	214.992	490.182	94.5965	8.59968	1.18903	-1.18442	-4.64386
Os11t0245400-01	1557	Protein of unknown function DUF1685 domain containing protein.	-	-	-	18	41	10	27	259.482	591.042	144.157	389.223	1.18763	-0.847997	0.584963
Os07t0670000-01	2217	Pentatricopeptide repeat domain containing protein.	-	-	binding (GO 0005488)	29	66	3	16	293.6	668.192	30.3724	161.986	1.18641	-3.27302	-0.857981
Os02t0209400-01	785	Conserved hypothetical protein.	-	-	-	11	25	247	432	314.518	714.815	7062.37	12352	1.18442	4.48894	5.29546
Os03t0168100-01	1678	Late embryogenesis abundant protein repeat containing protein.	-	-	-	55	125	7317	28702	735.688	1672.02	97873.3	383922	1.18442	7.05568	9.0275
Os05t0169200-01	3983	WD40 repeat-like domain containing protein.	-	-	protein binding (GO 0005515)	44	100	1093	1013	247.951	563.524	6159.32	5708.5	1.18442	4.63465	4.52499
Os07t0201300-00	1679	UDP-glucuronosyl/UDP-glucosyltransferase domain containing protein.	metabolic process (GO 0008152)	-	transferase activity transferring hexosyl groups (GO 0016758)	154	350	86	13	2058.7	4678.86	1149.66	173.786	1.18442	-0.840522	-3.56635
Os08t0286500-01	1885	Hypothetical conserved gene.	-	-	-	22	50	5351	461	261.96	595.363	63715.7	5489.25	1.18442	7.92616	4.38919
Os05t0469450-01	2518	Non-protein coding transcript.	-	-	-	164	372	35	32	1461.88	3315.97	311.986	285.245	1.18161	-2.22827	-2.35755
Os01t0866750-00	470	Hypothetical conserved gene.	-	-	-	15	34	6	5	716.335	1623.69	286.534	238.778	1.18057	-1.32193	-1.58496
Os01t0498802-01	2649	Non-protein coding transcript.	-	-	-	19	43	152	234	160.988	364.342	1287.91	1982.7	1.17834	3	3.62244
Os12t0263100-01	2819	Similar to Zinc finger, DHHC domain containing 4.	-	-	zinc ion binding (GO 0008270)	19	43	11	18	151.28	342.371	87.5832	143.318	1.17834	-0.788496	-0.0780025
Os03t0257700-01	1385	Hypothetical protein.	-	-	-	84	190	90	429	1361.3	3079.12	1458.53	6952.33	1.17754	0.0995357	2.35252
Os01t0124650-02	847	Hypothetical conserved gene.	-	-	-	424	959	7438	12093	11235.8	25413.1	197104	320460	1.17747	4.13278	4.83396
Os10t0139700-01	1789	Cytochrome P450 family protein.	oxidation-reduction process (GO 0055114)	-	iron ion binding (GO 0005506), electron carrier activity (GO 0009055), oxidoreductase activity acting on paired donors with incorporation or reduction of molecular oxygen (GO 0016705), heme binding (GO 0020037)	54	122	305	80	677.496	1530.64	3826.6	1003.7	1.17585	2.49778	0.567041
Os01t0577600-01	2620	Similar to predicted protein.	protein phosphorylation (GO 0006468)	-	protein kinase activity (GO 0004672), protein binding (GO 0005515), ATP binding (GO 0005524), transferase activity transferring phosphorus-containing groups (GO 0016772)	4	9	27	49	34.2674	77.1018	231.305	419.776	1.16993	2.75489	3.61471
Os02t0110300-00	1060	Conserved hypothetical protein.	-	-	-	12	27	7	2	254.096	571.717	148.223	42.3494	1.16993	-0.777608	-2.58496
Os02t0549850-00	164	Non-protein coding transcript.	-	-	-	4	9	12	4	547.443	1231.75	1642.33	547.443	1.16993	1.58496	0
Os02t0552150-00	962	Hypothetical protein.	-	-	-	12	27	14	36	279.981	629.958	326.645	839.944	1.16993	0.222392	1.58496
Os02t0590850-00	456	Non-protein coding transcript.	-	-	-	8	18	1	2	393.775	885.994	49.2219	98.4438	1.16993	-3	-2
Os03t0145751-00	414	Hypothetical genes.	-	-	-	28	63	16	1	1518.03	3415.57	867.446	54.2154	1.16993	-0.807355	-4.80735
Os03t0188200-01	1249	Zinc finger, RING/FYVE/PHD-type domain containing protein.	-	-	protein binding (GO 0005515), zinc ion binding (GO 0008270)	4	9	37	67	71.8821	161.735	664.909	1204.02	1.16993	3.20945	4.06609
Os03t0207700-00	1668	Similar to Ribonuclease.	-	-	-	12	27	3	2	161.476	363.321	40.369	26.9127	1.16993	-2	-2.58496
Os03t0671800-01	4347	Helix-loop-helix DNA-binding domain containing protein.	-	-	-	8	18	25	11	41.307	92.9407	129.084	56.7971	1.16993	1.64386	0.459432
Os04t0208425-00	1953	Hypothetical protein.	-	-	-	4	9	18	15	45.9707	103.434	206.868	172.39	1.16993	2.16993	1.90689
Os04t0607583-00	2531	Similar to OSIGBa0113I13.12 protein.	cation transport (GO 0006812), transmembrane transport (GO 0055085)	-	cation transmembrane transporter activity (GO 0008324)	4	9	7	2	35.4724	79.813	62.0767	17.7362	1.16993	0.807355	-1
Os04t0616450-00	480	Non-protein coding transcript.	-	-	-	20	45	7	0	935.216	2104.24	327.326	0	1.16993	-1.51457
Os04t0645200-01	884	VQ domain containing protein.	-	-	-	8	18	539	367	203.124	457.029	13685.5	9318.3	1.16993	6.07414	5.51964
Os05t0425000-00	5312	Hypothetical conserved gene.	-	-	-	4	9	25	12	16.9015	38.0284	105.634	50.7045	1.16993	2.64386	1.58496
Os05t0428100-00	8569	Similar to Beta-galactosidase.	carbohydrate metabolic process (GO 0005975)	-	catalytic activity (GO 0003824), hydrolase activity hydrolyzing O-glycosyl compounds (GO 0004553), sugar binding (GO 0005529), cation binding (GO 0043169)	12	27	4	20	31.4322	70.7223	10.4774	52.3869	1.16993	-1.58496	0.736966
Os05t0552900-01	4406	MAP65/ASE1 family protein.	-	-	-	4	9	21	162	20.3769	45.8481	106.979	825.265	1.16993	2.39232	5.33985
Os06t0192100-00	1261	Similar to UDP-glucose flavonoid-3-O-glucosyltransferase.	metabolic process (GO 0008152)	-	transferase activity transferring hexosyl groups (GO 0016758)	4	9	3	2	71.198	160.196	53.3985	35.599	1.16993	-0.415037	-1
Os06t0502800-00	1185	Similar to Plant protein family protein, expressed.	-	-	-	4	9	0	0	75.7643	170.47	0	0	1.16993
Os07t0485500-01	2893	Protein of unknown function DUF6, transmembrane domain containing protein.	-	membrane (GO 0016020)	-	4	9	9	15	31.0338	69.826	69.826	116.377	1.16993	1.16993	1.90689
Os08t0495300-01	4348	Similar to cDNA clone:J013000K10, full insert sequence.	-	-	-	8	18	6	1	41.2975	92.9193	30.9731	5.16218	1.16993	-0.415037	-3
Os08t0562300-01	1444	Zinc finger, C2H2-type domain containing protein.	-	intracellular (GO 0005622)	nucleic acid binding (GO 0003676), zinc ion binding (GO 0008270)	4	9	4	0	62.175	139.894	62.175	0	1.16993	0
Os09t0450600-00	991	Similar to Protein HVA22.	-	-	-	4	9	22	9	90.5961	203.841	498.278	203.841	1.16993	2.45943	1.16993
Os11t0150400-01	1052	Stress responsive alpha-beta barrel domain containing protein.	-	-	-	4	9	1	2	85.3429	192.021	21.3357	42.6714	1.16993	-2	-1
Os11t0194050-00	2403	Conserved hypothetical protein.	-	-	-	4	9	10	2	37.3619	84.0643	93.4048	18.681	1.16993	1.32193	-1
Os12t0626500-00	725	Similar to late embryogenesis abundant protein D-34.	-	-	-	4	9	77	1144	123.835	278.63	2383.83	35416.9	1.16993	4.26679	8.15987
Os01t0511100-01	2905	UspA domain containing protein.	response to stress (GO 0006950)	-	-	617	1387	49238	72763	4767.19	10716.5	380432	562196	1.16863	6.31836	6.88179
Os03t0799050-00	502	Hypothetical protein.	-	-	-	335	752	79	16	14978.4	33623.1	3532.21	715.384	1.16657	-2.08424	-4.38802
Os02t0226200-01	1146	HAD-superfamily subfamily IB hydrolase, hypothetical 1 protein.	metabolic process (GO 0008152)	-	phosphatase activity (GO 0016791)	41	92	49	47	803.012	1801.88	959.698	920.526	1.16601	0.257158	0.197037
Os11t0454300-01	795	Similar to Water-stress inducible protein RAB21.	response to stress (GO 0006950), response to water (GO 0009415)	-	-	491	1101	54104	189760	13862.4	31084.5	1.52751e+06	5.35748e+06	1.16502	6.78387	8.59424
Os07t0683200-01	2152	Similar to NAC domain transcription factor.	regulation of transcription DNA-dependent (GO 0006355)	-	DNA binding (GO 0003677)	254	569	21434	25629	2649.2	5934.62	223555	267308	1.1636	6.39893	6.6568
Os02t0484900-01	525	Non-protein coding transcript.	-	-	-	46	103	76	19	1966.63	4403.53	3249.21	812.302	1.16294	0.724366	-1.27563
Os04t0171800-01	3937	Similar to Cytochrome P450 79A1 (EC 1.14.13.41) (Tyrosine N-monooxygenase) (Cytochrome P450Tyr).	oxidation-reduction process (GO 0055114)	-	iron ion binding (GO 0005506), electron carrier activity (GO 0009055), oxidoreductase activity acting on paired donors with incorporation or reduction of molecular oxygen (GO 0016705), heme binding (GO 0020037)	194	434	316	29	1106.01	2474.27	1801.54	165.332	1.16164	0.703868	-2.74193
Os03t0159400-01	1019	Protein of unknown function DUF623, plant domain containing protein.	-	-	-	60	134	150	185	1321.6	2951.57	3304	4074.93	1.1592	1.32193	1.62449
Os01t0924933-01	2129	Transferase family protein.	-	-	transferase activity transferring acyl groups other than amino-acyl groups (GO 0016747)	13	29	35	48	137.054	305.735	368.991	506.044	1.15754	1.42884	1.88452
Os02t0774800-01	1705	Conserved hypothetical protein.	-	-	-	13	29	0	3	171.136	381.765	0	39.493	1.15754		-2.11548
Os05t0527100-00	1419	UDP-glucuronosyl/UDP-glucosyltransferase family protein.	metabolic process (GO 0008152)	-	transferase activity transferring hexosyl groups (GO 0016758)	13	29	206	858	205.629	458.71	3258.43	13571.5	1.15754	3.98606	6.04439
Os08t0552400-00	1902	Hypothetical conserved gene.	-	-	-	13	29	0	1	153.411	342.224	0	11.8008	1.15754		-3.70044
Os11t0149100-01	3017	Protein of unknown function DUF296 domain containing protein.	-	-	-	13	29	1	2	96.7144	215.747	7.43957	14.8791	1.15754	-3.70044	-2.70044
Os08t0367850-01	4720	Hypothetical gene.	-	-	-	44	98	6	11	209.235	466.023	28.532	52.3087	1.15528	-2.87447	-2
Os04t0380300-01	6414	Kelch-type beta propeller domain containing protein.	-	-	protein binding (GO 0005515)	1338	2978	4890	4057	4682.2	10421.2	17112.1	14197.1	1.15427	1.86976	1.60034
Os01t0543800-00	2396	Hypothetical protein.	-	-	-	1008	2242	547	919	9442.71	21002.5	5124.17	8608.98	1.15329	-0.881883	-0.133359
Os01t0213800-01	2514	Similar to Transcription factor PCF5.	-	-	-	9	20	28	9	80.3527	178.561	249.986	80.3527	1.152	1.63743	0
Os01t0745700-01	2261	Similar to GATA transcription factor 3 (AtGATA-3).	regulation of transcription DNA-dependent (GO 0006355)	-	sequence-specific DNA binding transcription factor activity (GO 0003700), zinc ion binding (GO 0008270), sequence-specific DNA binding (GO 0043565)	9	20	6	4	89.3439	198.542	59.5626	39.7084	1.152	-0.584963	-1.16993
Os03t0841600-01	1810	UDP-glucuronosyl/UDP-glucosyltransferase family protein.	metabolic process (GO 0008152)	-	transferase activity transferring hexosyl groups (GO 0016758)	9	20	17	148	111.606	248.013	210.811	1835.3	1.152	0.917538	4.03953
Os05t0247800-01	1151	Glycoside hydrolase, family 18 protein.	carbohydrate metabolic process (GO 0005975)	-	catalytic activity (GO 0003824), hydrolase activity hydrolyzing O-glycosyl compounds (GO 0004553), cation binding (GO 0043169)	9	20	650	6690	175.505	390.012	12675.4	130459	1.152	6.17437	9.53787
Os06t0638500-00	3187	Tyrosine protein kinase domain containing protein.	protein phosphorylation (GO 0006468)	-	protein kinase activity (GO 0004672), protein binding (GO 0005515), ATP binding (GO 0005524), transferase activity transferring phosphorus-containing groups (GO 0016772)	9	20	15	2	63.3846	140.855	105.641	14.0855	1.152	0.736966	-2.16993
Os06t0698400-01	878	RNA recognition motif domain domain containing protein.	-	-	nucleotide binding (GO 0000166), nucleic acid binding (GO 0003676)	9	20	73	96	230.076	511.28	1866.17	2454.14	1.152	3.0199	3.41504
Os07t0557700-00	2265	Conserved hypothetical protein.	-	-	-	9	20	12	14	89.1861	198.191	118.915	138.734	1.152	0.415037	0.63743
Os08t0197050-00	2658	Hypothetical conserved gene.	-	-	protein binding (GO 0005515)	18	40	0	0	151.999	337.775	0	0	1.152
Os09t0246500-01	1959	Conserved hypothetical protein.	-	-	-	9	20	25	11	103.117	229.149	286.437	126.032	1.152	1.47393	0.289507
Os11t0116000-02	115	Non-protein coding transcript.	-	-	-	9	20	6	2	1756.58	3903.51	1171.05	390.351	1.152	-0.584963	-2.16993
Os11t0155975-00	811	Non-protein coding transcript.	-	-	-	9	20	3	2	249.083	553.519	83.0278	55.3519	1.152	-1.58496	-2.16993
Os08t0130100-01	2551	Zinc finger, LSD1-type domain containing protein.	-	-	-	796	1767	1643	265	7003.67	15547.1	14456.1	2331.62	1.15046	1.04549	-1.58678
Os05t0177000-01	1805	Cyclin-like F-box domain containing protein.	-	-	protein binding (GO 0005515)	32	71	26	0	397.92	882.885	323.31	0	1.14975	-0.29956
Os04t0589800-01	709	Late embryogenesis abundant (LEA) group 1 family protein.	embryo development (GO 0009790)	-	-	97	215	13331	30246	3070.78	6806.37	422026	957513	1.14828	7.10258	8.28454
Os03t0161400-01	2211	Similar to IQ calmodulin-binding motif family protein, expressed.	-	-	protein binding (GO 0005515)	14	31	543	31	142.122	314.699	5512.32	314.699	1.14684	5.27745	1.14684
Os11t0182100-01	971	Protein of unknown function DUF688 domain containing protein.	-	-	-	28	62	201	158	647.235	1433.16	4646.22	3652.25	1.14684	2.8437	2.49643
Os12t0145900-01	2709	Similar to Leucine Rich Repeat family protein, expressed.	protein phosphorylation (GO 0006468)	-	protein kinase activity (GO 0004672), protein serine/threonine kinase activity (GO 0004674), protein tyrosine kinase activity (GO 0004713), protein binding (GO 0005515), ATP binding (GO 0005524), transferase activity transferring phosphorus-containing groups (GO 0016772)	14	31	0	0	115.996	256.848	0	0	1.14684
Os09t0378700-00	2355	Similar to ubiquitin-protein ligase.	protein ubiquitination (GO 0016567)	ubiquitin ligase complex (GO 0000151)	ubiquitin-protein ligase activity (GO 0004842), binding (GO 0005488), protein binding (GO 0005515)	80	177	17253	3331	762.469	1686.96	164436	31747.3	1.14568	7.75263	5.37981
Os01t0197450-00	1914	Pentatricopeptide repeat domain containing protein.	-	-	binding (GO 0005488)	19	42	77	183	222.81	492.527	902.967	2146.01	1.14439	2.01886	3.26777
Os12t0173125-01	2030	Hypothetical gene.	-	-	-	136	300	131	20	1503.72	3317.02	1448.43	221.135	1.14136	-0.0540398	-2.76553
Os11t0454000-01	889	Dehydrin RAB 16C.	response to stress (GO 0006950), response to water (GO 0009415)	-	-	181	399	18253	55430	4569.83	10073.8	460846	1.39948e+06	1.1404	6.656	8.25853
Os01t0154950-01	2340	Hypothetical gene.	-	-	-	10	22	19	8	95.9196	211.023	182.247	76.7357	1.1375	0.925999	-0.321928
Os01t0567200-01	1218	Protein of unknown function DUF3778 domain containing protein.	-	-	-	5	11	10	43	92.1395	202.707	184.279	792.4	1.1375	1	3.10434
Os01t0683525-00	5241	Non-protein coding transcript.	-	-	-	5	11	7	1	21.4131	47.1087	29.9783	4.28261	1.1375	0.485427	-2.32193
Os01t0719350-00	4368	Hypothetical protein.	-	-	-	5	11	592	222	25.6927	56.524	3042.02	1140.76	1.1375	6.88753	5.47249
Os01t0753150-00	2088	Optic atrophy 3-like domain containing protein.	-	-	-	5	11	5	9	53.748	118.246	53.748	96.7465	1.1375	0	0.847997
Os01t0895000-01	530	Hypothetical protein.	-	-	-	5	11	8	23	211.747	465.843	338.795	974.036	1.1375	0.678072	2.20163
Os01t0952000-01	1239	Similar to Germin-like protein 1-3.	-	apoplast (GO 0048046)	manganese ion binding (GO 0030145), nutrient reservoir activity (GO 0045735)	5	11	28	12	90.5778	199.271	507.236	217.387	1.1375	2.48543	1.26303
Os02t0555300-01	1124	No apical meristem (NAM) protein domain containing protein.	regulation of transcription DNA-dependent (GO 0006355)	-	DNA binding (GO 0003677)	5	11	365	195	99.8451	219.659	7288.69	3893.96	1.1375	6.18982	5.2854
Os02t0771500-01	702	Conserved hypothetical protein.	-	-	-	5	11	3	0	159.866	351.705	95.9196	0	1.1375	-0.736966
Os02t0826300-01	749	Conserved hypothetical protein.	-	-	-	10	22	2	9	299.669	659.271	59.9337	269.702	1.1375	-2.32193	-0.152003
Os03t0577350-00	588	Conserved hypothetical protein.	-	-	-	5	11	9	4	190.86	419.893	343.549	152.688	1.1375	0.847997	-0.321928
Os03t0619800-00	3468	Transcriptional factor B3 domain containing protein.	regulation of transcription DNA-dependent (GO 0006355)	-	DNA binding (GO 0003677)	10	22	20	20	64.7208	142.386	129.442	129.442	1.1375	1	1
Os03t0636800-02	5514	Similar to cDNA clone:J033073A22, full insert sequence.	protein phosphorylation (GO 0006468)	-	protein kinase activity (GO 0004672), protein serine/threonine kinase activity (GO 0004674), ATP binding (GO 0005524), transferase activity transferring phosphorus-containing groups (GO 0016772)	5	11	220	589	20.3529	44.7764	895.528	2397.57	1.1375	5.45943	6.8802
Os04t0352400-01	4070	Peptidyl-prolyl cis-trans isomerase, FKBP-type domain containing protein.	protein folding (GO 0006457)	-	binding (GO 0005488), protein binding (GO 0005515)	15	33	1602	44	82.7218	181.988	8834.69	242.651	1.1375	6.73877	1.55254
Os04t0511700-01	2146	Similar to OSIGBa0157K09-H0214G12.18 protein.	-	-	-	10	22	20	2	104.591	230.1	209.182	20.9182	1.1375	1	-2.32193
Os05t0296900-01	724	Hypothetical conserved gene.	-	-	-	5	11	5	0	155.008	341.018	155.008	0	1.1375	0
Os05t0470900-00	1584	Protein of unknown function DUF688 domain containing protein.	-	-	-	5	11	50	148	70.8497	155.869	708.497	2097.15	1.1375	3.32193	4.88753
Os05t0541400-00	1325	Helix-loop-helix DNA-binding domain containing protein.	-	-	-	5	11	484	370	84.6988	186.337	8198.84	6267.71	1.1375	6.59694	6.20945
Os07t0207800-00	5947	Similar to PGAZAT (POLYGALACTURONASE ABSCISSION ZONE A. THALIANA); polygalacturonase.	carbohydrate metabolic process (GO 0005975)	-	polygalacturonase activity (GO 0004650)	5	11	27	26	18.871	41.5162	101.903	98.1292	1.1375	2.43296	2.37851
Os08t0441900-00	2476	Hypothetical conserved gene.	-	intracellular (GO 0005622)	nucleic acid binding (GO 0003676), zinc ion binding (GO 0008270)	10	22	10	1	90.651	199.432	90.651	9.0651	1.1375	0	-3.32193
Os08t0442400-01	4396	Similar to BABY BOOM.	regulation of transcription DNA-dependent (GO 0006355)	-	DNA binding (GO 0003677), sequence-specific DNA binding transcription factor activity (GO 0003700)	25	55	322	401	127.645	280.82	1644.07	2047.43	1.1375	3.68706	4.0036
Os09t0398300-01	1900	Hypothetical protein.	-	-	-	5	11	10	18	59.0663	129.946	118.133	212.639	1.1375	1	1.848
Os10t0464050-00	351	Non-protein coding transcript.	-	-	-	5	11	2	21	319.732	703.41	127.893	1342.87	1.1375	-1.32193	2.07039
Os11t0614500-02	8738	Similar to Patatin-like protein.	lipid metabolic process (GO 0006629), metabolic process (GO 0008152)	-	-	275	605	442	30	706.389	1554.05	1135.36	77.0606	1.1375	0.684615	-3.1964
Os12t0118900-01	1571	Cytochrome P450 family protein.	oxidation-reduction process (GO 0055114)	-	iron ion binding (GO 0005506), electron carrier activity (GO 0009055), oxidoreductase activity acting on paired donors with incorporation or reduction of molecular oxygen (GO 0016705), heme binding (GO 0020037)	5	11	20	12	71.436	157.159	285.744	171.446	1.1375	2	1.26303
Os12t0130500-00	2611	Similar to D-mannose binding lectin family protein.	recognition of pollen (GO 0048544)	-	protein binding (GO 0005515), sugar binding (GO 0005529)	5	11	5	0	42.982	94.5603	42.982	0	1.1375	0
Os12t0614851-00	1125	Serine/threonine protein kinase domain containing protein.	protein phosphorylation (GO 0006468)	-	protein kinase activity (GO 0004672), protein serine/threonine kinase activity (GO 0004674), protein tyrosine kinase activity (GO 0004713), ATP binding (GO 0005524), transferase activity transferring phosphorus-containing groups (GO 0016772)	5	11	3	2	99.7563	219.464	59.8538	39.9025	1.1375	-0.736966	-1.32193
Os01t0372100-01	4022	Hypothetical gene.	-	-	-	81	178	4355	1757	452.029	993.347	24303.5	9805.12	1.13588	5.74861	4.43905
Os09t0420900-01	5660	BTB domain containing protein.	response to light stimulus (GO 0009416)	-	signal transducer activity (GO 0004871), protein binding (GO 0005515)	168	369	597	393	666.217	1463.3	2367.45	1558.47	1.13516	1.82927	1.22607
Os02t0578000-01	1658	Hypothetical protein.	-	-	-	92	202	72	366	1245.45	2734.58	974.7	4954.73	1.13465	-0.353637	1.99214
Os01t0901300-01	2507	Similar to VTC2-like protein.	-	-	-	42	92	16	4	376.026	823.676	143.248	35.812	1.13124	-1.39232	-3.39232
Os03t0810500-01	629	Hypothetical conserved gene.	-	-	-	21	46	35	22	749.362	1641.46	1248.94	785.046	1.13124	0.736966	0.0671142
Os08t0547600-00	1176	Similar to SRS7 (SHI-RELATED SEQUENCE 7).	-	-	-	21	46	14	4	400.807	877.958	267.204	76.3441	1.13124	-0.584963	-2.39232
Os06t0328966-00	1478	Hypothetical protein.	-	-	-	32	70	51	28	485.958	1063.03	774.495	425.213	1.12928	0.672425	-0.192645
Os01t0348900-01	1342	SalT gene product (Salt-induced protein).	-	-	-	273	597	20263	107804	4565.97	9984.93	338902	1.80304e+06	1.12883	6.2138	8.62529
Os02t0747500-01	2389	Similar to HVA22-like protein e (AtHVA22e).	-	-	-	43	94	1087	1891	403.994	883.151	10212.6	17766.4	1.12832	4.65987	5.45867
Os01t0847100-01	606	Conserved hypothetical protein.	-	-	-	54	118	18	27	2000.07	4370.51	666.688	1000.03	1.12776	-1.58496	-1
Os01t0153050-00	3227	Hypothetical protein.	-	-	-	11	24	1	17	76.5097	166.93	6.95543	118.242	1.12553	-3.45943	0.628031
Os01t0743100-00	1951	IQ motif, EF-hand binding site domain containing protein.	-	-	protein binding (GO 0005515)	11	24	4	4	126.549	276.107	46.0178	46.0178	1.12553	-1.45943	-1.45943
Os06t0113800-00	542	Similar to Kinetechore (Skp1p-like) protein-like.	ubiquitin-dependent protein catabolic process (GO 0006511)	-	-	11	24	2	6	455.529	993.882	82.8235	248.471	1.12553	-2.45943	-0.874469
Os05t0119000-02	1535	Similar to membrane protein.	-	-	-	28	61	8	34	409.423	891.958	116.978	497.157	1.12338	-1.80735	0.280108
Os03t0275900-02	795	Hypothetical conserved gene.	-	-	-	17	37	64	46	479.96	1044.62	1806.91	1298.71	1.12199	1.91254	1.4361
Os10t0554200-02	4193	Nitrate transporter.	oligopeptide transport (GO 0006857)	membrane (GO 0016020)	transporter activity (GO 0005215)	235	511	297	5	1257.96	2735.39	1589.84	26.7651	1.12066	0.337802	-5.55459
Os12t0235650-01	8021	Hypothetical gene.	-	-	-	23	50	10	14	64.3609	139.915	27.983	39.1762	1.12029	-1.20163	-0.716207
Os11t0700500-01	1406	Similar to Snapdragon myb protein 305 homolog.	regulation of transcription DNA-dependent (GO 0006355)	-	DNA binding (GO 0003677), protein binding (GO 0005515)	889	1929	296	43	14191.9	30794.3	4725.3	686.446	1.1176	-1.58659	-4.36977
Os01t0605500-00	3563	Kinesin, motor region domain containing protein.	microtubule-based movement (GO 0007018)	-	microtubule motor activity (GO 0003777), ATP binding (GO 0005524)	6	13	10	11	37.7971	81.8937	62.9952	69.2947	1.11548	0.736966	0.874469
Os02t0142400-01	2667	Conserved hypothetical protein.	-	-	-	6	13	12	7	50.4953	109.407	100.991	58.9112	1.11548	1	0.222392
Os02t0303200-01	519	Hypothetical protein.	-	-	-	6	13	2	0	259.482	562.211	86.4939	0	1.11548	-1.58496
Os02t0457250-00	1117	Hypothetical gene.	-	-	-	12	26	15	0	241.13	522.448	301.412	0	1.11548	0.321928
Os03t0321100-01	624	Hypothetical protein.	-	-	-	12	26	10	14	431.638	935.216	359.698	503.578	1.11548	-0.263034	0.222392
Os03t0365700-01	3340	Hypothetical conserved gene.	-	-	-	12	26	17	4	80.6414	174.723	114.242	26.8805	1.11548	0.5025	-1.58496
Os03t0700500-00	3692	Conserved hypothetical protein.	-	-	-	24	52	25	10	145.906	316.129	151.985	60.7941	1.11548	0.0588937	-1.26303
Os03t0704400-01	5612	Serine/threonine protein kinase domain containing protein.	protein phosphorylation (GO 0006468)	-	protein kinase activity (GO 0004672), protein serine/threonine kinase activity (GO 0004674), ATP binding (GO 0005524), transferase activity transferring phosphorus-containing groups (GO 0016772)	12	26	176	75	47.994	103.987	703.911	299.962	1.11548	3.87447	2.64386
Os04t0631000-00	3464	Similar to H0105C05.4 protein.	cellular metabolic process (GO 0044237)	-	nucleotide binding (GO 0000166), catalytic activity (GO 0003824), coenzyme binding (GO 0050662)	42	91	17	10	272.141	589.639	110.152	64.7955	1.11548	-1.30485	-2.07039
Os04t0642000-02	1829	Similar to H0423H10.7 protein.	transport (GO 0006810), transmembrane transport (GO 0055085)	integral to membrane (GO 0016021)	nucleotide binding (GO 0000166), ATP binding (GO 0005524), ATPase activity (GO 0016887), nucleoside-triphosphatase activity (GO 0017111), ATPase activity coupled to transmembrane movement of substances (GO 0042626)	6	13	9	31	73.631	159.534	110.446	380.427	1.11548	0.584963	2.36923
Os05t0152266-00	805	Hypothetical gene.	-	-	-	6	13	21	0	167.293	362.469	585.526	0	1.11548	1.80735
Os09t0498400-01	141	Non-protein coding transcript.	-	-	-	6	13	0	0	955.114	2069.41	0	0	1.11548
Os12t0182100-00	1171	Hypothetical conserved gene.	-	-	-	6	13	11	22	115.005	249.178	210.843	421.686	1.11548	0.874469	1.87447
Os12t0425800-01	1314	Hypothetical protein.	-	-	-	6	13	2	0	102.489	222.06	34.1631	0	1.11548	-1.58496
Os05t0501500-00	5625	Hypothetical protein.	-	-	-	79	171	1362	1770	315.23	682.333	5434.73	7062.75	1.11407	4.10773	4.48575
Os04t0435100-01	4803	Amino acid/polyamine transporter I family protein.	amino acid transmembrane transport (GO 0003333), transport (GO 0006810), amino acid transport (GO 0006865), transmembrane transport (GO 0055085)	membrane (GO 0016020), integral to membrane (GO 0016021)	amino acid transmembrane transporter activity (GO 0015171)	55	119	829	1380	257.024	556.106	3874.05	6448.96	1.11346	3.91387	4.64909
Os05t0486300-01	10532	Similar to CCR4-NOT transcription complex subunit 2.	-	-	-	55	119	179	28	117.213	253.606	381.474	59.6719	1.11346	1.70246	-0.974005
Os01t0206700-03	1801	Similar to Serine/threonine protein kinase (CBL-interacting protein kinase 20).	protein phosphorylation (GO 0006468), signal transduction (GO 0007165)	-	protein kinase activity (GO 0004672), protein serine/threonine kinase activity (GO 0004674), protein tyrosine kinase activity (GO 0004713), ATP binding (GO 0005524), transferase activity transferring phosphorus-containing groups (GO 0016772)	941	2034	4055	88	11727.3	25349	50535.9	1096.71	1.11205	2.10744	-3.41862
Os12t0112000-01	2532	Similar to Peroxidase precursor (EC 1.11.1.7) (Fragment).	response to oxidative stress (GO 0006979), oxidation-reduction process (GO 0055114)	-	peroxidase activity (GO 0004601), heme binding (GO 0020037)	44	95	1365	1124	390.043	842.137	12100.2	9963.82	1.11042	4.95525	4.67499
Os01t0276650-00	686	Non-protein coding transcript.	-	-	-	19	41	16	17	621.659	1341.48	523.503	556.222	1.10962	-0.247928	-0.160465
Os03t0442800-01	1571	Hypothetical gene.	-	-	-	19	41	26	3	271.457	585.775	371.467	42.8616	1.10962	0.452512	-2.66297
Os11t0106900-01	800	Lateral organ boundaries, LOB domain containing protein.	-	-	-	38	82	113	125	1066.15	2300.63	3170.38	3507.06	1.10962	1.57225	1.71786
Os05t0199500-01	4950	Glycosyl transferase, family 31 protein.	protein glycosylation (GO 0006486)	membrane (GO 0016020)	galactosyltransferase activity (GO 0008378)	51	110	104	23	231.253	498.782	471.575	104.291	1.10893	1.02801	-1.14886
Os03t0179200-01	2127	Conserved hypothetical protein.	-	-	-	32	69	13	8	337.68	728.123	137.183	84.42	1.10852	-1.29956	-2
Os03t0327800-01	2393	NAC-domain containing protein 29 (ANAC029) (NAC2) (NAC-LIKE, ACTIVATED BY AP3/PI protein) (NAP).	regulation of transcription DNA-dependent (GO 0006355)	-	DNA binding (GO 0003677)	289	623	8680	20069	2710.68	5843.44	81414.2	188237	1.10816	4.90855	6.11776
Os04t0542302-00	1868	Similar to TCP-domain protein.	-	-	-	39	84	803	525	468.609	1009.31	9648.54	6308.2	1.10692	4.36385	3.75077
Os09t0300800-01	12319	Protein of unknown function DUF247, plant family protein.	-	-	-	13	28	21	16	23.686	51.0159	38.2619	29.1519	1.10692	0.691878	0.29956
Os05t0121850-01	1789	Hypothetical gene.	-	-	-	20	43	67	40	250.924	539.487	840.596	501.849	1.10434	1.74416	1
Os03t0213600-01	9068	Conserved hypothetical protein.	-	-	-	14	30	614	900	34.6529	74.2562	1519.78	2227.69	1.09954	5.45474	6.00643
Os03t0585600-00	367	Conserved hypothetical protein.	-	-	-	7	15	1	2	428.11	917.378	61.1585	122.317	1.09954	-2.80735	-1.80735
Os04t0341500-01	4891	Similar to OSIGBa0159H11-OSIGBa0137A07.8 protein.	-	-	magnesium ion binding (GO 0000287), lyase activity (GO 0016829)	21	45	155	51	96.3706	206.508	711.307	234.043	1.09954	2.88381	1.28011
Os04t0357200-01	9659	Non-protein coding transcript.	-	-	-	7	15	145	104	16.2663	34.8564	336.945	241.671	1.09954	4.37255	3.89308
Os05t0219800-01	7160	DNA/RNA helicase, ATP-dependent, DEAH-box type, conserved site domain containing protein.	nucleobase-containing compound metabolic process (GO 0006139)	-	nucleic acid binding (GO 0003676), DNA binding (GO 0003677), ATP-dependent DNA helicase activity (GO 0004003), ATP binding (GO 0005524), ATP-dependent helicase activity (GO 0008026), hydrolase activity acting on acid anhydrides (GO 0016817), hydrolase activity acting on acid anhydrides in phosphorus-containing anhydrides (GO 0016818)	7	15	9	8	21.9436	47.022	28.2132	25.0784	1.09954	0.36257	0.192645
Os06t0501900-01	1678	Cytochrome P450 family protein.	oxidation-reduction process (GO 0055114)	-	iron ion binding (GO 0005506), electron carrier activity (GO 0009055), oxidoreductase activity acting on paired donors with incorporation or reduction of molecular oxygen (GO 0016705), heme binding (GO 0020037)	14	30	134	488	187.266	401.284	1792.4	6527.56	1.09954	3.25873	5.12338
Os07t0112351-00	508	Hypothetical protein.	-	-	-	7	15	3	1	309.284	662.751	132.55	44.1834	1.09954	-1.22239	-2.80735
Os07t0163200-00	1868	FBD domain containing protein.	-	-	-	14	30	7	4	168.219	360.469	84.1093	48.0625	1.09954	-1	-1.80735
Os07t0689600-01	1510	Nicotianamine synthase 3 (EC 2.5.1.43) (S-adenosyl-L-methionine:S- adenosyl-L-methionine:S-adenosyl-methionine 3-amino-3- carboxypropyltransferase 3) (OsNAS3).	nicotianamine biosynthetic process (GO 0030418)	-	nicotianamine synthase activity (GO 0030410)	91	195	14	107	1352.66	2898.55	208.101	1590.49	1.09954	-2.70044	0.233672
Os08t0280100-02	3816	Similar to Phytase.	-	-	acid phosphatase activity (GO 0003993), hydrolase activity (GO 0016787), metal ion binding (GO 0046872)	28	60	89	40	164.692	352.912	523.486	235.274	1.09954	1.66838	0.514573
Os08t0470200-02	2328	Similar to carbonic anhydrase.	-	-	-	21	45	306	958	202.469	433.863	2950.27	9236.46	1.09954	3.86507	5.51156
Os09t0563901-00	594	Hypothetical genes.	-	-	-	7	15	1	2	264.505	566.797	37.7865	75.573	1.09954	-2.80735	-1.80735
Os10t0494300-01	5673	Similar to ABC transporter.	-	membrane (GO 0016020)	nucleotide binding (GO 0000166), ATP binding (GO 0005524), ATPase activity (GO 0016887), nucleoside-triphosphatase activity (GO 0017111)	7	15	8	7	27.6954	59.3474	31.6519	27.6954	1.09954	0.192645	0
Os10t0554001-01	1778	Conserved hypothetical protein.	-	-	-	7	15	34	31	88.3668	189.358	429.21	391.339	1.09954	2.28011	2.14684
Os01t0770700-00	640	Similar to Copper transporter 1.	copper ion transmembrane transport (GO 0035434)	integral to membrane (GO 0016021)	copper ion transmembrane transporter activity (GO 0005375)	257	550	498	1226	9013.14	19288.8	17465.2	42996.5	1.09766	0.954377	2.25412
Os01t0644000-02	1768	Twin-arginine translocation pathway signal domain containing protein.	-	-	-	36	77	3128	6077	457.029	977.533	39710.7	77149	1.09686	6.4411	7.39922
Os03t0105633-00	1425	Hypothetical protein.	-	-	-	153	327	377	270	2409.9	5150.58	5938.13	4252.77	1.09576	1.30103	0.819428
Os05t0581600-01	1164	Hypothetical protein.	-	-	-	30	64	102	61	578.484	1234.1	1966.85	1176.25	1.09311	1.76553	1.02385
Os06t0529900-00	1039	Hypothetical conserved gene.	-	-	-	15	32	95	201	324.04	691.286	2052.25	4342.14	1.09311	2.66297	3.74416
Os11t0214400-01	869	Plant disease resistance response protein family protein.	-	-	-	90	192	106	53	2324.59	4959.12	2737.85	1368.92	1.09311	0.236067	-0.763933
Os02t0248440-00	642	Zinc finger, RING-type domain containing protein.	-	-	protein binding (GO 0005515), zinc ion binding (GO 0008270)	23	49	0	0	804.111	1713.11	0	0	1.09115
Os04t0604200-01	1272	Similar to Xyloglucan endotransglycosylase (Fragment).	carbohydrate metabolic process (GO 0005975), cellular glucan metabolic process (GO 0006073)	cell wall (GO 0005618), apoplast (GO 0048046)	hydrolase activity hydrolyzing O-glycosyl compounds (GO 0004553), xyloglucan	23	49	11	7	405.848	864.633	194.101	123.519	1.09115	-1.06413	-1.71621
Os09t0567900-01	2705	Inosine/uridine-preferring nucleoside hydrolase domain containing protein.	-	-	-	46	98	133	105	381.692	813.171	1103.59	871.255	1.09115	1.53172	1.19068
Os07t0154100-01	2144	Similar to Viviparous-14.	-	-	-	385	820	59375	47036	4030.5	8584.44	621587	492412	1.09077	7.26885	6.93276
Os11t0508600-01	2772	Similar to MtN3 protein precursor.	-	integral to membrane (GO 0016021)	-	86	183	86	31	696.351	1481.77	696.351	251.01	1.08944	0	-1.47207
Os01t0206700-01	1922	Similar to Serine/threonine protein kinase (CBL-interacting protein kinase 20).	protein phosphorylation (GO 0006468), signal transduction (GO 0007165)	-	protein kinase activity (GO 0004672), protein serine/threonine kinase activity (GO 0004674), protein tyrosine kinase activity (GO 0004713), ATP binding (GO 0005524), transferase activity transferring phosphorus-containing groups (GO 0016772)	1140	2425	4986	76	13313	28319.2	58226.7	887.53	1.08895	2.12885	-3.90689
Os09t0483400-01	2379	Similar to Ubiquitin/ribosomal fusion protein (Fragment).	-	-	-	244	519	393	342	2302.07	4896.62	3707.84	3226.67	1.08885	0.687648	0.487115
Os01t0548600-01	1684	Protein kinase, catalytic domain domain containing protein.	protein phosphorylation (GO 0006468)	-	protein kinase activity (GO 0004672), protein serine/threonine kinase activity (GO 0004674), protein tyrosine kinase activity (GO 0004713), ATP binding (GO 0005524), transferase activity transferring phosphorus-containing groups (GO 0016772)	32	68	1135	4180	426.512	906.337	15127.8	55713.1	1.08746	5.14848	7.02929
Os01t0853600-01	2110	Similar to cDNA clone:J023041K02, full insert sequence.	-	-	-	24	51	2	3	255.301	542.514	21.275	31.9126	1.08746	-3.58496	-3
Os02t0166800-01	2162	Protein of unknown function DUF640 domain containing protein.	-	-	-	8	17	10	2	83.0534	176.488	103.817	20.7633	1.08746	0.321928	-2
Os03t0327751-00	474	Conserved hypothetical protein.	-	-	-	8	17	7	28	378.822	804.996	331.469	1325.88	1.08746	-0.192645	1.80735
Os03t0833500-01	3101	Hypothetical protein.	-	-	-	24	51	38	21	173.713	369.14	275.046	151.999	1.08746	0.662965	-0.192645
Os04t0195400-00	9114	Transposase, MuDR, plant domain containing protein.	-	-	-	8	17	61	71	19.7017	41.8661	150.226	174.853	1.08746	2.93074	3.14975
Os06t0157500-00	1652	Similar to CiFT protein.	-	-	-	24	51	36	60	326.08	692.92	489.12	815.2	1.08746	0.584963	1.32193
Os08t0203201-00	500	Similar to SHR5-receptor-like kinase (Fragment).	-	-	-	8	17	37	49	359.123	763.136	1660.94	2199.63	1.08746	2.20945	2.61471
Os08t0239900-00	4643	Similar to Flavonol 4-sulfotransferase.	-	-	sulfotransferase activity (GO 0008146)	8	17	5	4	38.6736	82.1814	24.171	19.3368	1.08746	-0.678072	-1
Os08t0248300-01	1263	Hypothetical protein.	-	-	-	8	17	1	0	142.171	302.112	17.7713	0	1.08746	-3
Os08t0524400-00	953	Protein of unknown function DUF568, DOMON-like domain containing protein.	-	-	-	16	34	177	95	376.834	800.772	4168.73	2237.45	1.08746	3.46761	2.56986
Os09t0331801-00	406	Similar to Uncharacterized protein ycf73.	-	-	-	8	17	2	6	442.27	939.823	110.567	331.702	1.08746	-2	-0.415037
Os10t0571900-00	1981	Similar to Malic enzyme (Fragment).	-	-	-	16	34	12	16	181.284	385.228	135.963	181.284	1.08746	-0.415037	0
Os11t0151500-01	3826	Major facilitator superfamily protein.	transport (GO 0006810), transmembrane transport (GO 0055085)	membrane (GO 0016020), integral to membrane (GO 0016021)	transporter activity (GO 0005215)	8	17	96	235	46.9319	99.7303	563.183	1378.62	1.08746	3.58496	4.87652
Os08t0503700-01	3012	Sodium/sulphate symporter family protein.	sodium ion transport (GO 0006814), transmembrane transport (GO 0055085)	membrane (GO 0016020)	transporter activity (GO 0005215)	1230	2610	17123	1522	9165.86	19449.5	127599	11341.8	1.08539	3.79921	0.30731
Os01t0182300-01	742	Lipocalin domain containing protein.	-	-	-	17	36	34	63	514.243	1088.98	1028.49	1905.72	1.08246	1	1.88982
Os11t0109800-00	2385	Pentatricopeptide repeat domain containing protein.	-	-	binding (GO 0005488)	43	91	52	77	404.672	856.399	489.371	724.645	1.08153	0.274175	0.840522
Os01t0727840-00	1143	Similar to subtilase family protein.	negative regulation of catalytic activity (GO 0043086)	-	serine-type endopeptidase activity (GO 0004252), identical protein binding (GO 0042802)	89	188	24	29	1747.7	3691.77	471.29	569.475	1.07886	-1.89077	-1.61775
Os01t0192550-01	1273	Conserved hypothetical protein.	-	-	-	27	57	86	8	476.056	1005.01	1516.33	141.054	1.078	1.67138	-1.75489
Os02t0630475-00	3876	Hypothetical protein.	-	-	-	9	19	315	152	52.1173	110.025	1824.1	880.203	1.078	5.12928	4.078
Os03t0433200-00	1812	Similar to Protein SHORT-ROOT 2.	-	-	-	9	19	4	0	111.483	235.352	49.5479	0	1.078	-1.16993
Os07t0446900-00	864	Similar to OSIGBa0102I15.5 protein.	-	-	-	18	38	242	125	467.608	987.172	6286.73	3247.28	1.078	3.74894	2.79586
Os07t0561300-01	1843	Cyclin-like F-box domain containing protein.	-	-	protein binding (GO 0005515)	18	38	2854	1201	219.215	462.787	34757.8	14626.5	1.078	7.30884	6.0601
Os07t0690800-00	2634	Conserved hypothetical protein.	-	-	-	9	19	30	19	76.692	161.905	255.64	161.905	1.078	1.73697	1.078
Os10t0407200-01	1059	Protein of unknown function DUF962 family protein.	-	-	-	18	38	12	4	381.504	805.398	254.336	84.7788	1.078	-0.584963	-2.16993
Os10t0498100-01	2069	Alpha/beta hydrolase fold-1 domain containing protein.	-	-	catalytic activity (GO 0003824)	9	19	0	10	97.6349	206.118	0	108.483	1.078		0.152003
Os11t0634800-00	4247	Similar to Adenylyl-sulfate kinase.	sulfate assimilation (GO 0000103)	-	ATP binding (GO 0005524), kinase activity (GO 0016301), transferase activity transferring phosphorus-containing groups (GO 0016772)	9	19	67	36	47.5645	100.414	354.092	190.258	1.078	2.89616	2
Os12t0125850-00	1620	Hypothetical gene.	-	-	-	9	19	26	26	124.695	263.246	360.231	360.231	1.078	1.53051	1.53051
Os12t0255200-02	4956	Conserved hypothetical protein.	-	-	-	9	19	10	30	40.76	86.0489	45.2889	135.867	1.078	0.152003	1.73697
Os10t0130800-01	3839	Conserved hypothetical protein.	-	-	-	210	443	30	5	1227.79	2590.05	175.399	29.2331	1.07692	-2.80735	-5.39232
Os01t0510200-01	607	Conserved hypothetical protein.	-	-	-	38	80	81	42	1405.13	2958.18	2995.16	1553.04	1.074	1.09192	0.14439
Os02t0211100-02	1961	Similar to H0423H10.12 protein.	-	-	-	19	40	32	11	217.47	457.831	366.265	125.904	1.074	0.752072	-0.788496
Os07t0649300-00	3945	Armadillo-like helical domain containing protein.	-	-	binding (GO 0005488)	19	40	6	4	108.101	227.581	34.1372	22.7581	1.074	-1.66297	-2.24793
Os01t0301300-01	2518	Hypothetical protein.	-	-	-	39	82	155	68	347.642	730.939	1381.65	606.145	1.07215	1.99072	0.802061
Os04t0380400-00	1701	Non-protein coding transcript.	-	-	-	618	1299	2116	1916	8154.69	17140.7	27921.2	25282.2	1.07172	1.77566	1.63242
Os01t0279000-01	4135	Zinc finger, DHHC-type domain containing protein.	-	-	zinc ion binding (GO 0008270)	10	21	322	83	54.281	113.99	1747.85	450.532	1.07039	5.00899	3.05311
Os01t0823500-01	1529	Protein of unknown function DUF623, plant domain containing protein.	-	-	-	100	210	2	2	1467.96	3082.73	29.3593	29.3593	1.07039	-5.64386	-5.64386
Os02t0448000-00	1328	Protein of unknown function DUF296 domain containing protein.	-	-	-	10	21	43	10	169.015	354.931	726.764	169.015	1.07039	2.10434	0
Os02t0515150-01	1811	Conserved hypothetical protein.	-	-	-	20	42	12	57	247.876	520.54	148.726	706.447	1.07039	-0.736966	1.51096
Os03t0103100-01	779	Similar to Physical impedance induced protein.	lipid transport (GO 0006869)	-	-	10	21	20	11	288.128	605.069	576.256	316.941	1.07039	1	0.137504
Os04t0181300-00	5898	Similar to OSIGBa0101K10.2 protein.	regulation of transcription DNA-dependent (GO 0006355)	-	sequence-specific DNA binding transcription factor activity (GO 0003700), sequence-specific DNA binding (GO 0043565), protein dimerization activity (GO 0046983)	10	21	4	14	38.0556	79.9167	15.2222	53.2778	1.07039	-1.32193	0.485427
Os06t0561800-00	5349	ABC transporter, transmembrane domain domain containing protein.	transport (GO 0006810), transmembrane transport (GO 0055085)	integral to membrane (GO 0016021)	ATP binding (GO 0005524), ATPase activity coupled to transmembrane movement of substances (GO 0042626)	20	42	4	0	83.9229	176.238	16.7846	0	1.07039	-2.32193
Os06t0686050-00	18116	Non-protein coding transcript.	-	-	-	50	105	13	16	61.9485	130.092	16.1066	19.8235	1.07039	-1.94342	-1.64386
Os08t0197900-00	738	Conserved hypothetical protein.	-	-	-	10	21	2	2	304.135	638.684	60.827	60.827	1.07039	-2.32193	-2.32193
Os10t0496000-02	1483	Zinc finger, Dof-type family protein.	-	-	-	10	21	141	35	151.35	317.835	2134.03	529.724	1.07039	3.81762	1.80735
Os11t0622200-01	640	Hypothetical protein.	-	-	-	10	21	23	12	350.706	736.482	806.624	420.847	1.07039	1.20163	0.263034
Os06t0246500-01	3326	Similar to Pyruvate dehydrogenase E1 alpha subunit (EC 1.2.4.1).	glycolysis (GO 0006096), metabolic process (GO 0008152), oxidation-reduction process (GO 0055114)	intracellular membrane-bounded organelle (GO 0043231)	pyruvate dehydrogenase (acetyl-transferring) activity (GO 0004739), oxidoreductase activity acting on the aldehyde or oxo group of donors disulfide as acceptor (GO 0016624)	41	86	3882	6564	276.684	580.362	26197.3	44296.5	1.06871	6.56503	7.32281
Os11t0582000-00	3459	Hypothetical conserved gene.	-	-	protein binding (GO 0005515)	41	86	308	615	266.046	558.047	1998.59	3990.69	1.06871	2.90923	3.90689
Os05t0527000-01	1624	UDP-glucuronosyl/UDP-glucosyltransferase family protein.	metabolic process (GO 0008152)	-	transferase activity transferring hexosyl groups (GO 0016758)	21	44	402	878	290.239	608.121	5556.01	12134.8	1.06711	4.25873	5.38576
Os02t0222000-00	2232	Hypothetical protein.	-	-	-	32	67	19	36	321.795	673.758	191.066	362.019	1.06609	-0.752072	0.169925
Os01t0706800-00	807	Similar to agglutinin.	-	-	-	11	23	88	38	305.944	639.701	2447.55	1056.9	1.06413	3	1.7885
Os10t0372100-01	3956	Conserved hypothetical protein.	-	-	-	99	207	65	14	561.697	1174.46	368.791	79.4319	1.06413	-0.606989	-2.822
Os11t0200600-02	1505	Similar to F-box domain containing protein, expressed.	-	-	protein binding (GO 0005515)	11	23	0	3	164.051	343.016	0	44.7412	1.06413		-1.87447
Os05t0521300-02	5389	Similar to Histidine-containing phosphotransfer protein 4.	two-component signal transduction system (phosphorelay) (GO 0000160)	-	signal transducer activity (GO 0004871)	457	954	446	141	1903.4	3973.41	1857.59	587.265	1.0618	-0.0351505	-1.6965
Os02t0755500-01	1684	Similar to UDP-glycosyltransferase 85A8.	metabolic process (GO 0008152)	-	transferase activity transferring hexosyl groups (GO 0016758)	675	1409	75	18	8996.73	18779.8	999.637	239.913	1.06171	-3.16993	-5.22882
Os07t0684100-01	1592	Similar to Thioredoxin-like 1.	-	-	-	5270	11000	8253	10980	74300.3	155086	116357	154804	1.06163	0.647116	1.059
Os12t0113800-00	3695	Similar to Zinc finger, C3HC4 type family protein.	-	-	protein binding (GO 0005515), zinc ion binding (GO 0008270)	23	48	13	1	139.713	291.575	78.9681	6.07447	1.0614	-0.823122	-4.52356
Os02t0671950-01	4276	Hypothetical conserved gene.	-	-	-	223	465	395	106	1170.55	2440.83	2073.4	556.405	1.06019	0.824809	-1.07298
Os02t0511900-00	8562	Similar to DNA polymerase.	nucleobase-containing compound metabolic process (GO 0006139), DNA replication (GO 0006260)	-	nucleotide binding (GO 0000166), nucleic acid binding (GO 0003676), DNA-directed DNA polymerase activity (GO 0003887)	12	25	8	2	31.4579	65.5372	20.9719	5.24298	1.05889	-0.584963	-2.58496
Os05t0509800-00	1072	Protein of unknown function DUF1677, plant domain containing protein.	-	-	-	12	25	2	3	251.252	523.442	41.8753	62.813	1.05889	-2.58496	-2
Os10t0513900-01	1788	Cytochrome P450 family protein.	oxidation-reduction process (GO 0055114)	-	iron ion binding (GO 0005506), electron carrier activity (GO 0009055), oxidoreductase activity acting on paired donors with incorporation or reduction of molecular oxygen (GO 0016705), heme binding (GO 0020037)	48	100	131	178	602.555	1255.32	1644.47	2234.48	1.05889	1.44846	1.89077
Os11t0195800-01	1186	Conserved hypothetical protein.	-	-	-	12	25	24	31	227.101	473.128	454.203	586.678	1.05889	1	1.36923
Os12t0106000-01	3149	Similar to Ferritin 1, chloroplast precursor (EC 1.16.3.1) (ZmFer1).	iron ion transport (GO 0006826), cellular iron ion homeostasis (GO 0006879), oxidation-reduction process (GO 0055114)	-	binding (GO 0005488), ferric iron binding (GO 0008199), oxidoreductase activity (GO 0016491), transition metal ion binding (GO 0046914)	3493	7274	59448	60673	24897.1	51847	423728	432460	1.05828	4.08909	4.11852
Os07t0684800-02	1676	Similar to NAM / CUC2-like protein.	regulation of transcription DNA-dependent (GO 0006355)	-	DNA binding (GO 0003677)	281	584	12237	1832	3763.18	7820.99	163879	24534.3	1.0554	5.44454	2.70478
Os01t0945250-00	2514	Hypothetical protein.	-	-	-	64	133	17	0	571.397	1187.43	151.777	0	1.05528	-1.91254
Os03t0421300-00	912	Hypothetical conserved gene.	-	-	-	13	27	34	31	319.942	664.495	836.772	762.939	1.05445	1.38702	1.25376
Os08t0305100-00	570	Hypothetical protein.	-	-	-	13	27	15	4	511.908	1063.19	590.663	157.51	1.05445	0.206451	-1.70044
Os10t0154566-00	1297	Hypothetical conserved gene.	-	-	-	26	54	9	5	449.942	934.495	155.749	86.5273	1.05445	-1.53051	-2.37851
Os12t0578600-01	2637	Zinc finger, C2H2-type domain containing protein.	-	intracellular (GO 0005622)	zinc ion binding (GO 0008270)	26	54	40	12	221.302	459.628	340.465	102.14	1.05445	0.621488	-1.11548
Os12t0604600-01	8311	Similar to GTP-binding protein-like; root hair defective 3 protein-like.	-	-	hydrolase activity acting on acid anhydrides (GO 0016817)	13	27	31	85	35.1086	72.9178	83.7204	229.556	1.05445	1.25376	2.70895
Os11t0451700-00	1371	Similar to Dehydrin DHN1 (M3) (RAB-17 protein).	response to stress (GO 0006950), response to water (GO 0009415)	-	-	107	222	18172	31042	1751.74	3634.45	297501	508201	1.05295	7.40796	8.18047
Os03t0641250-00	4834	Hypothetical gene.	-	-	-	27	56	36	32	125.366	260.019	167.155	148.582	1.05247	0.415037	0.245112
Os10t0521000-01	4572	Similar to TRE1 protein (Fragment).	trehalose metabolic process (GO 0005991)	-	catalytic activity (GO 0003824), alphaalpha-trehalase activity (GO 0004555)	165	342	17106	40053	810.029	1678.97	83978	196631	1.05153	6.69589	7.9233
Os07t0601900-01	4364	Similar to NADPH HC toxin reductase (Fragment).	cellular metabolic process (GO 0044237)	-	nucleotide binding (GO 0000166), catalytic activity (GO 0003824), coenzyme binding (GO 0050662)	169	350	982	1108	869.211	1800.14	5050.68	5698.73	1.05033	2.5387	2.71286
Os03t0347900-01	10742	Terpenoid synthase domain containing protein.	metabolic process (GO 0008152)	-	magnesium ion binding (GO 0000287), lyase activity (GO 0016829)	2632	5450	1482	85	5499.51	11387.7	3096.61	177.606	1.0501	-0.828614	-4.95255
Os06t0692100-01	3270	Protein kinase, catalytic domain domain containing protein.	protein phosphorylation (GO 0006468)	-	protein kinase activity (GO 0004672), protein serine/threonine kinase activity (GO 0004674), protein tyrosine kinase activity (GO 0004713), protein binding (GO 0005515), ATP binding (GO 0005524), transferase activity transferring phosphorus-containing groups (GO 0016772)	85	176	101	90	583.437	1208.06	693.261	617.757	1.05004	0.248821	0.0824622
Os08t0516900-01	1663	Similar to KID-containing protein.	-	-	-	1539	3181	2909	3636	20771.6	42933.3	39262.2	49074.4	1.04749	0.91853	1.24036
Os02t0699466-00	546	Conserved hypothetical protein.	-	-	-	15	31	25	37	616.626	1274.36	1027.71	1521.01	1.04731	0.736966	1.30256
Os09t0270700-00	1984	Disease resistance protein domain containing protein.	defense response (GO 0006952)	-	ADP binding (GO 0043531)	15	31	8	3	169.696	350.706	90.5047	33.9393	1.04731	-0.906891	-2.32193
Os10t0504500-01	13715	Conserved hypothetical protein.	-	-	-	15	31	31	47	24.5481	50.7328	50.7328	76.9175	1.04731	1.04731	1.6477
Os01t0543600-01	2655	Cytochrome P450 domain containing protein.	oxidation-reduction process (GO 0055114)	-	iron ion binding (GO 0005506), electron carrier activity (GO 0009055), oxidoreductase activity acting on paired donors with incorporation or reduction of molecular oxygen (GO 0016705), heme binding (GO 0020037)	1349	2784	754	1209	11404.3	23535.7	6374.26	10220.8	1.04527	-0.839254	-0.158076
Os02t0215650-00	1783	Similar to OSIGBa0092M08.11 protein.	protein ubiquitination (GO 0016567)	ubiquitin ligase complex (GO 0000151)	ubiquitin-protein ligase activity (GO 0004842)	32	66	5	1	402.83	830.837	62.9422	12.5884	1.04439	-2.67807	-5
Os04t0600100-01	1157	Similar to B0403H10-OSIGBa0105A11.3 protein.	-	-	-	16	33	36	95	310.391	640.182	698.381	1842.95	1.04439	1.16993	2.56986
Os11t0245900-01	1759	Hypothetical protein.	-	-	-	96	198	98	40	1224.98	2526.52	1250.5	510.408	1.04439	0.0297473	-1.26303
Os12t0189300-02	323	Non-protein coding transcript.	-	-	-	16	33	205	69	1111.84	2293.16	14245.4	4794.79	1.04439	3.67948	2.10852
Os01t0265100-01	4200	Similar to ADP-ribosylation factor.	small GTPase mediated signal transduction (GO 0007264)	intracellular (GO 0005622)	GTP binding (GO 0005525)	17	35	105	88	90.8495	187.043	561.129	470.28	1.04182	2.62678	2.37197
Os03t0179700-00	1177	Similar to OSIGBa0140O07.11 protein.	-	-	-	18	37	69	587	343.257	705.583	1315.82	11194	1.03953	1.9386	5.02729
Os04t0640200-01	3795	Conserved hypothetical protein.	-	-	-	18	37	15	10	106.459	218.833	88.7161	59.1441	1.03953	-0.263034	-0.847997
Os05t0533800-01	1889	Similar to hydrogen-transporting ATP synthase, rotational mechanism.	ATP synthesis coupled proton transport (GO 0015986)	mitochondrial proton-transporting ATP synthase complex coupling factor F(o) (GO 0000276)	hydrogen ion transmembrane transporter activity (GO 0015078)	18	37	23	7	213.877	439.636	273.287	83.1743	1.03953	0.353637	-1.36257
Os01t0872201-00	5247	Hypothetical protein.	-	-	-	1049	2155	14	156	4487.32	9218.48	59.888	667.324	1.03867	-6.22744	-2.7494
Os05t0117832-00	1199	Non-protein coding transcript.	-	-	-	19	39	0	3	355.678	730.077	0	56.1597	1.03747		-2.66297
Os03t0328100-01	4314	Similar to Axi 1 (Auxin-independent growth promoter)-like protein.	-	-	-	58	119	14	12	301.766	619.141	72.8402	62.4344	1.03684	-2.05063	-2.27302
Os10t0389500-01	2787	Conserved hypothetical protein.	-	-	-	39	80	24	1031	314.088	644.282	193.285	8303.19	1.03653	-0.70044	4.72443
Os01t0878700-03	4140	Amino acid transporter, transmembrane domain containing protein.	-	-	-	20	41	723	948	108.431	222.283	3919.77	5139.62	1.03562	5.17592	5.56682
Os07t0592100-01	1256	Similar to Oxidoreductase, short chain dehydrogenase/reductase family protein, expressed.	metabolic process (GO 0008152)	-	nucleotide binding (GO 0000166), oxidoreductase activity (GO 0016491)	20	41	389	570	357.407	732.685	6951.57	10186.1	1.03562	4.2817	4.83289
Os02t0312600-01	2149	Rac-like GTP-binding protein 7.	GTP catabolic process (GO 0006184), signal transduction (GO 0007165), small GTPase mediated signal transduction (GO 0007264), protein transport (GO 0015031)	intracellular (GO 0005622), membrane (GO 0016020)	GTPase activity (GO 0003924), GTP binding (GO 0005525)	21	43	21	22	219.334	449.112	219.334	229.778	1.03395	0	0.0671142
Os06t0711200-01	899	Conserved hypothetical protein.	-	-	-	22	45	39	157	549.27	1123.51	973.706	3919.79	1.03242	0.825971	2.83519
Os09t0415300-01	4015	Hypothetical conserved gene.	-	-	-	22	45	1	0	122.987	251.565	5.59033	0	1.03242	-4.45943
Os11t0579000-01	2978	Non-protein coding transcript.	-	-	-	22	45	3	6	165.814	339.165	22.611	45.222	1.03242	-2.87447	-1.87447
Os07t0558100-00	1574	Similar to Myb-related transcription factor LBM1.	regulation of transcription DNA-dependent (GO 0006355)	-	DNA binding (GO 0003677), protein binding (GO 0005515)	67	137	1719	4800	955.417	1953.61	24512.9	68447.8	1.03194	4.68126	6.16273
Os12t0566000-03	1352	Similar to Boron transporter.	anion transport (GO 0006820)	membrane (GO 0016020), integral to membrane (GO 0016021)	inorganic anion exchanger activity (GO 0005452)	67	137	11	11	1112.3	2274.4	182.616	182.616	1.03194	-2.60666	-2.60666
Os07t0194500-01	2473	2OG-Fe(II) oxygenase domain containing protein.	oxidation-reduction process (GO 0055114)	-	iron ion binding (GO 0005506), oxidoreductase activity (GO 0016491), oxidoreductase activity acting on paired donors with incorporation or reduction of molecular oxygen (GO 0016705), oxidoreductase activity acting on paired donors with incorporation or reduction of molecular oxygen 2-oxoglutarate as one donor and incorporation of one atom each of oxygen into both donors (GO 0016706), L-ascorbic a…	23	47	30	25	208.75	426.576	272.283	226.902	1.03103	0.383329	0.120294
Os07t0648900-00	7462	Armadillo-like helical domain containing protein.	-	-	binding (GO 0005488)	23	47	38	39	69.1824	141.373	114.301	117.309	1.03103	0.724366	0.76184
Os01t0206650-00	2420	Hypothetical protein.	-	-	-	1218	2485	5135	70	11296.8	23048	47626.4	649.241	1.02873	2.07585	-4.12102
Os05t0468800-01	823	Phosphatidylethanolamine-binding protein PEBP domain containing protein.	-	-	-	276	563	28013	39934	7527.18	15354.4	763981	1.0891e+06	1.02847	6.66528	7.17681
Os03t0401300-03	820	Similar to Sucrose synthase metabolism (Fragment).	biosynthetic process (GO 0009058)	-	sucrose synthase activity (GO 0016157)	26	53	23	13	711.676	1450.72	629.56	355.838	1.02748	-0.176878	-1
Os07t0551600-01	6989	Similar to Cellulose synthase-like CslF9.	cellulose biosynthetic process (GO 0030244)	membrane (GO 0016020)	cellulose synthase (UDP-forming) activity (GO 0016760)	26	53	31	13	83.499	170.21	99.5565	41.7495	1.02748	0.253757	-1
Os10t0390701-00	495	Conserved hypothetical protein.	-	-	-	27	55	215	102	1224.28	2493.91	9748.92	4625.07	1.02647	2.99331	1.91754
Os05t0521300-03	3248	Similar to histidine-containing phosphotransfer protein 4.	two-component signal transduction system (phosphorelay) (GO 0000160)	-	signal transducer activity (GO 0004871)	331	674	374	116	2287.36	4657.65	2584.51	801.613	1.02592	0.176207	-1.51271
Os03t0183000-02	1794	Similar to AP2 domain containing protein RAP2.6 (Fragment).	regulation of transcription DNA-dependent (GO 0006355)	-	DNA binding (GO 0003677), sequence-specific DNA binding transcription factor activity (GO 0003700)	29	59	447	1758	362.826	738.164	5592.53	21994.8	1.02466	3.94615	5.92174
Os07t0613600-01	627	Hypothetical conserved gene.	-	-	-	29	59	355	424	1038.13	2112.07	12708.2	15178.2	1.02466	3.61369	3.86994
Os02t0745300-00	498	Conserved hypothetical protein.	-	-	-	30	61	2	2	1352.12	2749.31	90.1413	90.1413	1.02385	-3.90689	-3.90689
Os11t0552600-01	3761	Similar to Kinesin-like protein.	microtubule-based movement (GO 0007018)	-	microtubule motor activity (GO 0003777), ATP binding (GO 0005524)	60	122	470	545	358.072	728.081	2804.9	3252.49	1.02385	2.96963	3.18322
Os10t0554200-01	4432	TGF-beta receptor, type I/II extracellular region family protein.	oligopeptide transport (GO 0006857)	membrane (GO 0016020)	transporter activity (GO 0005215)	267	542	329	19	1352.18	2744.88	1666.17	96.2226	1.02145	0.301248	-3.81277
Os03t0132200-01	1704	Expansin-like protein A.	-	extracellular region (GO 0005576)	-	1063	2157	2818	1594	14001.9	28412.1	37118.8	20996.3	1.02088	1.40653	0.58451
Os05t0596700-01	4947	Similar to cDNA clone:J033067M13, full insert sequence.	-	-	aminoacyl-tRNA hydrolase activity (GO 0004045)	35	71	25	13	158.8	322.136	113.428	58.9827	1.02046	-0.485427	-1.42884
Os05t0358200-01	5232	Similar to DNA primase.	DNA replication synthesis of RNA primer (GO 0006269)	-	DNA primase activity (GO 0003896)	39	79	49	25	167.309	338.908	210.209	107.25	1.01838	0.329308	-0.641546
Os01t0923000-01	735	Conserved hypothetical protein.	-	-	-	472	956	1598	2362	14413.8	29194	48799.2	72129.9	1.01822	1.75941	2.32315
Os02t0684500-00	573	Similar to Histone H4.	nucleosome assembly (GO 0006334)	nucleosome (GO 0000786), nucleus (GO 0005634)	DNA binding (GO 0003677)	42	85	25	24	1645.2	3329.56	979.283	940.112	1.01707	-0.748461	-0.807355
Os04t0360650-00	4123	Hypothetical protein.	-	-	-	126	255	117	38	685.931	1388.19	636.936	206.868	1.01707	-0.106915	-1.72935
Os05t0531100-01	744	Protein of unknown function DUF584 family protein.	-	-	-	45	91	204	622	1357.57	2745.31	6154.32	18764.7	1.01594	2.18057	3.78892
Os02t0592833-00	1174	Protein of unknown function DUF581 family protein.	-	-	-	136	275	383	78	2600.12	5257.6	7322.4	1491.25	1.01582	1.49374	-0.802061
Os08t0487100-01	1635	Similar to BZIP transcription factor BZI-2.	regulation of transcription DNA-dependent (GO 0006355)	-	sequence-specific DNA binding transcription factor activity (GO 0003700), sequence-specific DNA binding (GO 0043565), protein dimerization activity (GO 0046983)	98	198	346	133	1345.34	2718.13	4749.87	1825.82	1.01465	1.81992	0.440573
Os02t0601700-01	4273	Ankyrin repeat containing protein.	-	-	protein binding (GO 0005515)	51	103	219	725	267.892	541.038	1150.36	3808.27	1.01408	2.10236	3.82941
Os01t0614400-01	959	Conserved hypothetical protein.	-	-	-	53	107	55	68	1240.45	2504.31	1287.26	1591.52	1.01355	0.0534393	0.359542
Os04t0253000-01	1003	Similar to Histone H1.	nucleosome assembly (GO 0006334)	nucleosome (GO 0000786), nucleus (GO 0005634)	DNA binding (GO 0003677)	5922	11955	1139	970	132523	267530	25488.6	21706.7	1.01346	-2.37832	-2.61003
Os12t0633650-00	4277	Hypothetical protein.	-	-	-	55	111	6337	3962	288.633	582.515	33255.8	20792.1	1.01306	6.84822	6.17065
Os03t0133650-00	1431	Hypothetical gene.	-	-	-	60	121	228	256	941.098	1897.88	3576.17	4015.35	1.01197	1.926	2.09311
Os04t0340300-01	10288	Terpenoid synthase domain containing protein.	metabolic process (GO 0008152)	-	magnesium ion binding (GO 0000287), lyase activity (GO 0016829)	64	129	577	127	139.628	281.437	1258.83	277.074	1.01123	3.17243	0.988685
Os02t0668500-02	1028	Similar to cellular retinaldehyde-binding/triple function, C-terminal.	-	-	-	511	1029	471	240	11157.1	22467	10283.7	5240.12	1.00985	-0.117596	-1.09029
Os11t0214100-00	1912	Plant disease resistance response protein domain containing protein.	-	-	-	84	169	122	42	986.085	1983.91	1432.17	493.043	1.00856	0.53842	-1
Os01t0119000-02	2927	Glycosyltransferase AER61, uncharacterized domain containing protein.	-	-	transferase activity transferring glycosyl groups (GO 0016757)	4	8	126	156	30.6733	61.3466	966.209	1196.26	1	4.97728	5.2854
Os01t0132400-01	2062	Conserved hypothetical protein.	-	-	-	7	14	15	17	76.196	152.392	163.277	185.048	1	1.09954	1.28011
Os01t0138000-00	675	Hypothetical protein.	-	-	-	2	4	0	19	66.5042	133.008	0	631.79	1		3.24793
Os01t0143750-00	1756	Hypothetical protein.	-	-	-	1	2	4	23	12.782	25.564	51.128	293.986	1	2	4.52356
Os01t0147800-01	2562	Domain of unknown function DUF547 domain containing protein.	-	-	-	2	4	46	248	17.5216	35.0432	402.997	2172.68	1	4.52356	6.9542
Os01t0150950-00	1680	Conserved hypothetical protein.	-	-	-	7	14	7	4	93.5216	187.043	93.5216	53.4409	1	0	-0.807355
Os01t0152675-00	484	Non-protein coding transcript.	-	-	-	2	4	14	14	92.7487	185.497	649.241	649.241	1	2.80735	2.80735
Os01t0154000-01	902	Conserved hypothetical protein.	-	-	-	37	74	21	2	920.7	1841.4	522.56	49.7676	1	-0.817136	-4.20945
Os01t0157400-00	658	Conserved hypothetical protein.	-	-	-	2	4	5	0	68.2224	136.445	170.556	0	1	1.32193
Os01t0177900-02	2470	Similar to Pleiotropic drug resistance protein 6.	-	membrane (GO 0016020)	-	9	18	121	58	81.784	163.568	1099.54	527.053	1	3.74894	2.68806
Os01t0191800-01	3707	Similar to Aurora kinase.	protein phosphorylation (GO 0006468)	-	protein kinase activity (GO 0004672), protein serine/threonine kinase activity (GO 0004674), ATP binding (GO 0005524), transferase activity transferring phosphorus-containing groups (GO 0016772)	4	8	16	16	24.2192	48.4385	96.8769	96.8769	1	2	2
Os01t0207700-00	780	Drug/metabolite transporter domain containing protein.	-	membrane (GO 0016020)	-	3	6	1	7	86.3276	172.655	28.7759	201.431	1	-1.58496	1.22239
Os01t0216500-00	1995	Lipase, GDSL domain containing protein.	lipid metabolic process (GO 0006629)	-	hydrolase activity acting on ester bonds (GO 0016788)	1	2	1	2	11.2507	22.5014	11.2507	22.5014	1	0	1
Os01t0242200-01	2344	Zinc finger, C2H2-type domain containing protein.	-	intracellular (GO 0005622)	nucleic acid binding (GO 0003676), zinc ion binding (GO 0008270)	1	2	0	0	9.57559	19.1512	0	0	1
Os01t0245901-00	1329	Domain of unknown function DUF1618 domain containing protein.	-	-	-	2	4	37	35	33.7775	67.5551	624.885	591.107	1	4.20945	4.12928
Os01t0253000-01	1596	Similar to LpimPth3.	protein phosphorylation (GO 0006468)	-	protein kinase activity (GO 0004672), protein serine/threonine kinase activity (GO 0004674), ATP binding (GO 0005524), transferase activity transferring phosphorus-containing groups (GO 0016772)	1	2	18	36	14.0634	28.1268	253.141	506.282	1	4.16993	5.16993
Os01t0278050-00	756	Hypothetical conserved gene.	-	-	-	1	2	0	2	29.6894	59.3788	0	59.3788	1		1
Os01t0278100-01	1139	Conserved hypothetical protein.	-	-	-	14	28	6	8	275.885	551.769	118.236	157.648	1	-1.22239	-0.807355
Os01t0303300-01	1623	Similar to Stress-inducible membrane pore protein.	-	-	-	3	6	236	644	41.4883	82.9766	3263.75	8906.16	1	6.29768	7.74595
Os01t0303401-00	1327	Hypothetical gene.	-	-	-	1	2	103	304	16.9142	33.8285	1742.17	5141.92	1	6.6865	8.24793
Os01t0311600-01	1407	Sulfotransferase family protein.	-	-	sulfotransferase activity (GO 0008146)	3	6	2	1	47.8575	95.715	31.905	15.9525	1	-0.584963	-1.58496
Os01t0315700-01	702	Similar to Monoglyceride lipase.	-	-	-	1	2	18	105	31.9732	63.9464	575.517	3357.18	1	4.16993	6.71425
Os01t0321900-00	525	Hypothetical conserved gene.	-	-	-	3	6	4	2	128.258	256.516	171.011	85.5054	1	0.415037	-0.584963
Os01t0326100-01	1171	Similar to Peroxidase component PR-2 and/or 4 (Fragment).	response to oxidative stress (GO 0006979), oxidation-reduction process (GO 0055114)	-	peroxidase activity (GO 0004601), heme binding (GO 0020037)	17	34	10	7	325.848	651.696	191.675	134.173	1	-0.765535	-1.28011
Os01t0342900-01	2150	Similar to Adenosine monophosphate binding protein 1 AMPBP1.	metabolic process (GO 0008152)	-	catalytic activity (GO 0003824)	4	8	22	10	41.7585	83.5169	229.672	104.396	1	2.45943	1.32193
Os01t0364450-00	621	Hypothetical gene.	-	-	-	4	8	4	5	144.574	289.149	144.574	180.718	1	0	0.321928
Os01t0502300-00	3000	Similar to palmitoyl-acyl carrier protein thioesterase.	fatty acid biosynthetic process (GO 0006633)	-	thiolester hydrolase activity (GO 0016790)	2	4	5	7	14.9635	29.9269	37.4086	52.3721	1	1.32193	1.80735
Os01t0513900-01	6906	Similar to Kinesin heavy chain (Fragment).	microtubule-based movement (GO 0007018)	-	microtubule motor activity (GO 0003777), ATP binding (GO 0005524)	9	18	28	19	29.2509	58.5018	91.0027	61.7519	1	1.63743	1.078
Os01t0522100-01	1015	Conserved hypothetical protein.	-	-	-	1	2	3	1	22.1135	44.227	66.3404	22.1135	1	1.58496	0
Os01t0546000-01	2725	Similar to predicted protein.	protein phosphorylation (GO 0006468), cell wall macromolecule catabolic process (GO 0016998)	-	protein kinase activity (GO 0004672), protein serine/threonine kinase activity (GO 0004674), protein tyrosine kinase activity (GO 0004713), ATP binding (GO 0005524), transferase activity transferring phosphorus-containing groups (GO 0016772)	2	4	4	10	16.4735	32.947	32.947	82.3676	1	1	2.32193
Os01t0548750-00	915	Gnk2-homologous domain domain containing protein.	-	-	-	4	8	179	959	98.121	196.242	4390.91	23524.5	1	5.48382	7.90539
Os01t0550600-00	2491	Conserved hypothetical protein.	-	-	-	9	18	4	3	81.0946	162.189	36.042	27.0315	1	-1.16993	-1.58496
Os01t0571800-00	378	Lateral organ boundaries, LOB domain containing protein.	-	-	-	1	2	0	0	59.3788	118.758	0	0	1
Os01t0580400-01	1937	Histone-fold domain containing protein.	-	intracellular (GO 0005622)	DNA binding (GO 0003677), sequence-specific DNA binding (GO 0043565)	2	4	1	2	23.1752	46.3504	11.5876	23.1752	1	-1	0
Os01t0613400-01	263	Non-protein coding transcript.	-	-	-	2	4	0	5	170.686	341.372	0	426.714	1		1.32193
Os01t0618700-01	1235	Lipase, class 3 family protein.	lipid metabolic process (GO 0006629)	-	triglyceride lipase activity (GO 0004806)	2	4	8	2	36.3485	72.6969	145.394	36.3485	1	2	0
Os01t0630101-00	2212	Hypothetical protein.	-	-	-	1	2	1	3	10.147	20.294	10.147	30.441	1	0	1.58496
Os01t0630200-00	2268	Similar to oligopeptide transporter OPT family.	transmembrane transport (GO 0055085)	-	-	1	2	1	1	9.89646	19.7929	9.89646	9.89646	1	0	0
Os01t0632000-01	1940	Conserved hypothetical protein.	-	-	-	1	2	5	2	11.5697	23.1394	57.8484	23.1394	1	2.32193	1
Os01t0637800-00	949	Similar to Transcription factor (Fragment).	regulation of transcription DNA-dependent (GO 0006355)	-	DNA binding (GO 0003677), protein binding (GO 0005515)	1	2	109	56	23.6514	47.3028	2578	1324.48	1	6.76818	5.80735
Os01t0640100-00	1955	Conserved hypothetical protein.	-	-	-	1	2	2	12	11.4809	22.9618	22.9618	137.771	1	1	3.58496
Os01t0651150-00	2321	Hypothetical protein.	-	-	-	1	2	2	0	9.67048	19.341	19.341	0	1	1
Os01t0657801-00	1674	Hypothetical gene.	-	-	-	1	2	0	0	13.4081	26.8162	0	0	1
Os01t0660400-01	1665	Hypothetical gene.	-	-	-	1	2	18	21	13.4806	26.9612	242.651	283.092	1	4.16993	4.39232
Os01t0667750-01	1437	Hypothetical gene.	-	-	-	1	2	3	0	15.6195	31.2389	46.8584	0	1	1.58496
Os01t0692400-01	860	Conserved hypothetical protein.	-	-	-	17	34	40	44	443.684	887.367	1043.96	1148.36	1	1.23447	1.37197
Os01t0695900-01	1124	OSMYB4.	regulation of transcription DNA-dependent (GO 0006355)	-	DNA binding (GO 0003677), protein binding (GO 0005515)	1	2	0	10	19.969	39.938	0	199.69	1		3.32193
Os01t0697250-00	536	Similar to OSIGBa0132O24.2 protein.	-	-	-	1	2	0	0	41.8753	83.7507	0	0	1
Os01t0701500-00	3034	Cytochrome P450 family protein.	oxidation-reduction process (GO 0055114)	-	iron ion binding (GO 0005506), electron carrier activity (GO 0009055), oxidoreductase activity acting on paired donors with incorporation or reduction of molecular oxygen (GO 0016705), heme binding (GO 0020037)	1	2	0	1	7.39788	14.7958	0	7.39788	1		0
Os01t0727100-02	4154	Glycosyl transferase, family 8 protein.	-	-	transferase activity transferring glycosyl groups (GO 0016757)	4	8	5	3	21.6131	43.2261	27.0163	16.2098	1	0.321928	-0.415037
Os01t0741250-00	258	Hypothetical protein.	-	-	-	1	2	0	3	86.9968	173.994	0	260.99	1		1.58496
Os01t0753175-00	1779	Non-protein coding transcript.	-	-	-	2	4	2	9	25.2335	50.467	25.2335	113.551	1	0	2.16993
Os01t0757600-00	1016	Similar to Myosin heavy chain-like protein (Fragment).	-	-	-	31	62	117	87	684.843	1369.69	2584.73	1921.98	1	1.91617	1.48875
Os01t0780600-01	3109	Similar to Transposon protein Mutator sub-class.	response to light stimulus (GO 0009416)	-	signal transducer activity (GO 0004871), protein binding (GO 0005515)	1	2	85	264	7.21942	14.4388	613.651	1905.93	1	6.40939	8.04439
Os01t0795900-00	319	Hypothetical protein.	-	-	-	1	2	24	65	70.3611	140.722	1688.67	4573.47	1	4.58496	6.02237
Os01t0806101-00	324	Non-protein coding transcript.	-	-	-	1	2	13	50	69.2752	138.55	900.578	3463.76	1	3.70044	5.64386
Os01t0807266-00	650	Hypothetical gene.	-	-	-	11	22	6	5	379.841	759.683	207.186	172.655	1	-0.874469	-1.1375
Os01t0847300-01	2724	Uncharacterised protein family UPF0497, trans-membrane plant domain containing protein.	-	-	-	7	14	61	101	57.6785	115.357	502.627	832.218	1	3.12338	3.85086
Os01t0852400-00	2059	Protein of unknown function DUF740 family protein.	-	-	-	1	2	1	3	10.901	21.802	10.901	32.703	1	0	1.58496
Os01t0866550-00	1162	Non-protein coding transcript.	-	-	-	22	44	55	97	424.952	849.903	1062.38	1873.65	1	1.32193	2.14048
Os01t0872300-00	1571	Similar to POT family protein.	oligopeptide transport (GO 0006857)	membrane (GO 0016020)	transporter activity (GO 0005215)	1	2	0	0	14.2872	28.5744	0	0	1
Os01t0882000-01	1546	Conserved hypothetical protein.	-	-	-	5	10	142	130	72.5911	145.182	2061.59	1887.37	1	4.82782	4.70044
Os01t0889601-00	355	Non-protein coding transcript.	-	-	-	1	2	1	2	63.2259	126.452	63.2259	126.452	1	0	1
Os01t0909000-00	1575	Hypothetical conserved gene.	-	-	-	3	6	10	21	42.7527	85.5054	142.509	299.269	1	1.73697	2.80735
Os01t0910800-00	627	Conserved hypothetical protein.	-	-	-	1	2	76	299	35.7977	71.5955	2720.63	10703.5	1	6.24793	8.224
Os01t0914300-01	822	Plant lipid transfer protein/seed storage/trypsin-alpha amylase inhibitor domain containing protein.	lipid transport (GO 0006869)	-	-	1	2	0	0	27.3056	54.6111	0	0	1
Os01t0914400-01	1237	Similar to EPIDERMAL PATTERNING FACTOR-like protein 9.	-	-	-	7	14	1	2	127.014	254.028	18.1448	36.2897	1	-2.80735	-1.80735
Os01t0921500-01	1766	Similar to SNF1-related protein kinase regulatory gamma subunit 1 (AKIN gamma1) (AKING1).	metabolic process (GO 0008152)	-	catalytic activity (GO 0003824), protein binding (GO 0005515)	3	6	7	43	38.1288	76.2577	88.9673	546.513	1	1.22239	3.8413
Os01t0928600-01	4580	Serine palmitoyltransferase.	metabolic process (GO 0008152), biosynthetic process (GO 0009058)	-	catalytic activity (GO 0003824), transferase activity (GO 0016740), transferase activity transferring nitrogenous groups (GO 0016769), pyridoxal phosphate binding (GO 0030170)	1	2	5	0	4.90069	9.80139	24.5035	0	1	2.32193
Os01t0951800-01	3214	Tetratricopeptide repeat 11 Fission 1 protein domain containing protein.	-	-	binding (GO 0005488)	1	2	0	1	6.98356	13.9671	0	6.98356	1		0
Os02t0124650-00	2164	Hypothetical protein.	-	-	-	1	2	0	0	10.3721	20.7442	0	0	1
Os02t0140500-00	1181	Similar to cycloartenol synthase.	-	-	-	4	8	8	1	76.0209	152.042	152.042	19.0052	1	1	-2
Os02t0173650-00	270	Hypothetical protein.	-	-	-	3	6	4	30	249.391	498.782	332.521	2493.91	1	0.415037	3.32193
Os02t0174400-00	2841	Protein kinase, catalytic domain domain containing protein.	protein phosphorylation (GO 0006468)	-	protein kinase activity (GO 0004672), protein serine/threonine kinase activity (GO 0004674), protein tyrosine kinase activity (GO 0004713), ATP binding (GO 0005524), transferase activity transferring phosphorus-containing groups (GO 0016772)	1	2	12	22	7.90045	15.8009	94.8054	173.81	1	3.58496	4.45943
Os02t0178300-00	231	Non-protein coding transcript.	-	-	-	2	4	25	4	194.331	388.661	2429.13	388.661	1	3.64386	1
Os02t0190100-00	821	Hypothetical conserved gene.	-	-	-	11	22	23	2	300.727	601.454	628.793	54.6777	1	1.06413	-2.45943
Os02t0190950-01	1136	Conserved hypothetical protein.	-	-	-	2	4	8	17	39.5162	79.0323	158.065	335.887	1	2	3.08746
Os02t0196100-01	1777	Similar to T6J4.5 protein (WIP6 protein).	-	intracellular (GO 0005622)	nucleic acid binding (GO 0003676), zinc ion binding (GO 0008270)	1	2	19	8	12.6309	25.2619	239.988	101.048	1	4.24793	3
Os02t0216200-01	2477	Conserved hypothetical protein.	-	-	-	1	2	0	0	9.06144	18.1229	0	0	1
Os02t0242100-01	1646	Similar to hydroquinone glucosyltransferase.	metabolic process (GO 0008152)	-	transferase activity transferring hexosyl groups (GO 0016758)	2	4	0	13	27.2724	54.5448	0	177.271	1		2.70044
Os02t0289500-01	681	Similar to anthocyanin 5-aromatic acyltransferase.	-	-	-	15	30	20	4	494.387	988.774	659.183	131.837	1	0.415037	-1.90689
Os02t0291400-00	2080	Similar to Calcineurin B-like protein 8.	-	-	calcium ion binding (GO 0005509)	1	2	2	1	10.791	21.5819	21.5819	10.791	1	1	0
Os02t0300900-00	663	Similar to Lipoxygenase.	-	-	-	1	2	3	5	33.854	67.7079	101.562	169.27	1	1.58496	2.32193
Os02t0461700-00	396	Protein of unknown function DUF688 domain containing protein.	-	-	-	4	8	11	8	226.719	453.438	623.477	453.438	1	1.45943	1
Os02t0467000-00	1907	Similar to trans-cinnamate 4-monooxygenase.	oxidation-reduction process (GO 0055114)	-	iron ion binding (GO 0005506), electron carrier activity (GO 0009055), oxidoreductase activity acting on paired donors with incorporation or reduction of molecular oxygen (GO 0016705), heme binding (GO 0020037)	3	6	21	0	35.3097	70.6193	247.168	0	1	2.80735
Os02t0469250-00	746	Non-protein coding transcript.	-	-	-	4	8	2	2	120.349	240.699	60.1747	60.1747	1	-1	-1
Os02t0487300-01	3766	WRC domain containing protein.	-	-	protein binding (GO 0005515)	1	2	4	3	5.95995	11.9199	23.8398	17.8799	1	2	1.58496
Os02t0543800-01	2003	Hypothetical conserved gene.	-	-	-	1	2	1	5	11.2058	22.4116	11.2058	56.0289	1	0	2.32193
Os02t0546700-01	1358	Non-protein coding transcript.	-	-	-	5	10	7	4	82.6406	165.281	115.697	66.1125	1	0.485427	-0.321928
Os02t0556050-00	1273	Hypothetical protein.	-	-	-	1	2	0	4	17.6317	35.2634	0	70.5269	1		2
Os02t0581200-01	679	Similar to OSIGBa0115M15.3 protein.	-	-	-	2	4	0	0	66.1125	132.225	0	0	1
Os02t0626200-01	469	Non-protein coding transcript.	-	-	-	1	2	0	0	47.8575	95.715	0	0	1
Os02t0640700-01	1732	UBX domain containing protein.	-	-	protein binding (GO 0005515)	2	4	2	0	25.9182	51.8364	25.9182	0	1	0
Os02t0767200-01	3450	Lipase, class 3 family protein.	lipid metabolic process (GO 0006629)	-	triglyceride lipase activity (GO 0004806)	4	8	134	222	26.0234	52.0468	871.784	1444.3	1	5.06609	5.79442
Os02t0782500-02	901	Similar to 17.5 kDa class II heat shock protein.	-	-	-	14	28	289	327	348.76	697.519	7199.4	8146.03	1	4.36757	4.54579
Os02t0785700-00	1274	Hypothetical conserved gene.	protein glycosylation (GO 0006486)	membrane (GO 0016020)	galactosyltransferase activity (GO 0008378)	1	2	0	1	17.6179	35.2358	0	17.6179	1		0
Os02t0787250-01	1734	Conserved hypothetical protein.	-	-	-	2	4	7	12	25.8883	51.7766	90.6091	155.33	1	1.80735	2.58496
Os02t0830750-00	438	Hypothetical protein.	-	-	-	1	2	0	0	51.2447	102.489	0	0	1
Os03t0111300-01	476	Nonspecific lipid-transfer protein 2 (nsLTP2) (7 kDa lipid transfer protein).	lipid transport (GO 0006869)	-	-	3	6	349	2108	141.461	282.922	16456.7	99400.1	1	6.86212	9.4567
Os03t0115700-01	2238	Short-chain dehydrogenase/reductase SDR family protein.	metabolic process (GO 0008152)	-	nucleotide binding (GO 0000166), oxidoreductase activity (GO 0016491)	2	4	6	3	20.0582	40.1165	60.1747	30.0874	1	1.58496	0.584963
Os03t0117432-00	194	Non-protein coding transcript.	-	-	-	1	2	0	0	115.697	231.394	0	0	1
Os03t0133875-00	221	Conserved hypothetical protein.	-	-	-	3	6	4	49	304.686	609.371	406.248	4976.53	1	0.415037	4.02975
Os03t0134500-00	2254	Cytochrome p450 (CYP78A9).	oxidation-reduction process (GO 0055114)	-	iron ion binding (GO 0005506), electron carrier activity (GO 0009055), oxidoreductase activity acting on paired donors with incorporation or reduction of molecular oxygen (GO 0016705), heme binding (GO 0020037)	48	96	1789	827	477.981	955.961	17814.7	8235.21	1	5.21998	4.10678
Os03t0134900-01	1452	Similar to Glutathione S-transferase GSTF14 (Fragment).	-	-	protein binding (GO 0005515)	1	2	5	4	15.4581	30.9162	77.2906	61.8324	1	2.32193	2
Os03t0138500-01	1954	Conserved hypothetical protein.	-	-	-	6	12	39	34	68.9207	137.841	447.985	390.551	1	2.70044	2.5025
Os03t0151000-00	854	Conserved hypothetical protein.	-	-	-	2	4	8	39	52.5648	105.13	210.259	1025.01	1	2	4.2854
Os03t0166100-00	1649	Similar to Prolyl 4-hydroxylase.	oxidation-reduction process (GO 0055114)	-	iron ion binding (GO 0005506), oxidoreductase activity (GO 0016491), oxidoreductase activity acting on paired donors with incorporation or reduction of molecular oxygen (GO 0016705), oxidoreductase activity acting on paired donors with incorporation or reduction of molecular oxygen 2-oxoglutarate as one donor and incorporation of one atom each of oxygen into both donors (GO 0016706), L-ascorbic a…	1	2	0	0	13.6114	27.2228	0	0	1
Os03t0170600-01	800	Similar to Homeobox-leucine zipper protein HOX21.	-	-	-	2	4	2	0	56.1129	112.226	56.1129	0	1	0
Os03t0192100-02	2823	Similar to Serine carboxypeptidase family protein, expressed.	proteolysis (GO 0006508)	-	serine-type carboxypeptidase activity (GO 0004185)	2	4	3	0	15.9016	31.8033	23.8525	0	1	0.584963
Os03t0228901-00	564	Hypothetical protein.	-	-	-	2	4	0	0	79.5928	159.186	0	0	1
Os03t0229551-01	2568	Hypothetical gene.	-	-	-	5	10	4	0	43.7017	87.4033	34.9613	0	1	-0.321928
Os03t0233700-00	2085	Conserved hypothetical protein.	-	-	-	1	2	8	2	10.7651	21.5301	86.1206	21.5301	1	3	1
Os03t0236050-00	438	Conserved hypothetical protein.	-	-	-	1	2	4	1	51.2447	102.489	204.979	51.2447	1	2	0
Os03t0275800-01	2082	Hypothetical protein.	-	-	-	1	2	3	12	10.7806	21.5612	32.3418	129.367	1	1.58496	3.58496
Os03t0276800-01	4700	Heat shock protein Hsp70 family protein.	-	-	ATP binding (GO 0005524)	2	4	11	19	9.55114	19.1023	52.5313	90.7358	1	2.45943	3.24793
Os03t0277800-00	731	Similar to glycine-rich protein 2b.	regulation of transcription DNA-dependent (GO 0006355)	-	nucleic acid binding (GO 0003676), DNA binding (GO 0003677)	1	2	1	1	30.7048	61.4095	30.7048	30.7048	1	0	0
Os03t0296000-00	2268	Similar to DNA binding protein.	regulation of transcription DNA-dependent (GO 0006355)	-	DNA binding (GO 0003677), protein binding (GO 0005515)	1	2	7	1	9.89646	19.7929	69.2752	9.89646	1	2.80735	0
Os03t0308700-00	1633	Conserved hypothetical protein.	-	-	-	6	12	24	25	82.4685	164.937	329.874	343.619	1	2	2.05889
Os03t0332500-00	810	Similar to QM protein.	translation (GO 0006412)	intracellular (GO 0005622), ribosome (GO 0005840)	structural constituent of ribosome (GO 0003735)	1	2	2	6	27.7101	55.4202	55.4202	166.261	1	1	2.58496
Os03t0339300-02	5325	Similar to Peroxidase (EC 1.11.1.7).	response to oxidative stress (GO 0006979), oxidation-reduction process (GO 0055114)	-	peroxidase activity (GO 0004601), heme binding (GO 0020037)	3	6	6	5	12.6452	25.2903	25.2903	21.0753	1	1	0.736966
Os03t0347500-01	3442	Similar to Senescence-associated protein (SAG29).	-	integral to membrane (GO 0016021)	-	2	4	7	2	13.0419	26.0839	45.6468	13.0419	1	1.80735	0
Os03t0357500-01	1112	Plant lipid transfer protein/seed storage/trypsin-alpha amylase inhibitor domain containing protein.	-	-	-	1	2	8	8	20.1845	40.369	161.476	161.476	1	3	3
Os03t0383600-01	1665	Thiolase-like, subgroup domain containing protein.	fatty acid biosynthetic process (GO 0006633), metabolic process (GO 0008152), lipid biosynthetic process (GO 0008610)	membrane (GO 0016020)	catalytic activity (GO 0003824), transferase activity transferring acyl groups other than amino-acyl groups (GO 0016747)	1	2	1	1	13.4806	26.9612	13.4806	13.4806	1	0	0
Os03t0397350-00	91	Non-protein coding transcript.	-	-	-	1	2	1	2	246.65	493.301	246.65	493.301	1	0	1
Os03t0570100-01	4755	Similar to Cytochrome P450 79A1 (EC 1.14.13.41) (Tyrosine N-monooxygenase) (Cytochrome P450Tyr).	oxidation-reduction process (GO 0055114)	-	iron ion binding (GO 0005506), electron carrier activity (GO 0009055), oxidoreductase activity acting on paired donors with incorporation or reduction of molecular oxygen (GO 0016705), heme binding (GO 0020037)	1	2	12	6	4.72033	9.44066	56.644	28.322	1	3.58496	2.58496
Os03t0589500-01	1342	Conserved hypothetical protein.	-	-	-	1	2	0	1	16.7252	33.4503	0	16.7252	1		0
Os03t0594250-00	2249	Hypothetical protein.	-	-	-	3	6	7	6	29.9402	59.8804	69.8605	59.8804	1	1.22239	1
Os03t0615700-01	1765	Hypothetical conserved gene.	-	-	-	3	6	0	1	38.1504	76.3009	0	12.7168	1		-1.58496
Os03t0629450-00	757	Similar to F-box domain containing protein.	-	-	-	1	2	2	1	29.6502	59.3003	59.3003	29.6502	1	1	0
Os03t0633500-00	3062	Similar to Auxin-responsive protein IAA11.	regulation of transcription DNA-dependent (GO 0006355)	nucleus (GO 0005634)	protein dimerization activity (GO 0046983)	1	2	3	6	7.33023	14.6605	21.9907	43.9814	1	1.58496	2.58496
Os03t0668100-00	1545	F-box domain, cyclin-like domain containing protein.	-	-	protein binding (GO 0005515)	1	2	2	1	14.5276	29.0552	29.0552	14.5276	1	1	0
Os03t0682822-00	1324	Hypothetical protein.	-	-	-	2	4	0	6	33.9051	67.8102	0	101.715	1		1.58496
Os03t0700400-00	1323	Similar to LOX4 (Fragment).	oxidation-reduction process (GO 0055114)	-	iron ion binding (GO 0005506), protein binding (GO 0005515), lipoxygenase activity (GO 0016165), oxidoreductase activity acting on single donors with incorporation of molecular oxygen incorporation of two atoms of oxygen (GO 0016702), metal ion binding (GO 0046872)	3	6	55	153	50.8961	101.792	933.095	2595.7	1	4.1964	5.67243
Os03t0726350-00	4633	Non-protein coding transcript.	-	-	-	2	4	0	8	9.68926	19.3785	0	38.7571	1		2
Os03t0750900-00	745	Conserved hypothetical protein.	-	-	-	2	4	2	2	60.2555	120.511	60.2555	60.2555	1	0	0
Os03t0758700-01	4899	WD40 repeat domain containing protein.	-	-	protein binding (GO 0005515)	1	2	49	131	4.58158	9.16317	224.498	600.187	1	5.61471	7.03342
Os03t0799250-00	2242	Non-protein coding transcript.	-	-	-	1	2	18	15	10.0112	20.0225	180.202	150.168	1	4.16993	3.90689
Os03t0799300-01	671	Conserved hypothetical protein.	-	-	-	4	8	214	473	133.801	267.603	7158.37	15822	1	5.74147	6.8857
Os03t0800300-00	1679	Non-protein coding transcript.	-	-	-	4	8	6	2	53.4727	106.945	80.2091	26.7364	1	0.584963	-1
Os03t0826300-00	3221	Similar to predicted protein.	-	-	-	1	2	40	62	6.96839	13.9368	278.736	432.04	1	5.32193	5.9542
Os03t0838500-01	839	Peptidase S8, subtilisin-related domain containing protein.	negative regulation of catalytic activity (GO 0043086)	-	serine-type endopeptidase activity (GO 0004252), identical protein binding (GO 0042802)	2	4	14	21	53.5046	107.009	374.532	561.798	1	2.80735	3.39232
Os03t0849750-00	1587	Hypothetical gene.	-	-	-	44	88	3	0	622.299	1244.6	42.4294	0	1	-3.87447
Os04t0127900-00	1645	Conserved hypothetical protein.	-	-	-	1	2	0	0	13.6445	27.289	0	0	1
Os04t0203450-00	1814	Hypothetical protein.	-	-	-	2	4	13	31	24.7466	49.4932	160.853	383.572	1	2.70044	3.9542
Os04t0208800-01	917	Hypothetical protein.	-	-	-	6	12	4	6	146.86	293.721	97.907	146.86	1	-0.584963	0
Os04t0299500-01	762	Conserved hypothetical protein.	-	-	-	3	6	6	3	88.3668	176.734	176.734	88.3668	1	1	0
Os04t0309900-00	1227	Similar to H0211A12.5 protein.	-	-	-	1	2	0	0	18.2927	36.5855	0	0	1
Os04t0319800-01	1662	Similar to Cytokinin-O-glucosyltransferase 2 (EC 2.4.1.-) (Zeatin O- glucosyltransferase 2).	metabolic process (GO 0008152)	-	transferase activity transferring hexosyl groups (GO 0016758)	1	2	0	0	13.5049	27.0098	0	0	1
Os04t0326201-00	1547	Similar to H0107B07.1 protein.	metabolic process (GO 0008152)	-	transferase activity transferring hexosyl groups (GO 0016758)	1	2	5	0	14.5088	29.0177	72.5442	0	1	2.32193
Os04t0383700-01	629	Conserved hypothetical protein.	-	-	-	4	8	0	0	142.736	285.471	0	0	1
Os04t0396800-01	3339	Peptidase S10, serine carboxypeptidase family protein.	proteolysis (GO 0006508)	-	serine-type carboxypeptidase activity (GO 0004185)	7	14	0	2	47.0549	94.1098	0	13.4443	1		-1.80735
Os04t0398000-02	4270	Pathogenesis-related transcriptional factor and ERF domain containing protein.	regulation of transcription DNA-dependent (GO 0006355)	-	DNA binding (GO 0003677), sequence-specific DNA binding transcription factor activity (GO 0003700)	134	268	3972	3356	704.369	1408.74	20878.7	17640.8	1	4.88956	4.64644
Os04t0410700-00	4079	Hypothetical protein.	-	-	-	11	22	11	14	60.5288	121.058	60.5288	77.0366	1	0	0.347923
Os04t0428002-01	1311	Non-protein coding transcript.	-	-	-	2	4	0	1	34.2413	68.4826	0	17.1207	1		-1
Os04t0430900-00	3171	Magnesium transporter MRS2-F.	-	-	-	4	8	12	3	28.3131	56.6261	84.9392	21.2348	1	1.58496	-0.415037
Os04t0435350-00	434	Non-protein coding transcript.	-	-	-	3	6	0	0	155.151	310.302	0	0	1
Os04t0443300-00	2354	Endoglucanase 11.	carbohydrate metabolic process (GO 0005975)	-	catalytic activity (GO 0003824), hydrolase activity hydrolyzing O-glycosyl compounds (GO 0004553)	5	10	31	33	47.6745	95.3491	295.582	314.652	1	2.63227	2.72247
Os04t0443400-00	2296	Hypothetical protein.	-	-	-	1	2	17	37	9.77577	19.5515	166.188	361.704	1	4.08746	5.20945
Os04t0461800-01	3109	Actin-binding FH2 domain containing protein.	cellular component organization (GO 0016043), actin cytoskeleton organization (GO 0030036)	-	actin binding (GO 0003779)	1	2	28	100	7.21942	14.4388	202.144	721.942	1	4.80735	6.64386
Os04t0470650-00	321	Hypothetical protein.	-	-	-	1	2	1	1	69.9227	139.845	69.9227	69.9227	1	0	0
Os04t0480600-01	846	Similar to Cytochrome P450 71A1 (EC 1.14.-.-) (CYPLXXIA1) (ARP-2).	oxidation-reduction process (GO 0055114)	-	iron ion binding (GO 0005506), electron carrier activity (GO 0009055), oxidoreductase activity acting on paired donors with incorporation or reduction of molecular oxygen (GO 0016705), heme binding (GO 0020037)	2	4	0	21	53.0619	106.124	0	557.15	1		3.39232
Os04t0485700-01	273	Similar to Exonuclease.	-	-	-	5	10	16	158	411.084	822.168	1315.47	12990.2	1	1.67807	4.98185
Os04t0490866-00	1722	Hypothetical protein.	-	-	-	48	96	41	38	625.65	1251.3	534.409	495.306	1	-0.22741	-0.337035
Os04t0500600-01	986	Hypothetical protein.	-	-	-	2	4	186	108	45.5277	91.0555	4234.08	2458.5	1	6.53916	5.75489
Os04t0505400-01	2109	Protein of unknown function DUF247, plant family protein.	-	-	-	5	10	7	28	53.2128	106.426	74.498	297.992	1	0.485427	2.48543
Os04t0505500-02	1863	Hypothetical gene.	-	-	-	3	6	6	28	36.1436	72.2872	72.2872	337.34	1	1	3.22239
Os04t0519200-00	933	Similar to OSIGBa0132O24.3 protein.	-	-	-	1	2	1	2	24.057	48.114	24.057	48.114	1	0	1
Os04t0525700-01	4575	Similar to Serine carboxypeptidase II precursor (EC 3.4.16.6) (Carboxypeptidase D) (Bri1 suppressor 1) [Contains: Serine carboxypeptidase II chain A; Serine carboxypeptidase II chain B].	proteolysis (GO 0006508)	-	serine-type carboxypeptidase activity (GO 0004185)	4	8	10	2	19.6242	39.2484	49.0605	9.8121	1	1.32193	-1
Os04t0526600-01	816	Similar to Alpha-amylase/subtilisin inhibitor (RASI).	-	-	endopeptidase inhibitor activity (GO 0004866)	1	2	1	2	27.5063	55.0127	27.5063	55.0127	1	0	1
Os04t0552000-00	1485	Barwin-related endoglucanase domain containing protein.	sexual reproduction (GO 0019953)	extracellular region (GO 0005576)	-	1	2	11	49	15.1146	30.2292	166.261	740.615	1	3.45943	5.61471
Os04t0566700-01	852	Similar to Mitochondrial import inner membrane translocase subunit tim23.	-	-	-	2	4	4	9	52.6882	105.376	105.376	237.097	1	1	2.16993
Os04t0573200-05	3486	Hypothetical gene.	-	-	-	6	12	58	33	38.632	77.264	373.442	212.476	1	3.27302	2.45943
Os04t0590366-00	1456	Hypothetical conserved gene.	-	-	-	4	8	3	0	61.6626	123.325	46.2469	0	1	-0.415037
Os04t0596200-01	1557	Peptidase A1 domain containing protein.	proteolysis (GO 0006508)	-	aspartic-type endopeptidase activity (GO 0004190)	1	2	49	317	14.4157	28.8313	706.367	4569.76	1	5.61471	8.30834
Os04t0600651-00	1320	Hypothetical gene.	-	-	-	3	6	16	5	51.0118	102.024	272.063	85.0196	1	2.41504	0.736966
Os04t0613200-01	3342	Pectin lyase fold/virulence factor domain containing protein.	-	-	-	7	14	39	59	47.0126	94.0253	261.928	396.249	1	2.47805	3.07529
Os04t0625400-00	1338	Similar to OSIGBa0148A10.4 protein.	-	-	protein binding (GO 0005515)	1	2	0	0	16.7752	33.5503	0	0	1
Os04t0635000-01	556	Similar to H0315F07.10 protein.	-	-	-	2	4	325	397	80.738	161.476	13119.9	16026.5	1	7.3443	7.633
Os04t0650416-00	463	Hypothetical protein.	-	-	-	8	16	4	2	387.822	775.643	193.911	96.9554	1	-1	-2
Os04t0651000-01	1771	Similar to Peroxidase.	response to oxidative stress (GO 0006979), oxidation-reduction process (GO 0055114)	-	peroxidase activity (GO 0004601), heme binding (GO 0020037)	1	2	0	6	12.6737	25.3475	0	76.0424	1		2.58496
Os04t0670100-00	1471	Similar to H0818H01.13 protein.	-	-	-	2	4	13	3	30.5169	61.0338	198.36	45.7753	1	2.70044	0.584963
Os04t0670150-00	1273	Hypothetical protein.	-	-	-	2	4	11	6	35.2634	70.5269	193.949	105.79	1	2.45943	1.58496
Os04t0675000-03	468	Non-protein coding transcript.	-	-	-	5	10	11	10	239.799	479.598	527.558	479.598	1	1.1375	1
Os04t0690500-04	1398	Similar to CAA30371.1 protein (Fragment).	-	-	-	1	2	53	18	16.0552	32.1104	850.926	288.994	1	5.72792	4.16993
Os05t0129400-01	767	Ankyrin repeat containing protein.	-	-	-	4	8	4	14	117.054	234.109	117.054	409.69	1	0	1.80735
Os05t0200160-00	502	Hypothetical gene.	-	-	-	1	2	3	2	44.7115	89.423	134.135	89.423	1	1.58496	1
Os05t0219900-01	2309	C4-dicarboxylate transporter/malic acid transport protein family protein.	transmembrane transport (GO 0055085)	integral to membrane (GO 0016021)	-	2	4	2	0	19.4415	38.8829	19.4415	0	1	0
Os05t0231900-01	290	Hypothetical conserved gene.	-	-	-	1	2	0	0	77.3972	154.794	0	0	1
Os05t0242000-01	1519	Protein of unknown function DUF247, plant family protein.	-	-	-	1	2	12	6	14.7763	29.5526	177.315	88.6577	1	3.58496	2.58496
Os05t0268400-01	1983	Similar to Major facilitator superfamily antiporter.	-	-	-	5	10	8	23	56.594	113.188	90.5504	260.332	1	0.678072	2.20163
Os05t0270000-01	3867	Ribosomal protein L25 family protein.	translation (GO 0006412)	intracellular (GO 0005622), ribosome (GO 0005840)	structural constituent of ribosome (GO 0003735), 5S rRNA binding (GO 0008097)	8	16	5	8	46.4343	92.8686	29.0214	46.4343	1	-0.678072	0
Os05t0272200-00	2050	Similar to F20D23.27 protein.	-	-	-	2	4	4	0	21.8977	43.7955	43.7955	0	1	1
Os05t0296750-01	623	Hypothetical gene.	-	-	-	5	10	3	2	180.138	360.276	108.083	72.0551	1	-0.736966	-1.32193
Os05t0298700-01	2336	Conserved hypothetical protein.	-	-	-	3	6	1	3	28.8251	57.6503	9.60838	28.8251	1	-1.58496	0
Os05t0366000-00	5542	Beta-glucosidase 21.	carbohydrate metabolic process (GO 0005975)	-	catalytic activity (GO 0003824), hydrolase activity hydrolyzing O-glycosyl compounds (GO 0004553), cation binding (GO 0043169)	5	10	16	32	20.2501	40.5001	64.8002	129.6	1	1.67807	2.67807
Os05t0380850-00	2365	Hypothetical protein.	-	-	-	5	10	2	0	47.4528	94.9056	18.9811	0	1	-1.32193
Os05t0395600-01	4529	Hypothetical conserved gene.	two-component signal transduction system (phosphorelay) (GO 0000160), regulation of transcription DNA-dependent (GO 0006355)	-	two-component response regulator activity (GO 0000156), DNA binding (GO 0003677), protein binding (GO 0005515)	1	2	5	6	4.95588	9.91176	24.7794	29.7353	1	2.32193	2.58496
Os05t0400500-01	1345	Similar to plasma membrane associated protein.	-	-	-	2	4	2	11	33.3757	66.7515	33.3757	183.567	1	0	2.45943
Os05t0411150-00	1702	Hypothetical protein.	-	-	-	3	6	24	71	39.5626	79.1252	316.501	936.315	1	3	4.56478
Os05t0423701-01	1312	Similar to Endoglucanase 3.	-	-	-	20	40	57	16	342.152	684.304	975.133	273.722	1	1.51096	-0.321928
Os05t0426150-00	1819	Hypothetical protein.	-	-	-	5	10	0	8	61.6965	123.393	0	98.7144	1		0.678072
Os05t0429700-02	2437	Hypothetical conserved gene.	-	-	protein binding (GO 0005515)	2	4	2	2	18.4203	36.8407	18.4203	18.4203	1	0	0
Os05t0435300-00	977	Protein of unknown function DUF1218 domain containing protein.	-	-	-	1	2	10	6	22.9736	45.9471	229.736	137.841	1	3.32193	2.58496
Os05t0458300-00	4013	Similar to L-ascorbate oxidase.	lignin catabolic process (GO 0046274), oxidation-reduction process (GO 0055114)	apoplast (GO 0048046)	copper ion binding (GO 0005507), laccase activity (GO 0008471), oxidoreductase activity (GO 0016491)	3	6	10	12	16.7794	33.5587	55.9312	67.1174	1	1.73697	2
Os05t0469900-01	1859	Conserved hypothetical protein.	-	-	-	1	2	2	19	12.0738	24.1476	24.1476	229.402	1	1	4.24793
Os05t0470600-01	1887	Hypothetical protein.	-	-	-	6	12	8	0	71.3678	142.736	95.1571	0	1	0.415037
Os05t0476200-01	4962	Similar to DNA replication licensing factor MCM3 homolog (Replication origin activator) (ROA protein) (Fragment).	DNA replication (GO 0006260), DNA-dependent DNA replication initiation (GO 0006270)	nucleus (GO 0005634)	nucleotide binding (GO 0000166), DNA binding (GO 0003677), ATP binding (GO 0005524), nucleoside-triphosphatase activity (GO 0017111)	2	4	1	1	9.04683	18.0937	4.52341	4.52341	1	-1	-1
Os05t0493166-00	604	Hypothetical protein.	-	-	-	25	50	36	23	929.022	1858.04	1337.79	854.7	1	0.526069	-0.120294
Os05t0500300-00	1250	Conserved hypothetical protein.	-	-	-	2	4	152	99	35.9123	71.8246	2729.33	1777.66	1	6.24793	5.62936
Os05t0501001-01	1035	Hypothetical gene.	-	-	-	2	4	10	9	43.3723	86.7446	216.862	195.175	1	2.32193	2.16993
Os05t0509101-00	1849	Conserved hypothetical protein.	-	-	-	1	2	6	3	12.1391	24.2782	72.8345	36.4173	1	2.58496	1.58496
Os05t0519700-03	453	Similar to Heat shock protein 101.	-	-	-	3	6	30	12	148.644	297.287	1486.44	594.574	1	3.32193	2
Os05t0525501-00	1767	Serine-threonine/tyrosine-protein kinase domain containing protein.	protein phosphorylation (GO 0006468)	-	protein kinase activity (GO 0004672), protein binding (GO 0005515), ATP binding (GO 0005524), transferase activity transferring phosphorus-containing groups (GO 0016772)	1	2	6	3	12.7024	25.4048	76.2145	38.1073	1	2.58496	1.58496
Os05t0527900-01	1514	UDP-glucuronosyl/UDP-glucosyltransferase family protein.	metabolic process (GO 0008152)	-	transferase activity transferring hexosyl groups (GO 0016758)	10	20	10	6	148.251	296.502	148.251	88.9505	1	0	-0.736966
Os05t0534500-01	3971	Phospholipase C, phosphatidylinositol-specific , X region domain containing protein.	lipid metabolic process (GO 0006629), metal ion transport (GO 0030001), intracellular signal transduction (GO 0035556)	-	phospholipase C activity (GO 0004629), metal ion binding (GO 0046872)	5	10	18	30	28.2614	56.5227	101.741	169.568	1	1.848	2.58496
Os05t0538250-00	3093	Similar to F-box protein.	-	-	-	1	2	1	3	7.25677	14.5135	7.25677	21.7703	1	0	1.58496
Os05t0543000-01	1347	Pectinesterase inhibitor domain containing protein.	-	-	enzyme inhibitor activity (GO 0004857), pectinesterase activity (GO 0030599)	1	2	2	29	16.6631	33.3262	33.3262	483.23	1	1	4.85798
Os05t0544750-00	1998	Hypothetical protein.	-	-	-	4	8	51	3	44.9353	89.8706	572.925	33.7015	1	3.67243	-0.415037
Os05t0548300-01	2264	ABC transporter, transmembrane domain domain containing protein.	transport (GO 0006810), transmembrane transport (GO 0055085)	integral to membrane (GO 0016021)	nucleotide binding (GO 0000166), ATP binding (GO 0005524), ATPase activity (GO 0016887), nucleoside-triphosphatase activity (GO 0017111), ATPase activity coupled to transmembrane movement of substances (GO 0042626)	16	32	12	36	158.623	317.246	118.967	356.902	1	-0.415037	1.16993
Os05t0569500-01	1121	Similar to Embryo-specific protein.	-	-	-	6	12	170	395	120.135	240.27	3403.82	7908.87	1	4.82443	6.04075
Os05t0573200-00	3721	Similar to Isocitrate dehydrogenase (Fragment).	isocitrate metabolic process (GO 0006102), oxidation-reduction process (GO 0055114)	-	magnesium ion binding (GO 0000287), isocitrate dehydrogenase (NADP+) activity (GO 0004450), oxidoreductase activity acting on the CH-OH group of donors NAD or NADP as acceptor (GO 0016616), NAD binding (GO 0051287)	1	2	8	13	6.03203	12.0641	48.2562	78.4164	1	3	3.70044
Os05t0578750-00	1409	Hypothetical protein.	-	-	-	1	2	362	267	15.9299	31.8597	5766.61	4253.27	1	8.49985	8.0607
Os06t0115600-01	3414	Plant-specific protein with a short C-terminal coiled-coil domain and a functional NLS, Common symbiosis signaling (SYM) pathway	-	-	-	4	8	0	0	26.2978	52.5956	0	0	1
Os06t0144900-01	1955	Pectate lyase/Amb allergen domain containing protein.	-	-	pectate lyase activity (GO 0030570)	1	2	1	0	11.4809	22.9618	11.4809	0	1	0
Os06t0158800-01	1277	Protein of unknown function DUF1191 family protein.	-	-	-	2	4	3	25	35.153	70.306	52.7295	439.412	1	0.584963	3.64386
Os06t0159725-00	399	Similar to histone H3.	nucleosome assembly (GO 0006334)	nucleosome (GO 0000786)	DNA binding (GO 0003677)	2	4	3	2	112.507	225.014	168.761	112.507	1	0.584963	0
Os06t0161800-01	2881	Protein of unknown function DUF569 family protein.	-	-	-	5	10	1	0	38.9538	77.9076	7.79076	0	1	-2.32193
Os06t0192400-01	2193	Glycosyl transferase, family 31 protein.	protein glycosylation (GO 0006486)	membrane (GO 0016020)	galactosyltransferase activity (GO 0008378)	2	4	0	0	20.4698	40.9397	0	0	1
Os06t0207200-01	606	Conserved hypothetical protein.	-	-	-	4	8	101	542	148.153	296.306	3740.86	20074.7	1	4.65821	7.08215
Os06t0227500-00	324	Similar to Glutathione S-transferase.	-	-	-	1	2	308	244	69.2752	138.55	21336.8	16903.2	1	8.26679	7.93074
Os06t0228600-01	3511	Similar to Amino acid carrier.	-	-	-	1	2	29	49	6.39282	12.7856	185.392	313.248	1	4.85798	5.61471
Os06t0233451-00	1039	Non-protein coding transcript.	-	-	-	1	2	0	0	21.6027	43.2053	0	0	1
Os06t0248300-03	1685	Conserved hypothetical protein.	-	-	-	1	2	2	1	13.3206	26.6412	26.6412	13.3206	1	1	0
Os06t0311700-00	948	Hypothetical conserved gene.	-	-	-	1	2	75	16	23.6763	47.3527	1775.73	378.822	1	6.22882	4
Os06t0317600-01	988	Similar to Similarity.	-	-	-	2	4	0	4	45.4356	90.8712	0	90.8712	1		1
Os06t0324150-01	4781	TGF-beta receptor, type I/II extracellular region family protein.	-	-	-	3	6	2	4	14.084	28.168	9.38932	18.7786	1	-0.584963	0.415037
Os06t0336001-01	731	Non-protein coding transcript.	-	-	-	2	4	7	1	61.4095	122.819	214.933	30.7048	1	1.80735	-1
Os06t0352200-01	1156	Protein of unknown function DUF679 family protein.	-	-	-	1	2	62	7	19.4162	38.8325	1203.81	135.914	1	5.9542	2.80735
Os06t0495800-01	1582	Protein of unknown function DUF617, plant family protein.	-	-	-	14	28	2	3	198.63	397.26	28.3757	42.5635	1	-2.80735	-2.22239
Os06t0549300-00	1680	Similar to reticuline oxidase.	oxidation-reduction process (GO 0055114)	-	catalytic activity (GO 0003824), UDP-N-acetylmuramate dehydrogenase activity (GO 0008762), oxidoreductase activity (GO 0016491), oxidoreductase activity acting on CH-OH group of donors (GO 0016614), flavin adenine dinucleotide binding (GO 0050660)	2	4	29	44	26.7204	53.4409	387.447	587.85	1	3.85798	4.45943
Os06t0576200-00	3060	Conserved hypothetical protein.	-	-	-	2	4	41	84	14.6701	29.3401	300.736	616.142	1	4.35755	5.39232
Os06t0584000-00	1374	Similar to pectate lyase.	-	-	-	2	4	0	0	32.6713	65.3426	0	0	1
Os06t0591050-00	225	Non-protein coding transcript.	-	-	-	1	2	0	2	99.7563	199.513	0	199.513	1		1
Os06t0595900-02	4063	Hypothetical conserved gene.	-	-	-	30	60	179	86	165.729	331.457	988.847	475.089	1	2.57693	1.51937
Os06t0602400-01	5029	Similar to DEAD-box protein 3, X-chromosomal (DEAD-box RNA helicase DEAD3) (mDEAD3) (Embryonic RNA helicase) (D1PAS1 related sequence 2).	-	-	nucleic acid binding (GO 0003676), helicase activity (GO 0004386), ATP binding (GO 0005524), ATP-dependent helicase activity (GO 0008026)	13	26	8	19	58.0209	116.042	35.7052	84.7998	1	-0.70044	0.547488
Os06t0613801-00	616	Hypothetical protein.	-	-	-	1	2	0	0	36.437	72.874	0	0	1
Os06t0672400-01	1846	Protein of unknown function DUF640 domain containing protein.	-	-	-	3	6	9	2	36.4765	72.9529	109.429	24.3176	1	1.58496	-0.584963
Os06t0679600-00	491	Hypothetical conserved gene.	-	-	-	3	6	1	8	137.14	274.279	45.7132	365.706	1	-1.58496	1.41504
Os06t0698200-00	1087	Similar to Homeobox-leucine zipper protein HOX18.	regulation of transcription DNA-dependent (GO 0006355)	nucleus (GO 0005634)	DNA binding (GO 0003677), sequence-specific DNA binding transcription factor activity (GO 0003700), protein binding (GO 0005515), sequence-specific DNA binding (GO 0043565)	1	2	4	11	20.6487	41.2975	82.5949	227.136	1	2	3.45943
Os07t0103500-01	5766	2OG-Fe(II) oxygenase domain containing protein.	oxidation-reduction process (GO 0055114)	-	oxidoreductase activity (GO 0016491), oxidoreductase activity acting on paired donors with incorporation or reduction of molecular oxygen 2-oxoglutarate as one donor and incorporation of one atom each of oxygen into both donors (GO 0016706)	1	2	15	4	3.89268	7.78535	58.3902	15.5707	1	3.90689	2
Os07t0104500-01	3031	Haem peroxidase, plant/fungal/bacterial family protein.	response to oxidative stress (GO 0006979), oxidation-reduction process (GO 0055114)	-	peroxidase activity (GO 0004601), heme binding (GO 0020037)	3	6	5	2	22.2156	44.4312	37.026	14.8104	1	0.736966	-0.584963
Os07t0123100-00	618	Conserved hypothetical protein.	-	-	-	1	2	12	9	36.3191	72.6381	435.829	326.872	1	3.58496	3.16993
Os07t0129100-00	455	Conserved hypothetical protein.	-	-	-	1	2	2	2	49.3301	98.6601	98.6601	98.6601	1	1	1
Os07t0180100-00	1887	Hypothetical conserved gene.	-	-	-	2	4	0	0	23.7893	47.5785	0	0	1
Os07t0188000-01	9540	Similar to Argonaute 4 protein.	-	-	nucleic acid binding (GO 0003676), protein binding (GO 0005515)	5	10	2	9	11.7637	23.5274	4.70549	21.1747	1	-1.32193	0.847997
Os07t0188700-03	3945	Hypothetical conserved gene.	-	membrane (GO 0016020)	-	4	8	78	28	22.7581	45.5162	443.783	159.307	1	4.2854	2.80735
Os07t0192800-01	1638	Similar to ATPase 3.	-	-	nucleotide binding (GO 0000166), ATP binding (GO 0005524), nucleoside-triphosphatase activity (GO 0017111)	3	6	12	26	41.1084	82.2168	164.434	356.273	1	2	3.11548
Os07t0214300-01	746	Seed allergenic protein RAG2 precursor.	type I hypersensitivity (GO 0016068)	extracellular space (GO 0005615)	serine-type endopeptidase inhibitor activity (GO 0004867)	2	4	0	2	60.1747	120.349	0	60.1747	1		0
Os07t0258501-00	1148	Hypothetical protein.	-	-	-	7	14	14	10	136.861	273.722	273.722	195.515	1	1	0.514573
Os07t0273150-00	297	Similar to ribosomal protein L22.	-	-	-	2	4	0	0	151.146	302.292	0	0	1
Os07t0294100-00	3776	Similar to NB-ARC domain containing protein.	-	-	ADP binding (GO 0043531)	2	4	5	2	11.8883	23.7767	29.7208	11.8883	1	1.32193	0
Os07t0408500-01	2654	Similar to Rac GTPase activating protein 3 (Fragment).	signal transduction (GO 0007165)	intracellular (GO 0005622)	protein binding (GO 0005515)	2	4	0	0	16.9142	33.8285	0	0	1
Os07t0419850-00	515	Non-protein coding transcript.	-	-	-	1	2	17	5	43.5829	87.1657	740.909	217.914	1	4.08746	2.32193
Os07t0439100-01	4406	KH, type 1 domain containing protein.	-	-	-	1	2	1	6	5.09423	10.1885	5.09423	30.5654	1	0	2.58496
Os07t0448600-00	1046	Hypothetical protein.	-	-	-	2	4	13	1	42.9162	85.8324	278.955	21.4581	1	2.70044	-1
Os07t0451101-00	3347	Hypothetical conserved gene.	-	-	-	51	102	31	31	342.009	684.018	207.888	207.888	1	-0.718229	-0.718229
Os07t0457400-01	3881	Hypothetical conserved gene.	-	-	-	2	4	11	11	11.5667	23.1334	63.6168	63.6168	1	2.45943	2.45943
Os07t0477250-00	495	Similar to S-adenosylmethionine synthetase 2.	S-adenosylmethionine biosynthetic process (GO 0006556)	-	methionine adenosyltransferase activity (GO 0004478), ATP binding (GO 0005524)	1	2	3	25	45.3438	90.6876	136.031	1133.59	1	1.58496	4.64386
Os07t0519600-00	1772	Similar to taxane 10-beta-hydroxylase.	oxidation-reduction process (GO 0055114)	-	iron ion binding (GO 0005506), electron carrier activity (GO 0009055), oxidoreductase activity acting on paired donors with incorporation or reduction of molecular oxygen (GO 0016705), heme binding (GO 0020037)	58	116	32	12	734.662	1469.32	405.331	151.999	1	-0.857981	-2.27302
Os07t0525100-01	3277	Protein of unknown function DUF6 domain containing protein.	-	membrane (GO 0016020)	-	1	2	2	2	6.84931	13.6986	13.6986	13.6986	1	1	1
Os07t0549100-01	620	Conserved hypothetical protein.	-	-	-	1	2	49	6	36.2019	72.4038	1773.89	217.211	1	5.61471	2.58496
Os07t0555000-01	2442	F-box domain, Skp2-like domain containing protein.	-	-	-	2	4	1	1	18.3826	36.7652	9.19131	9.19131	1	-1	-1
Os07t0565500-01	4919	Conserved hypothetical protein.	-	-	-	2	4	9	11	9.12591	18.2518	41.0666	50.1925	1	2.16993	2.45943
Os07t0586266-00	752	Hypothetical protein.	-	-	-	9	18	0	1	268.626	537.252	0	29.8473	1		-3.16993
Os07t0618266-00	674	Hypothetical conserved gene.	-	-	-	1	2	3	8	33.3015	66.6029	99.9044	266.412	1	1.58496	3
Os07t0621201-02	1224	Conserved hypothetical protein.	-	-	-	24	48	19	9	440.102	880.203	348.414	165.038	1	-0.337035	-1.41504
Os07t0622400-01	1039	Hypothetical protein.	-	-	-	9	18	36	389	194.424	388.848	777.696	8403.44	1	2	5.4337
Os07t0638400-01	1264	Similar to 1-Cys peroxiredoxin.	oxidation-reduction process (GO 0055114)	-	antioxidant activity (GO 0016209), oxidoreductase activity (GO 0016491), peroxiredoxin activity (GO 0051920)	4	8	292	462	71.029	142.058	5185.12	8203.85	1	6.18982	6.85175
Os07t0674500-01	1065	Pollen Ole e 1 allergen/extensin domain containing protein.	-	-	-	1	2	3	6	21.0753	42.1506	63.2259	126.452	1	1.58496	2.58496
Os07t0682600-01	3646	Hypothetical gene.	-	-	-	6	12	16	18	36.9367	73.8733	98.4978	110.81	1	1.41504	1.58496
Os07t0686950-01	544	Hypothetical gene.	-	-	-	3	6	1	12	123.779	247.557	41.2595	495.114	1	-1.58496	2
Os07t0689800-01	2355	Tetratricopeptide-like helical domain containing protein.	-	-	binding (GO 0005488), heat shock protein binding (GO 0031072)	1	2	5	2	9.53086	19.0617	47.6543	19.0617	1	2.32193	1
Os07t0692200-00	998	Uncharacterised protein family UPF0497, trans-membrane plant domain containing protein.	-	-	-	6	12	114	168	134.941	269.882	2563.88	3778.35	1	4.24793	4.80735
Os08t0108700-00	1803	Glycolipid transfer protein domain domain containing protein.	glycolipid transport (GO 0046836)	cytoplasm (GO 0005737)	glycolipid transporter activity (GO 0017089), glycolipid binding (GO 0051861)	2	4	14	0	24.8976	49.7952	174.283	0	1	2.80735
Os08t0131150-00	627	Hypothetical protein.	-	-	-	7	14	0	2	250.584	501.168	0	71.5955	1		-1.80735
Os08t0138200-00	573	Similar to blue copper protein.	-	-	copper ion binding (GO 0005507), electron carrier activity (GO 0009055)	1	2	2	0	39.1713	78.3427	78.3427	0	1	1
Os08t0151300-01	2820	Myb transcription factor domain containing protein.	regulation of transcription DNA-dependent (GO 0006355)	-	DNA binding (GO 0003677), protein binding (GO 0005515)	1	2	0	2	7.95928	15.9186	0	15.9186	1		1
Os08t0153250-00	234	Hypothetical genes.	-	-	-	12	24	2	0	1151.03	2302.07	191.839	0	1	-2.58496
Os08t0178500-01	503	Similar to H0315F07.12 protein.	-	-	-	1	2	2	0	44.6226	89.2452	89.2452	0	1	1
Os08t0178900-00	2822	Homeodomain-like domain containing protein.	regulation of transcription DNA-dependent (GO 0006355)	-	DNA binding (GO 0003677), protein binding (GO 0005515)	2	4	0	1	15.9073	31.8146	0	7.95364	1		-1
Os08t0186200-00	1876	Hypothetical conserved gene.	-	-	-	3	6	5	11	35.8931	71.7863	59.8219	131.608	1	0.736966	1.87447
Os08t0195000-00	1829	F-box domain, Skp2-like domain containing protein.	-	-	-	1	2	4	8	12.2718	24.5437	49.0873	98.1746	1	2	3
Os08t0207800-01	5443	Peptidase aspartic, catalytic domain containing protein.	proteolysis (GO 0006508)	-	aspartic-type endopeptidase activity (GO 0004190)	11	22	52	280	45.3605	90.7209	214.431	1154.63	1	2.24101	4.66985
Os08t0207951-00	473	Hypothetical protein.	-	-	-	1	2	4	1	47.4528	94.9056	189.811	47.4528	1	2	0
Os08t0211025-00	261	Hypothetical protein.	-	-	-	2	4	1	0	171.994	343.987	85.9968	0	1	-1
Os08t0266225-00	800	Conserved hypothetical protein.	-	-	-	2	4	2	7	56.1129	112.226	56.1129	196.395	1	0	1.80735
Os08t0293200-01	1820	F-box domain, cyclin-like domain containing protein.	-	-	protein binding (GO 0005515)	2	4	0	2	24.665	49.3301	0	24.665	1		0
Os08t0298901-01	4321	Hypothetical conserved gene.	-	-	-	2	4	2	5	10.3889	20.7778	10.3889	25.9722	1	0	1.32193
Os08t0320200-01	4521	Similar to oligopeptide transporter OPT family.	transmembrane transport (GO 0055085)	-	-	2	4	6	13	9.9293	19.8586	29.7879	64.5404	1	1.58496	2.70044
Os08t0328600-01	2748	Cyclin-like F-box domain containing protein.	-	-	protein binding (GO 0005515)	3	6	2	3	24.5035	49.0069	16.3356	24.5035	1	-0.584963	0
Os08t0413200-00	1307	Protein of unknown function DUF1262 domain containing protein.	-	-	-	2	4	7	2	34.3461	68.6922	120.211	34.3461	1	1.80735	0
Os08t0445250-00	1372	Hypothetical protein.	-	-	-	3	6	12	4	49.0784	98.1568	196.314	65.4378	1	2	0.415037
Os08t0447100-00	711	Conserved hypothetical protein.	-	-	-	1	2	2	0	31.5685	63.1369	63.1369	0	1	1
Os08t0452200-01	1003	Hypothetical protein.	-	-	-	2	4	4	0	44.7561	89.5122	89.5122	0	1	1
Os08t0470200-01	2328	Similar to Nectarin III.	-	-	-	27	54	320	937	260.318	520.636	3085.25	9033.99	1	3.56704	5.11702
Os08t0473900-02	1943	Similar to Alpha amylase isozyme 3D.	carbohydrate metabolic process (GO 0005975)	-	catalytic activity (GO 0003824), alpha-amylase activity (GO 0004556), calcium ion binding (GO 0005509), cation binding (GO 0043169)	4	8	30	7	46.2073	92.4145	346.554	80.8627	1	2.90689	0.807355
Os08t0487400-00	258	Conserved hypothetical protein.	-	-	-	1	2	11	11	86.9968	173.994	956.965	956.965	1	3.45943	3.45943
Os08t0496750-00	603	Similar to CBL-interacting protein kinase 33.	-	-	-	2	4	1	1	74.445	148.89	37.2225	37.2225	1	-1	-1
Os08t0501044-00	459	Non-protein coding transcript.	-	-	-	1	2	0	3	48.9002	97.8003	0	146.701	1		1.58496
Os08t0518400-00	4817	Malectin-like carbohydrate-binding domain domain containing protein.	-	-	-	1	2	1	3	4.65958	9.31915	4.65958	13.9787	1	0	1.58496
Os08t0548600-01	1308	Hypothetical conserved gene.	-	-	-	1	2	0	0	17.1599	34.3198	0	0	1
Os08t0550850-01	1239	Hypothetical gene.	-	-	-	1	2	0	0	18.1156	36.2311	0	0	1
Os08t0555400-00	1597	Conserved hypothetical protein.	-	-	-	2	4	0	0	28.1092	56.2184	0	0	1
Os08t0563450-00	2713	Hypothetical protein.	-	-	-	1	2	0	2	8.27319	16.5464	0	16.5464	1		1
Os09t0110151-00	1631	Hypothetical protein.	-	-	-	2	4	21	11	27.5232	55.0464	288.994	151.378	1	3.39232	2.45943
Os09t0243000-00	231	Conserved hypothetical protein.	-	-	-	4	8	0	10	388.661	777.322	0	971.653	1		1.32193
Os09t0246300-02	2090	Conserved hypothetical protein.	-	-	-	1	2	2	4	10.7393	21.4786	21.4786	42.9573	1	1	2
Os09t0247500-01	681	Conserved hypothetical protein.	-	-	-	6	12	6	4	197.755	395.51	197.755	131.837	1	0	-0.584963
Os09t0279900-00	291	Conserved hypothetical protein.	-	-	-	8	16	3	2	617.05	1234.1	231.394	154.262	1	-1.41504	-2
Os09t0297300-00	1692	Similar to sugar carrier protein C.	transport (GO 0006810), transmembrane transport (GO 0055085)	membrane (GO 0016020), integral to membrane (GO 0016021)	transporter activity (GO 0005215), transmembrane transporter activity (GO 0022857), substrate-specific transmembrane transporter activity (GO 0022891)	3	6	4	5	39.7964	79.5928	53.0619	66.3274	1	0.415037	0.736966
Os09t0298500-01	4957	Zinc finger, RING/FYVE/PHD-type domain containing protein.	-	-	protein binding (GO 0005515), zinc ion binding (GO 0008270)	4	8	4	12	18.1119	36.2238	18.1119	54.3357	1	0	1.58496
Os09t0314900-00	3077	Similar to Proteasome maturation factor UMP1 family protein.	-	-	-	2	4	5	2	14.589	29.178	36.4725	14.589	1	1.32193	0
Os09t0324300-01	1523	Cyclin-like F-box domain containing protein.	-	-	protein binding (GO 0005515)	1	2	0	1	14.7375	29.475	0	14.7375	1		0
Os09t0330000-00	6819	UDP-glucuronosyl/UDP-glucosyltransferase family protein.	metabolic process (GO 0008152)	-	transferase activity transferring hexosyl groups (GO 0016758)	4	8	2	13	13.1663	26.3325	6.58313	42.7903	1	-1	1.70044
Os09t0339300-00	3329	Protein kinase, catalytic domain domain containing protein.	protein phosphorylation (GO 0006468)	-	protein kinase activity (GO 0004672), protein serine/threonine kinase activity (GO 0004674), protein tyrosine kinase activity (GO 0004713), calcium ion binding (GO 0005509), ATP binding (GO 0005524), transferase activity transferring phosphorus-containing groups (GO 0016772)	6	12	5	0	40.4539	80.9078	33.7116	0	1	-0.263034
Os09t0368250-00	5130	Hypothetical protein.	-	-	-	2	4	32	182	8.75056	17.5011	140.009	796.301	1	4	6.50779
Os09t0371625-00	796	Hypothetical protein.	-	-	-	4	8	2	3	112.79	225.58	56.3949	84.5924	1	-1	-0.415037
Os09t0378200-00	870	Conserved hypothetical protein.	-	-	-	2	4	2	2	51.5981	103.196	51.5981	51.5981	1	0	0
Os09t0400900-00	3329	Conserved hypothetical protein.	-	-	-	4	8	14	379	26.9693	53.9385	94.3925	2555.34	1	1.80735	6.56605
Os09t0435700-00	1281	Hypothetical conserved gene.	metabolic process (GO 0008152)	-	hydrolase activity (GO 0016787)	5	10	31	39	87.608	175.216	543.17	683.343	1	2.63227	2.96347
Os09t0463800-01	595	Conserved hypothetical protein.	-	-	-	1	2	2	0	37.723	75.446	75.446	0	1	1
Os09t0538500-01	2186	Similar to Male sterility MS5.	-	-	binding (GO 0005488), protein binding (GO 0005515)	2	4	12	10	20.5354	41.0708	123.212	102.677	1	2.58496	2.32193
Os09t0543900-01	2056	Transferase family protein.	-	-	transferase activity transferring acyl groups other than amino-acyl groups (GO 0016747)	2	4	18	127	21.8338	43.6677	196.504	1386.45	1	3.16993	5.98868
Os09t0548200-01	2780	Peptidoglycan-binding Lysin subgroup domain containing protein.	cell wall macromolecule catabolic process (GO 0016998)	-	-	2	4	1	5	16.1476	32.2952	8.0738	40.369	1	-1	1.32193
Os10t0109801-01	2103	Non-protein coding transcript.	-	-	-	4	8	8	11	42.6917	85.3835	85.3835	117.402	1	1	1.45943
Os10t0133100-01	1397	Cyclin-like F-box domain containing protein.	-	-	protein binding (GO 0005515)	2	4	52	67	32.1334	64.2668	835.468	1076.47	1	4.70044	5.06609
Os10t0138300-01	4020	Conserved hypothetical protein.	-	-	-	1	2	1	3	5.58338	11.1668	5.58338	16.7501	1	0	1.58496
Os10t0159300-02	1938	Conserved hypothetical protein.	-	-	-	14	28	15	10	162.143	324.285	173.724	115.816	1	0.0995357	-0.485427
Os10t0179000-00	1821	Hypothetical protein.	-	-	-	1	2	5	12	12.3257	24.6515	61.6287	147.909	1	2.32193	3.58496
Os10t0190100-01	2344	Similar to Sulfotransferase domain containing protein, expressed.	-	-	sulfotransferase activity (GO 0008146)	1	2	1	7	9.57559	19.1512	9.57559	67.0291	1	0	2.80735
Os10t0198366-00	3057	Conserved hypothetical protein.	-	-	-	1	2	105	82	7.34222	14.6844	770.933	602.062	1	6.71425	6.35755
Os10t0203100-00	465	Hypothetical conserved gene.	-	-	-	1	2	1	6	48.2692	96.5384	48.2692	289.615	1	0	2.58496
Os10t0322032-01	2221	Conserved hypothetical protein.	-	-	-	20	40	11	11	202.118	404.236	111.165	111.165	1	-0.862496	-0.862496
Os10t0326800-01	1655	Conserved hypothetical protein.	-	-	-	2	4	34	95	27.1241	54.2482	461.109	1288.39	1	4.08746	5.56986
Os10t0347000-01	4162	X8 domain containing protein.	carbohydrate metabolic process (GO 0005975)	-	catalytic activity (GO 0003824), cation binding (GO 0043169)	1	2	3	0	5.39288	10.7858	16.1786	0	1	1.58496
Os10t0390800-01	1363	Similar to Ethylene-responsive transcription factor 3 (Ethylene-responsive element binding factor 3) (EREBP-3) (AtERF3).	regulation of transcription DNA-dependent (GO 0006355)	-	DNA binding (GO 0003677), sequence-specific DNA binding transcription factor activity (GO 0003700)	1	2	14	6	16.4675	32.935	230.545	98.8049	1	3.80735	2.58496
Os10t0401100-00	4253	Hypothetical conserved gene.	-	intracellular (GO 0005622)	zinc ion binding (GO 0008270)	1	2	18	5	5.27749	10.555	94.9949	26.3875	1	4.16993	2.32193
Os10t0414700-01	5950	K Homology domain containing protein.	-	-	RNA binding (GO 0003723)	64	128	4	4	241.427	482.854	15.0892	15.0892	1	-4	-4
Os10t0419250-00	323	Hypothetical protein.	-	-	-	1	2	2	0	69.4897	138.979	138.979	0	1	1
Os10t0434200-00	1101	Similar to BTB/POZ domain containing protein.	-	-	protein binding (GO 0005515)	2	4	4	0	40.7723	81.5447	81.5447	0	1	1
Os10t0438301-00	5772	Hypothetical conserved gene.	-	-	-	1	2	0	0	3.88863	7.77726	0	0	1
Os10t0444566-00	1591	Hypothetical gene.	-	-	-	1	2	0	2	14.1076	28.2152	0	28.2152	1		1
Os10t0452500-00	813	Similar to Glycine-rich protein precursor.	-	-	-	2	4	0	1	55.2157	110.431	0	27.6078	1		-1
Os10t0458600-01	1031	Conserved hypothetical protein.	-	-	-	1	2	0	0	21.7703	43.5406	0	0	1
Os10t0460500-01	5045	Conserved hypothetical protein.	-	-	-	1	2	0	2	4.44899	8.89799	0	8.89799	1		1
Os10t0467800-02	612	Similar to cDNA clone:J023009D02, full insert sequence.	cellulose biosynthetic process (GO 0030244)	membrane (GO 0016020)	cellulose synthase (UDP-forming) activity (GO 0016760)	6	12	2	8	220.051	440.102	73.3503	293.401	1	-1.58496	0.415037
Os10t0473875-00	327	Hypothetical protein.	-	-	-	1	2	2	0	68.6397	137.279	137.279	0	1	1
Os10t0499200-01	1024	Conserved hypothetical protein.	-	-	-	1	2	16	9	21.9191	43.8382	350.706	197.272	1	4	3.16993
Os10t0509700-01	1286	Hypothetical gene.	-	-	-	6	12	0	0	104.721	209.442	0	0	1
Os10t0518000-00	831	Non-protein coding transcript.	-	-	-	7	14	24	31	189.069	378.138	648.236	837.305	1	1.77761	2.14684
Os10t0524000-01	4046	Conserved hypothetical protein.	-	-	-	6	12	0	1	33.285	66.57	0	5.5475	1		-2.58496
Os10t0532600-01	1060	Protein of unknown function DUF623, plant domain containing protein.	-	-	-	2	4	0	0	42.3494	84.6988	0	0	1
Os10t0548100-01	1141	Similar to DM280 protein.	-	-	-	7	14	1126	1029	137.7	275.401	22150.1	20242	1	7.32964	7.19967
Os10t0563900-01	1904	Cyclin-related 2 domain containing protein.	regulation of cyclin-dependent protein kinase activity (GO 0000079)	-	protein kinase binding (GO 0019901)	5	10	4	2	58.9422	117.884	47.1537	23.5769	1	-0.321928	-1.32193
Os10t0575401-00	681	VQ domain containing protein.	-	-	-	1	2	6	3	32.9591	65.9183	197.755	98.8774	1	2.58496	1.58496
Os11t0105901-00	446	EF-hand-like domain domain containing protein.	-	-	calcium ion binding (GO 0005509)	6	12	5	0	301.953	603.906	251.628	0	1	-0.263034
Os11t0134700-01	1311	Similar to Metacaspase 7 (Metacaspase 4).	proteolysis (GO 0006508)	-	cysteine-type endopeptidase activity (GO 0004197)	2	4	108	36	34.2413	68.4826	1849.03	616.344	1	5.75489	4.16993
Os11t0146750-00	489	Hypothetical conserved gene.	-	-	protein binding (GO 0005515), zinc ion binding (GO 0008270)	1	2	36	11	45.9002	91.8003	1652.41	504.902	1	5.16993	3.45943
Os11t0149900-00	1619	PAN-like, type 2 domain containing protein.	recognition of pollen (GO 0048544)	-	sugar binding (GO 0005529)	2	4	0	0	27.7272	55.4544	0	0	1
Os11t0155950-00	429	Hypothetical gene.	-	-	-	1	2	2	9	52.3198	104.64	104.64	470.878	1	1	3.16993
Os11t0182200-01	2038	Transferase family protein.	-	-	transferase activity transferring acyl groups other than amino-acyl groups (GO 0016747)	2	4	4	3	22.0267	44.0533	44.0533	33.04	1	1	0.584963
Os11t0186050-00	771	Hypothetical protein.	-	-	-	5	10	10	6	145.559	291.118	291.118	174.671	1	1	0.263034
Os11t0186300-01	6601	Similar to Ankyrin-like protein.	-	-	methyltransferase activity (GO 0008168)	7	14	76	749	23.8019	47.6038	258.42	2546.8	1	3.44057	6.74147
Os11t0187600-01	1867	Similar to Heat shock protein 70.	-	-	ATP binding (GO 0005524)	1	2	3	3	12.0221	24.0441	36.0662	36.0662	1	1.58496	1.58496
Os11t0192500-00	993	Similar to Pectinesterase family protein.	-	-	-	1	2	0	0	22.6034	45.2068	0	0	1
Os11t0199900-00	949	Similar to F-box domain containing protein.	-	-	protein binding (GO 0005515)	2	4	0	0	47.3028	94.6056	0	0	1
Os11t0202200-01	2233	Cyclin-like F-box domain containing protein.	-	-	protein binding (GO 0005515)	18	36	4	25	180.928	361.857	40.2063	251.289	1	-2.16993	0.473931
Os11t0247500-01	1997	Conserved hypothetical protein.	-	-	-	8	16	0	4	89.9156	179.831	0	44.9578	1		-1
Os11t0269000-00	1185	Similar to ATP-dependent clp protease.	-	-	nucleotide binding (GO 0000166), ATP binding (GO 0005524), nucleoside-triphosphatase activity (GO 0017111)	2	4	6	5	37.8822	75.7643	113.646	94.7054	1	1.58496	1.32193
Os11t0272675-00	829	Similar to H0315A08.1 protein.	-	-	-	1	2	0	0	27.075	54.15	0	0	1
Os11t0275900-00	404	Conserved hypothetical protein.	-	-	-	1	2	0	0	55.5574	111.115	0	0	1
Os11t0294400-02	368	Similar to WW domain containing protein.	-	-	-	1	2	0	1	60.9923	121.985	0	60.9923	1		0
Os11t0427601-01	3046	Hypothetical conserved gene.	-	-	-	2	4	3	1	14.7375	29.475	22.1062	7.36874	1	0.584963	-1
Os11t0440422-00	837	Calmodulin-binding protein, plant domain containing protein.	-	-	-	1	2	1	0	26.8162	53.6324	26.8162	0	1	0
Os11t0457500-01	2092	Hypothetical gene.	-	-	-	5	10	0	0	53.6453	107.291	0	0	1
Os11t0461200-01	1132	UDP-glucuronosyl/UDP-glucosyltransferase domain containing protein.	metabolic process (GO 0008152)	-	transferase activity transferring hexosyl groups (GO 0016758)	2	4	76	45	39.6558	79.3116	1506.92	892.255	1	5.24793	4.49185
Os11t0529100-00	3425	Similar to Chalcone and stilbene synthases, N-terminal domain containing protein.	metabolic process (GO 0008152), biosynthetic process (GO 0009058)	-	catalytic activity (GO 0003824), transferase activity transferring acyl groups (GO 0016746)	2	4	12	9	13.1067	26.2133	78.64	58.98	1	2.58496	2.16993
Os11t0561100-00	3036	Similar to Leucine Rich Repeat family protein.	-	-	protein binding (GO 0005515)	3	6	0	0	22.179	44.3581	0	0	1
Os11t0567200-00	877	Hypothetical protein.	-	-	-	1	2	1	0	25.5931	51.1863	25.5931	0	1	0
Os11t0577866-00	1650	Conserved hypothetical protein.	-	-	-	1	2	0	1	13.6031	27.2063	0	13.6031	1		0
Os11t0592100-01	1420	Similar to Barwin.	defense response to bacterium (GO 0042742), defense response to fungus (GO 0050832)	-	-	121	242	354	387	1912.58	3825.16	5595.49	6117.1	1	1.54874	1.67733
Os11t0593100-01	1525	Protein of unknown function DUF295 family protein.	-	-	-	10	20	6	8	147.181	294.363	88.3089	117.745	1	-0.736966	-0.321928
Os11t0598700-00	754	Similar to predicted protein.	pseudouridine synthesis (GO 0001522), RNA processing (GO 0006396), RNA modification (GO 0009451)	-	RNA binding (GO 0003723), pseudouridine synthase activity (GO 0009982)	1	2	1	1	29.7681	59.5363	29.7681	29.7681	1	0	0
Os11t0642900-01	1169	Hypothetical protein.	-	-	-	3	6	47	72	57.601	115.202	902.415	1382.42	1	3.96963	4.58496
Os11t0645800-00	4008	Similar to NB-ARC domain containing protein.	-	-	ADP binding (GO 0043531)	2	4	3	0	11.2002	22.4004	16.8003	0	1	0.584963
Os11t0685200-01	3612	Hypothetical protein.	-	-	-	2	4	3	4	12.4281	24.8562	18.6422	24.8562	1	0.584963	1
Os11t0701100-02	1007	Similar to Xylanase inhibitor protein 2.	carbohydrate metabolic process (GO 0005975)	-	catalytic activity (GO 0003824), hydrolase activity hydrolyzing O-glycosyl compounds (GO 0004553), cation binding (GO 0043169)	1	2	111	473	22.2892	44.5783	2474.1	10542.8	1	6.79442	8.8857
Os11t0701200-01	1105	Glycoside hydrolase, family 18 protein.	carbohydrate metabolic process (GO 0005975)	-	catalytic activity (GO 0003824), hydrolase activity hydrolyzing O-glycosyl compounds (GO 0004553), cation binding (GO 0043169)	2	4	55	103	40.6248	81.2495	1117.18	2092.17	1	4.78136	5.6865
Os11t0707100-00	987	Hypothetical conserved gene.	-	-	-	3	6	4	2	68.2224	136.445	90.9632	45.4816	1	0.415037	-0.584963
Os12t0113550-01	525	Non-protein coding transcript.	-	-	-	1	2	2	0	42.7527	85.5054	85.5054	0	1	1
Os12t0122400-02	750	Similar to Glycosyl transferase family 8 protein, expressed.	-	-	-	3	6	0	0	89.7807	179.561	0	0	1
Os12t0124900-01	3121	Non-protein coding transcript.	-	-	-	4	8	0	0	28.7666	57.5333	0	0	1
Os12t0137600-00	840	Sulfotransferase family protein.	-	-	sulfotransferase activity (GO 0008146)	1	2	4	11	26.7204	53.4409	106.882	293.925	1	2	3.45943
Os12t0138600-01	1163	Hypothetical protein.	-	-	-	4	8	0	0	77.1975	154.395	0	0	1
Os12t0140000-00	372	Hypothetical conserved gene.	-	-	protein binding (GO 0005515), zinc ion binding (GO 0008270)	1	2	3	0	60.3365	120.673	181.009	0	1	1.58496
Os12t0144700-01	754	Hypothetical gene.	-	-	-	5	10	5	3	148.841	297.681	148.841	89.3044	1	0	-0.736966
Os12t0155400-00	447	Similar to Leucine Rich Repeat family protein, expressed.	-	-	-	2	4	0	0	100.426	200.852	0	0	1
Os12t0163050-00	3068	Hypothetical protein.	-	-	-	2	4	0	0	14.6318	29.2636	0	0	1
Os12t0176200-01	2073	Similar to Nitrogen fixation like protein.	iron-sulfur cluster assembly (GO 0016226)	-	iron ion binding (GO 0005506), iron-sulfur cluster binding (GO 0051536)	1	2	1	2	10.8274	21.6548	10.8274	21.6548	1	0	1
Os12t0182500-01	903	Conserved hypothetical protein.	-	-	-	2	4	28	44	49.7125	99.4249	695.975	1093.67	1	3.80735	4.45943
Os12t0214700-01	773	Conserved hypothetical protein.	-	-	-	1	2	7	48	29.0365	58.0729	203.255	1393.75	1	2.80735	5.58496
Os12t0223700-01	1757	Conserved hypothetical protein.	-	-	-	4	8	5	3	51.0989	102.198	63.8736	38.3242	1	0.321928	-0.415037
Os12t0236225-00	2510	Conserved hypothetical protein.	-	-	-	2	4	3	2	17.8846	35.7692	26.8269	17.8846	1	0.584963	0
Os12t0242975-00	3673	Non-protein coding transcript.	-	-	-	6	12	6	25	36.6651	73.3303	36.6651	152.771	1	0	2.05889
Os12t0254601-01	1747	Hypothetical gene.	-	-	-	1	2	0	4	12.8478	25.6957	0	51.3914	1		2
Os12t0440300-01	2892	Conserved hypothetical protein.	-	-	-	10	20	619	858	77.6113	155.223	4804.14	6659.05	1	5.95187	6.42291
Os12t0466800-01	916	Hypothetical protein.	-	-	-	1	2	0	0	24.5035	49.0069	0	0	1
Os12t0477200-00	1050	Hypothetical conserved gene.	cellulose biosynthetic process (GO 0030244)	membrane (GO 0016020)	cellulose synthase (UDP-forming) activity (GO 0016760)	2	4	1	3	42.7527	85.5054	21.3764	64.1291	1	-1	0.584963
Os12t0487832-00	1010	Hypothetical conserved gene.	-	-	-	1	2	0	0	22.2229	44.4459	0	0	1
Os12t0506700-01	3518	Carbamoyl phosphate synthetase, large subunit, ATP-binding domain containing protein.	-	-	-	2	4	16	26	12.7602	25.5204	102.082	165.882	1	3	3.70044
Os12t0510900-01	725	Similar to LIM domain protein WLIM-1.	-	-	zinc ion binding (GO 0008270)	2	4	0	1	61.9177	123.835	0	30.9589	1		-1
Os12t0550800-05	1451	Conserved hypothetical protein.	-	-	-	6	12	18	11	92.8126	185.625	278.438	170.156	1	1.58496	0.874469
Os12t0571300-01	1253	Conserved hypothetical protein.	-	-	-	2	4	0	0	35.8263	71.6526	0	0	1
Os12t0588400-00	359	Conserved hypothetical protein.	-	-	-	1	2	1	3	62.5214	125.043	62.5214	187.564	1	0	1.58496
Os12t0595300-01	2337	Conserved hypothetical protein.	-	-	-	1	2	2	3	9.60427	19.2085	19.2085	28.8128	1	1	1.58496
Os12t0598600-00	829	Similar to H0315A08.1 protein.	-	-	-	5	10	40	14	135.375	270.75	1083	379.05	1	3	1.48543
Os12t0621400-00	925	Conserved hypothetical protein.	-	-	-	15	30	11	5	363.976	727.952	266.916	121.325	1	-0.447459	-1.58496
Os12t0638200-02	257	Non-protein coding transcript.	-	-	-	1	2	4	1	87.3353	174.671	349.341	87.3353	1	2	0

## Sheet: 2d_UP 2times
Reference Information		Annotation	GO(gene ontology)			0	1	2	3	Normalized(RPKM)				Log2 Ratio(2 Times UP&DOWN)
reference	Length	Description	Biological Process	Cellular Component	Molecular Function	Reads	Reads	Reads	Reads	0	1	2	3	1/0	2/0	3/0
Os04t0607150-00	3473	Similar to OSIGBa0113I13.10 protein.	-	-	-	1	6	940	2204	6.46276	38.7766	6075	14243.9	2.58496	9.87652	11.1059
Os04t0415800-00	464	Similar to OSIGBa0092M08.2 protein.	lipid transport (GO 0006869)	-	-	1	17	649	3288	48.3732	822.345	31394.2	159051	4.08746	9.34207	11.683
Os02t0809500-01	3350	Conserved hypothetical protein.	-	-	-	2	20	1285	1039	13.4001	134.001	8609.57	6961.36	3.32193	9.32755	9.02098
Os03t0322900-00	1213	Late embryogenesis abundant protein repeat containing protein.	-	-	-	31	134	15620	6068	573.62	2479.52	289030	112281	2.11189	8.97691	7.61281
Os04t0448550-00	1393	Hypothetical protein.	-	-	-	2	5	981	1070	32.2257	80.5642	15806.7	17240.7	1.32193	8.93811	9.0634
Os04t0610600-01	1176	Similar to Cor14b protein precursor.	-	-	-	4	23	1720	4678	76.3441	438.979	32828	89284.5	2.52356	8.74819	10.1917
Os09t0437100-00	931	Similar to SAUR33-auxin-responsive SAUR family member.	-	-	-	1	9	385	332	24.1087	216.978	9281.84	8004.08	3.16993	8.58871	8.37504
Os06t0324400-01	599	Late embryogenesis abundant (LEA) group 1 family protein.	embryo development (GO 0009790)	-	-	2	10	754	1643	74.9422	374.711	28253.2	61565	2.32193	8.55842	9.68212
Os11t0634350-01	1320	Non-protein coding transcript.	-	-	-	1	4	372	46	17.0039	68.0157	6325.46	782.18	2	8.53916	5.52356
Os05t0578750-00	1409	Hypothetical protein.	-	-	-	1	2	362	267	15.9299	31.8597	5766.61	4253.27	1	8.49985	8.0607
Os01t0876300-02	1242	Similar to F-box protein interaction domain containing protein.	-	-	-	1	8	360	567	18.0718	144.574	6505.85	10246.7	3	8.49185	9.1472
Os11t0126900-01	2046	NAC-domain protein, Drought tolerance	regulation of transcription DNA-dependent (GO 0006355)	-	DNA binding (GO 0003677)	26	169	9225	3414	285.227	1853.98	101201	37452.5	2.70044	8.47089	7.03681
Os01t0907600-00	1533	Cysteine endopeptidase.	proteolysis (GO 0006508)	-	cysteine-type endopeptidase activity (GO 0004197), cysteine-type peptidase activity (GO 0008234)	3	9	1057	92	43.924	131.772	15475.9	1347	1.58496	8.4608	4.9386
Os09t0323500-01	2359	Protein of unknown function DUF833 family protein.	-	-	-	11	50	3870	6410	104.662	475.735	36821.9	60989.2	2.18442	8.45869	9.18668
Os07t0642950-00	1117	Hypothetical gene.	-	-	-	2	18	658	1142	40.1883	361.695	13222	22947.5	3.16993	8.36194	9.15735
Os01t0644200-01	582	Similar to Little protein 1.	-	-	-	6	22	1923	1881	231.394	848.443	74161.6	72541.9	1.87447	8.32418	8.29232
Os06t0110200-01	554	Late embryogenesis abundant (LEA) group 1 family protein.	embryo development (GO 0009790)	-	-	6	25	1875	2630	243.089	1012.87	75965.2	106554	2.05889	8.28771	8.77588
Os02t0106201-00	3109	Hypothetical protein.	-	-	-	44	177	13623	158	317.654	1277.84	98350.2	1140.67	2.00817	8.27433	1.84435
Os06t0227500-00	324	Similar to Glutathione S-transferase.	-	-	-	1	2	308	244	69.2752	138.55	21336.8	16903.2	1	8.26679	7.93074
Os02t0513100-01	2729	Similar to MtN3 protein precursor.	-	integral to membrane (GO 0016021)	-	64	186	19303	4870	526.38	1529.79	158761	40054.2	1.53916	8.23654	6.24971
Os04t0476600-01	3912	C2 calcium-dependent membrane targeting domain containing protein.	-	-	protein binding (GO 0005515)	6	29	1719	2666	34.4251	166.388	9862.8	15296.2	2.27302	8.16239	8.7955
Os03t0374500-00	2505	Similar to calmodulin-binding family protein.	-	-	protein binding (GO 0005515)	2	13	563	597	17.9203	116.482	5044.56	5349.21	2.70044	8.13699	8.22159
Os09t0278000-00	558	Hypothetical conserved gene.	-	-	-	1	4	280	588	40.2243	160.897	11262.8	23651.9	2	8.12928	9.19967
Os02t0482400-01	1585	Similar to Ornithine decarboxylase (EC 4.1.1.17) (ODC).	polyamine biosynthetic process (GO 0006596)	-	catalytic activity (GO 0003824)	1	4	277	27	14.161	56.644	3922.6	382.347	2	8.11374	4.75489
Os03t0623100-01	1228	Conserved hypothetical protein.	-	-	-	36	125	9930	6622	658.002	2284.73	181499	121036	1.79586	8.10765	7.52313
Os02t0106100-01	3819	Similar to Fructosyltransferase.	carbohydrate metabolic process (GO 0005975)	-	hydrolase activity hydrolyzing O-glycosyl compounds (GO 0004553), beta-fructofuranosidase activity (GO 0004564), sucrose alpha-glucosidase activity (GO 0004575)	86	293	23624	300	505.443	1722.03	138844	1763.17	1.76849	8.1017	1.80255
Os12t0123700-00	2076	No apical meristem (NAM) protein domain containing protein.	regulation of transcription DNA-dependent (GO 0006355)	-	DNA binding (GO 0003677)	60	268	15867	3550	648.705	2897.55	171550	38381.7	2.1592	8.04685	5.88671
Os07t0516400-00	387	Hypothetical conserved gene.	-	-	-	22	68	5772	5353	1275.95	3943.86	334764	310463	1.62803	8.03542	7.9267
Os01t0159000-01	1264	Similar to cDNA clone:J023049H21, full insert sequence.	-	-	-	43	105	11047	1926	763.562	1864.51	196164	34200.5	1.28798	8.0051	5.48513
Os07t0154201-00	1486	Hypothetical gene.	-	-	-	83	251	21016	16109	1253.67	3791.21	317435	243317	1.5965	7.98416	7.60054
Os02t0509600-01	1508	Conserved hypothetical protein.	-	-	-	2	8	504	195	29.7681	119.073	7501.57	2902.39	2	7.97728	6.60733
Os12t0562166-00	651	Similar to H0315A08.1 protein.	-	-	-	3	12	754	242	103.434	413.736	25996.4	8343.68	2	7.97346	6.3339
Os04t0448500-00	1395	Peptidase A1 domain containing protein.	proteolysis (GO 0006508)	-	aspartic-type endopeptidase activity (GO 0004190)	4	27	987	1074	64.3589	434.423	15880.6	17280.4	2.75489	7.94691	8.06878
Os02t0649300-01	1419	Similar to Short highly repeated, interspersed DNA (Fragment).	regulation of transcription DNA-dependent (GO 0006355)	nucleus (GO 0005634)	transcription regulatory region sequence-specific DNA binding (GO 0000976), DNA binding (GO 0003677), sequence-specific DNA binding transcription factor activity (GO 0003700), protein binding (GO 0005515), sequence-specific DNA binding (GO 0043565)	299	965	73689	36135	4729.46	15264	1.16558e+06	571569	1.69038	7.94516	6.91711
Os08t0286500-01	1885	Hypothetical conserved gene.	-	-	-	22	50	5351	461	261.96	595.363	63715.7	5489.25	1.18442	7.92616	4.38919
Os10t0505900-01	1930	Conserved hypothetical protein.	-	-	-	58	156	13801	16939	674.518	1814.22	160500	196994	1.42742	7.8945	8.19008
Os12t0147200-01	768	Conserved hypothetical protein.	-	-	-	48	137	11229	4557	1402.82	4003.89	328173	133181	1.51307	7.86998	6.56891
Os01t0705200-01	1217	Late embryogenesis abundant protein repeat containing protein.	-	-	-	111	298	25500	30890	2047.18	5496.03	470297	569705	1.42475	7.84379	8.12044
Os03t0852800-00	1272	Similar to NPC4 (NONSPECIFIC PHOSPHOLIPASE C4); hydrolase, acting on ester bonds / phospholipase C.	-	-	hydrolase activity acting on ester bonds (GO 0016788)	2	8	457	667	35.2912	141.165	8064.03	11769.6	2	7.83605	8.38154
Os02t0824500-01	1495	Similar to Remorin.	-	-	-	55	159	12452	2592	825.742	2387.15	186948	38915	1.53152	7.82273	5.55849
Os07t0528200-00	7222	Conserved hypothetical protein.	-	-	-	1	8	224	13	3.10789	24.8631	696.167	40.4026	3	7.80735	3.70044
Os06t0553001-00	634	Conserved hypothetical protein.	-	-	-	3	11	661	1599	106.207	389.427	23401	56608.6	1.87447	7.78354	9.05799
Os10t0492600-01	1387	Similar to Tonoplast membrane integral protein ZmTIP3-1.	transport (GO 0006810), water transport (GO 0006833), transmembrane transport (GO 0055085)	membrane (GO 0016020), integral to membrane (GO 0016021)	transporter activity (GO 0005215)	3	10	660	930	48.5476	161.825	10680.5	15049.8	1.73697	7.78136	8.27612
Os01t0228500-01	1518	Harpin-induced 1 domain containing protein.	-	-	-	21	50	4616	4241	310.506	739.301	68252.3	62707.5	1.25154	7.78011	7.65787
Os03t0636800-01	5310	LSTK-1-like kinase.	protein phosphorylation (GO 0006468)	-	protein kinase activity (GO 0004672), protein serine/threonine kinase activity (GO 0004674), protein tyrosine kinase activity (GO 0004713), ATP binding (GO 0005524), transferase activity transferring phosphorus-containing groups (GO 0016772)	1	9	219	485	4.22696	38.0427	925.705	2050.08	3.16993	7.77479	8.92184
Os06t0681200-01	1200	Cupredoxin domain containing protein.	-	-	copper ion binding (GO 0005507), electron carrier activity (GO 0009055)	103	335	22541	41177	1926.54	6265.95	421614	770188	1.70152	7.77376	8.64305
Os04t0486950-01	2482	Similar to Malate synthase.	glyoxylate cycle (GO 0006097)	-	catalytic activity (GO 0003824), malate synthase activity (GO 0004474)	50	146	10835	12732	452.159	1320.3	97982.9	115138	1.54597	7.75956	7.99232
Os10t0118100-01	3022	Conserved hypothetical protein.	-	-	-	2	3	433	97	14.8545	22.2818	3216	720.444	0.584963	7.75822	5.59991
Os09t0378700-00	2355	Similar to ubiquitin-protein ligase.	protein ubiquitination (GO 0016567)	ubiquitin ligase complex (GO 0000151)	ubiquitin-protein ligase activity (GO 0004842), binding (GO 0005488), protein binding (GO 0005515)	80	177	17253	3331	762.469	1686.96	164436	31747.3	1.14568	7.75263	5.37981
Os10t0118200-01	1567	Conserved hypothetical protein.	-	-	-	19	36	4038	873	272.15	515.652	57838.9	12504.6	0.921997	7.7315	5.52191
Os10t0117800-02	3739	Similar to cDNA clone:002-148-H04, full insert sequence.	signal transduction (GO 0007165), G-protein coupled receptor protein signaling pathway (GO 0007186)	-	signal transducer activity (GO 0004871), guanyl nucleotide binding (GO 0019001)	1	3	208	103	6.00299	18.009	1248.62	618.308	1.58496	7.70044	6.6865
Os05t0572800-00	1568	Hypothetical protein.	-	-	-	5	13	1034	1433	71.5726	186.089	14801.2	20512.7	1.37851	7.69209	8.16289
Os04t0522625-00	3301	Hypothetical protein.	-	-	-	1	5	206	332	6.79951	33.9975	1400.7	2257.44	2.32193	7.6865	8.37504
Os03t0286900-01	610	Similar to Low-temperature induced protein lt101.2.	-	integral to membrane (GO 0016021)	-	118	317	23423	21706	4341.85	11664.1	861858	798680	1.4257	7.633	7.52316
Os02t0218700-01	1721	Similar to Allene oxide synthase (EC 4.2.1.92).	oxidation-reduction process (GO 0055114)	-	monooxygenase activity (GO 0004497), iron ion binding (GO 0005506), electron carrier activity (GO 0009055), oxidoreductase activity acting on paired donors with incorporation or reduction of molecular oxygen (GO 0016705), heme binding (GO 0020037)	6	16	1183	543	78.2516	208.671	15428.6	7081.77	1.41504	7.62327	6.49985
Os05t0572700-02	2210	Similar to Protein phosphatase 2C.	protein dephosphorylation (GO 0006470)	protein serine/threonine phosphatase complex (GO 0008287)	catalytic activity (GO 0003824), protein serine/threonine phosphatase activity (GO 0004722)	13	36	2547	3932	132.03	365.623	25867.8	39934.1	1.46949	7.61414	8.24061
Os05t0542800-02	2815	Similar to polygalacturonase.	carbohydrate metabolic process (GO 0005975)	-	polygalacturonase activity (GO 0004650)	7	33	1345	1451	55.8139	263.123	10724.3	11569.4	2.23704	7.58604	7.69548
Os05t0206100-00	751	Conserved hypothetical protein.	-	-	-	4	14	766	364	119.548	418.419	22893.5	10878.9	1.80735	7.5812	6.50779
Os11t0181200-01	617	Hypothetical protein.	-	-	-	38	115	7161	16717	1382.36	4183.46	260502	608130	1.59756	7.55802	8.7811
Os03t0723400-01	1852	Similar to UFG2.	-	-	-	84	226	15533	26409	1018.03	2738.99	188251	320062	1.42786	7.53073	8.29642
Os05t0542500-01	1276	Similar to Isoform 2 of Late embryogenesis abundant protein, group 3.	-	-	-	331	995	60633	88725	5822.38	17502.3	1.06655e+06	1.5607e+06	1.58787	7.51713	8.06637
Os08t0442900-01	1038	Hypothetical protein.	-	-	-	23	61	4079	10108	497.34	1319.03	88202.2	218570	1.40718	7.47044	8.77965
Os05t0572700-01	1091	Similar to protein phosphatase 2C ABI1.	protein dephosphorylation (GO 0006470)	protein serine/threonine phosphatase complex (GO 0008287)	catalytic activity (GO 0003824), protein serine/threonine phosphatase activity (GO 0004722)	5	13	878	1471	102.865	267.449	18063.1	30262.9	1.37851	7.45615	8.20065
Os05t0122700-01	652	Similar to Low-temperature induced protein lt101.2.	-	integral to membrane (GO 0016021)	-	26	61	4519	5593	895.053	2099.93	155567	192540	1.2303	7.44135	7.74897
Os06t0651200-01	599	Conserved hypothetical protein.	-	-	-	30	76	5207	2772	1124.13	2847.8	195112	103870	1.34104	7.43935	6.52982
Os07t0529000-01	2309	Similar to Isocitrate lyase (Fragment).	metabolic process (GO 0008152), carboxylic acid metabolic process (GO 0019752)	-	catalytic activity (GO 0003824), isocitrate lyase activity (GO 0004451)	227	617	38951	70254	2206.61	5997.69	378632	682921	1.44258	7.42282	8.27374
Os11t0451700-00	1371	Similar to Dehydrin DHN1 (M3) (RAB-17 protein).	response to stress (GO 0006950), response to water (GO 0009415)	-	-	107	222	18172	31042	1751.74	3634.45	297501	508201	1.05295	7.40796	8.18047
Os07t0480900-01	1501	Similar to Cysteine protease (Fragment).	proteolysis (GO 0006508)	-	cysteine-type endopeptidase activity (GO 0004197), cysteine-type peptidase activity (GO 0008234)	6	10	1000	186	89.7209	149.535	14953.5	2781.35	0.736966	7.38082	4.9542
Os01t0702500-01	1056	Similar to Dehydrin Rab25.	response to stress (GO 0006950), response to water (GO 0009415)	-	-	6	4	996	771	127.529	85.0196	21169.9	16387.5	-0.584963	7.37504	7.00562
Os08t0158400-00	1734	Similar to Berberine bridge enzyme-like protein.	oxidation-reduction process (GO 0055114)	-	catalytic activity (GO 0003824), UDP-N-acetylmuramate dehydrogenase activity (GO 0008762), oxidoreductase activity (GO 0016491), oxidoreductase activity acting on CH-OH group of donors (GO 0016614), flavin adenine dinucleotide binding (GO 0050660)	4	16	661	246	51.7766	207.107	8556.09	3184.26	2	7.36851	5.94251
Os10t0492500-01	1788	Similar to Tonoplast membrane integral protein ZmTIP3-1.	-	-	-	3	4	495	649	37.6597	50.2129	6213.85	8147.05	0.415037	7.36632	7.75711
Os05t0381400-01	858	Similar to ABA induced plasma membrane protein PM 19.	-	-	-	13	25	2129	5066	340.078	653.997	55694.4	132526	0.943416	7.35552	8.60619
Os04t0635000-01	556	Similar to H0315F07.10 protein.	-	-	-	2	4	325	397	80.738	161.476	13119.9	16026.5	1	7.3443	7.633
Os04t0658200-01	3933	Similar to OSIGBa0132E09-OSIGBa0108L24.3 protein.	-	-	-	6	9	975	582	34.2413	51.362	5564.21	3321.41	0.584963	7.3443	6.59991
Os10t0548100-01	1141	Similar to DM280 protein.	-	-	-	7	14	1126	1029	137.7	275.401	22150.1	20242	1	7.32964	7.19967
Os07t0561300-01	1843	Cyclin-like F-box domain containing protein.	-	-	protein binding (GO 0005515)	18	38	2854	1201	219.215	462.787	34757.8	14626.5	1.078	7.30884	6.0601
Os03t0820500-01	908	Similar to WCOR719.	-	intracellular (GO 0005622)	actin binding (GO 0003779)	429	1098	66837	53094	10604.6	27141.9	1.65217e+06	1.31245e+06	1.35583	7.28353	6.95143
Os09t0425200-00	802	Conserved hypothetical protein.	-	-	-	16	63	2488	386	447.784	1763.15	69630.4	10802.8	1.97728	7.28077	4.59246
Os05t0542800-01	2847	Pectin lyase fold/virulence factor domain containing protein.	carbohydrate metabolic process (GO 0005975)	-	polygalacturonase activity (GO 0004650)	8	48	1242	1658	63.0704	378.422	9791.68	13071.3	2.58496	7.27845	7.69523
Os11t0454200-01	967	Dehydrin RAB 16B.	response to stress (GO 0006950), response to water (GO 0009415)	-	-	268	741	41563	100622	6220.59	17199.5	964725	2.33555e+06	1.46724	7.27692	8.5525
Os01t0876300-01	1321	F-box associated type 1 domain containing protein.	-	-	protein binding (GO 0005515)	4	2	620	1024	67.9642	33.9821	10534.5	17398.8	-1	7.27612	8
Os07t0154100-01	2144	Similar to Viviparous-14.	-	-	-	385	820	59375	47036	4030.5	8584.44	621587	492412	1.09077	7.26885	6.93276
Os05t0542500-02	1271	LEA-like protein.	-	-	-	389	966	59785	88211	6869.53	17059	1.05577e+06	1.55776e+06	1.31225	7.26387	7.82504
Os01t0719300-01	6165	Similar to Sulfate transporter 3.1 (AST12) (AtST1).	transport (GO 0006810), sulfate transport (GO 0008272), transmembrane transport (GO 0055085)	membrane (GO 0016020), integral to membrane (GO 0016021)	transporter activity (GO 0005215), secondary active sulfate transmembrane transporter activity (GO 0008271)	18	34	2728	1011	65.5334	123.785	9931.95	3680.79	0.917538	7.2437	5.81164
Os12t0187800-00	3326	Conserved hypothetical protein.	-	-	-	51	90	7728	5778	344.168	607.356	52151.6	38992.3	0.819428	7.24345	6.82393
Os11t0533400-01	770	Conserved hypothetical protein.	-	-	-	6	9	904	1848	174.897	262.346	26351.2	53868.4	0.584963	7.23522	8.26679
Os01t0225000-00	2121	Mitochondrial carrier protein domain containing protein.	transport (GO 0006810), transmembrane transport (GO 0055085)	mitochondrial inner membrane (GO 0005743)	binding (GO 0005488)	37	100	5385	5622	391.547	1058.24	56986	59494	1.4344	7.18528	7.24741
Os03t0296200-00	1254	Conserved hypothetical protein.	-	-	-	23	59	3313	6314	411.674	1056.03	59298.9	113013	1.35908	7.17036	8.10078
Os05t0575000-01	546	Similar to predicted protein.	-	-	-	20	76	2855	7660	822.168	3124.24	117364	314890	1.926	7.15735	8.5812
Os11t0168500-00	1997	Hypothetical conserved gene.	regulation of transcription DNA-dependent (GO 0006355)	-	DNA binding (GO 0003677), sequence-specific DNA binding transcription factor activity (GO 0003700)	13	22	1843	830	146.113	247.268	20714.3	9328.74	0.758992	7.1474	5.99653
Os05t0475400-01	2282	Similar to Alanine:glyoxylate aminotransferase-like protein (Fragment).	-	-	catalytic activity (GO 0003824), transaminase activity (GO 0008483), pyridoxal phosphate binding (GO 0030170)	140	364	19701	15915	1377	3580.21	193774	156536	1.37851	7.1367	6.82882
Os08t0327700-01	724	Late embryogenesis abundant (LEA) group 1 family protein.	embryo development (GO 0009790)	-	-	16	30	2230	3186	496.026	930.049	69133.6	98771.2	0.906891	7.12283	7.63753
Os12t0633600-01	5917	Protein of unknown function DUF221 domain containing protein.	-	membrane (GO 0016020)	-	77	179	10650	6654	292.087	679.007	40399	25240.9	1.21703	7.11178	6.43322
Os12t0564100-01	2292	Similar to Myb-like DNA-binding domain containing protein, expressed.	regulation of transcription DNA-dependent (GO 0006355)	-	DNA binding (GO 0003677), protein binding (GO 0005515)	12	53	1659	2569	117.514	519.02	16246.3	25157.8	2.14296	7.11114	7.74203
Os04t0589800-01	709	Late embryogenesis abundant (LEA) group 1 family protein.	embryo development (GO 0009790)	-	-	97	215	13331	30246	3070.78	6806.37	422026	957513	1.14828	7.10258	8.28454
Os03t0397600-00	1529	Glycoside hydrolase, family 17 protein.	carbohydrate metabolic process (GO 0005975)	-	catalytic activity (GO 0003824), hydrolase activity hydrolyzing O-glycosyl compounds (GO 0004553), cation binding (GO 0043169)	14	21	1905	7258	205.515	308.273	27964.7	106545	0.584963	7.08822	9.018
Os09t0383300-01	1810	Hypothetical conserved gene.	-	-	-	1	8	136	34	12.4007	99.2052	1686.49	421.622	3	7.08746	5.08746
Os12t0512100-01	3117	Sugar/inositol transporter domain containing protein.	transport (GO 0006810), transmembrane transport (GO 0055085)	membrane (GO 0016020), integral to membrane (GO 0016021)	transporter activity (GO 0005215), transmembrane transporter activity (GO 0022857), substrate-specific transmembrane transporter activity (GO 0022891)	12	35	1631	1519	86.4107	252.031	11744.7	10938.2	1.54432	7.08658	6.98394
Os05t0475475-00	3513	Hypothetical gene.	-	-	-	140	334	18798	14998	894.485	2133.99	120104	95824.9	1.25442	7.06901	6.7432
Os04t0522500-01	3646	2OG-Fe(II) oxygenase domain containing protein.	oxidation-reduction process (GO 0055114)	-	iron ion binding (GO 0005506), oxidoreductase activity (GO 0016491), oxidoreductase activity acting on paired donors with incorporation or reduction of molecular oxygen 2-oxoglutarate as one donor and incorporation of one atom each of oxygen into both donors (GO 0016706)	3	5	402	700	18.4683	30.7806	2474.76	4309.28	0.736966	7.06609	7.86625
Os03t0168100-01	1678	Late embryogenesis abundant protein repeat containing protein.	-	-	-	55	125	7317	28702	735.688	1672.02	97873.3	383922	1.18442	7.05568	9.0275
Os12t0624200-00	1380	Similar to K-exchanger-like protein.	transmembrane transport (GO 0055085)	integral to membrane (GO 0016021)	-	4	11	529	933	65.0585	178.911	8603.98	15174.9	1.45943	7.04712	7.86573
Os05t0115100-01	997	Hypothetical conserved gene.	-	-	-	6	20	793	1223	135.076	450.254	17852.6	27533.1	1.73697	7.04621	7.67125
Os04t0511200-01	1735	EFA27 for EF hand, abscisic acid, 27kD.	-	-	-	324	935	41733	72482	4191.49	12095.8	539887	937678	1.52897	7.00905	7.80549
Os05t0244700-01	2018	Aminotransferase, class IV family protein.	metabolic process (GO 0008152)	-	catalytic activity (GO 0003824)	5	19	643	458	55.6124	211.327	7151.76	5094.1	1.926	7.00675	6.51728
Os02t0484200-01	1789	Transferase family protein.	-	-	transferase activity transferring acyl groups other than amino-acyl groups (GO 0016747)	4	12	511	501	50.1849	150.555	6411.12	6285.65	1.58496	6.99718	6.96867
Os11t0490100-01	1378	Protein of unknown function DUF579, plant family protein.	-	-	-	4	11	509	563	65.1529	179.171	8290.71	9170.27	1.45943	6.99152	7.13699
Os04t0510900-01	1687	Similar to Embryo-specific protein 1 (ATS1).	-	-	-	2	10	254	1087	26.6096	133.048	3379.42	14462.3	2.32193	6.98868	9.08614
Os03t0829466-01	4013	Conserved hypothetical protein.	-	-	-	9	30	1132	1866	50.3381	167.794	6331.41	10436.8	1.73697	6.97473	7.69581
Os03t0133100-01	696	Conserved hypothetical protein.	-	-	-	26	44	3263	6842	838.469	1418.95	105228	220646	0.758992	6.97154	8.03976
Os07t0118200-00	429	Protein of unknown function DUF538 domain containing protein.	-	-	-	1	13	124	89	52.3198	680.157	6487.65	4656.46	3.70044	6.9542	6.47573
Os04t0197350-01	2533	Hypothetical conserved gene.	-	-	-	23	53	2843	3461	203.805	469.639	25192.1	30668.3	1.20436	6.94964	7.23341
Os05t0578600-01	1933	Similar to Polygalacturonase PG2.	carbohydrate metabolic process (GO 0005975)	-	polygalacturonase activity (GO 0004650)	5	6	616	508	58.0579	69.6695	7152.73	5898.68	0.263034	6.94486	6.66676
Os06t0300500-01	3807	Steroid nuclear receptor, ligand-binding domain containing protein.	-	-	-	16	24	1964	2277	94.3322	141.498	11579.3	13424.7	0.584963	6.93958	7.15292
Os04t0460300-01	2509	Amino acid transporter, transmembrane domain containing protein.	-	-	-	105	198	12872	15490	939.316	1771.28	115151	138571	0.915111	6.9377	7.2048
Os09t0109600-01	687	Conserved hypothetical protein.	-	-	-	36	61	4336	5416	1176.17	1992.95	141663	176948	0.760812	6.91222	7.23309
Os03t0712800-02	3898	Similar to Glutamine synthetase root isozyme 2 (EC 6.3.1.2) (Glutamate--ammonia ligase).	-	-	-	10	29	1202	13111	57.5813	166.986	6921.27	75494.8	1.53605	6.90929	10.3566
Os10t0136100-01	4991	Similar to Hv1LRR2.	defense response (GO 0006952)	-	ADP binding (GO 0043531)	1	106	120	13	4.49713	476.696	539.656	58.4627	6.72792	6.90689	3.70044
Os09t0295200-01	2996	Conserved hypothetical protein.	-	-	-	26	60	3110	6050	194.785	449.503	23299.2	45324.9	1.20645	6.90226	7.86228
Os01t0719350-00	4368	Hypothetical protein.	-	-	-	5	11	592	222	25.6927	56.524	3042.02	1140.76	1.1375	6.88753	5.47249
Os11t0151800-01	4085	Similar to ATPAP18/PAP18.	-	-	acid phosphatase activity (GO 0003993), protein binding (GO 0005515), metal ion binding (GO 0046872)	16	48	1875	4620	87.9126	263.738	10302.3	25384.8	1.58496	6.87267	8.17368
Os03t0111300-01	476	Nonspecific lipid-transfer protein 2 (nsLTP2) (7 kDa lipid transfer protein).	lipid transport (GO 0006869)	-	-	3	6	349	2108	141.461	282.922	16456.7	99400.1	1	6.86212	9.4567
Os06t0146800-01	618	Conserved hypothetical protein.	-	-	-	91	165	10581	9476	3305.03	5992.64	384292	344159	0.858528	6.86139	6.70227
Os12t0633650-00	4277	Hypothetical protein.	-	-	-	55	111	6337	3962	288.633	582.515	33255.8	20792.1	1.01306	6.84822	6.17065
Os10t0393900-00	1442	Hypothetical protein.	-	-	-	6	20	691	1499	93.3919	311.306	10755.6	23332.4	1.73697	6.84758	7.96482
Os04t0614500-01	5720	Pyridoxal phosphate-dependent transferase, major region, subdomain 1 domain containing protein.	-	-	catalytic activity (GO 0003824), transaminase activity (GO 0008483), pyridoxal phosphate binding (GO 0030170)	6	21	691	438	23.5439	82.4036	2711.47	1718.7	1.80735	6.84758	6.18982
Os05t0442400-01	1198	Similar to MybSt1.	regulation of transcription DNA-dependent (GO 0006355)	-	DNA binding (GO 0003677), protein binding (GO 0005515)	13	9	1473	1884	243.562	168.62	27597.5	35297.8	-0.530515	6.8241	7.17914
Os05t0541100-01	2769	IQ calmodulin-binding region domain containing protein.	-	-	protein binding (GO 0005515)	54	102	6088	5990	437.717	826.8	49348.6	48554.2	0.917538	6.81687	6.79345
Os04t0476650-01	1551	Hypothetical gene.	-	-	-	2	2	225	424	28.9428	28.9428	3256.07	6135.88	0	6.81378	7.72792
Os12t0464400-01	2525	Similar to Oxidoreductase, short chain dehydrogenase/reductase family protein, expressed.	metabolic process (GO 0008152)	-	nucleotide binding (GO 0000166), oxidoreductase activity (GO 0016491)	7	16	777	4425	62.2243	142.227	6906.89	39334.6	1.19265	6.79442	9.30411
Os11t0701100-02	1007	Similar to Xylanase inhibitor protein 2.	carbohydrate metabolic process (GO 0005975)	-	catalytic activity (GO 0003824), hydrolase activity hydrolyzing O-glycosyl compounds (GO 0004553), cation binding (GO 0043169)	1	2	111	473	22.2892	44.5783	2474.1	10542.8	1	6.79442	8.8857
Os01t0385400-01	2483	C4-dicarboxylate transporter/malic acid transport protein family protein.	transmembrane transport (GO 0055085)	integral to membrane (GO 0016021)	-	13	31	1436	3506	117.514	280.226	12980.8	31692.6	1.25376	6.7874	8.07517
Os11t0454300-01	795	Similar to Water-stress inducible protein RAB21.	response to stress (GO 0006950), response to water (GO 0009415)	-	-	491	1101	54104	189760	13862.4	31084.5	1.52751e+06	5.35748e+06	1.16502	6.78387	8.59424
Os08t0104400-01	649	Conserved hypothetical protein.	-	-	-	11	20	1205	1763	380.427	691.685	41674	60972	0.862496	6.77539	7.32439
Os07t0686600-01	1148	VQ domain containing protein.	-	-	-	18	30	1970	834	351.928	586.546	38516.6	16306	0.736966	6.77405	5.53398
Os01t0637800-00	949	Similar to Transcription factor (Fragment).	regulation of transcription DNA-dependent (GO 0006355)	-	DNA binding (GO 0003677), protein binding (GO 0005515)	1	2	109	56	23.6514	47.3028	2578	1324.48	1	6.76818	5.80735
Os05t0557100-01	3420	Peptidase A1 domain containing protein.	proteolysis (GO 0006508)	-	aspartic-type endopeptidase activity (GO 0004190)	18	23	1954	2434	118.133	150.947	12823.9	15974.1	0.353637	6.76229	7.07919
Os01t0686700-00	2267	Similar to protein binding protein.	-	-	-	4	22	433	208	39.6033	217.818	4287.06	2059.37	2.45943	6.75822	5.70044
Os04t0352400-01	4070	Peptidyl-prolyl cis-trans isomerase, FKBP-type domain containing protein.	protein folding (GO 0006457)	-	binding (GO 0005488), protein binding (GO 0005515)	15	33	1602	44	82.7218	181.988	8834.69	242.651	1.1375	6.73877	1.55254
Os06t0695200-00	1721	Similar to Peroxidase precursor (EC 1.11.1.7).	response to oxidative stress (GO 0006979), oxidation-reduction process (GO 0055114)	-	peroxidase activity (GO 0004601), heme binding (GO 0020037)	1	0	106	82	13.0419	0	1382.45	1069.44		6.72792	6.35755
Os01t0727700-00	330	Hypothetical conserved gene.	-	-	-	15	45	1588	1469	1020.24	3060.71	108009	99915	1.58496	6.7261	6.61373
Os08t0545500-00	4798	Similar to Dehydration-responsive element-binding protein 1J.	-	-	-	7	19	737	1643	32.7462	88.8825	3447.71	7686	1.44057	6.71817	7.87476
Os06t0145600-01	1742	Transferase family protein.	-	-	transferase activity transferring acyl groups other than amino-acyl groups (GO 0016747)	14	39	1472	1482	180.386	502.504	18966.3	19095.2	1.47805	6.71621	6.72597
Os10t0198366-00	3057	Conserved hypothetical protein.	-	-	-	1	2	105	82	7.34222	14.6844	770.933	602.062	1	6.71425	6.35755
Os06t0553100-01	765	Similar to Heat stress transcription factor C-2b.	regulation of transcription DNA-dependent (GO 0006355)	nucleus (GO 0005634)	sequence-specific DNA binding transcription factor activity (GO 0003700), sequence-specific DNA binding (GO 0043565)	45	72	4695	5381	1320.3	2112.49	137752	157879	0.678072	6.70506	6.90181
Os10t0546400-01	866	Conserved hypothetical protein.	-	-	-	23	33	2393	919	596.119	855.301	62022.3	23818.8	0.520832	6.70104	5.32036
Os10t0521000-01	4572	Similar to TRE1 protein (Fragment).	trehalose metabolic process (GO 0005991)	-	catalytic activity (GO 0003824), alphaalpha-trehalase activity (GO 0004555)	165	342	17106	40053	810.029	1678.97	83978	196631	1.05153	6.69589	7.9233
Os01t0303401-00	1327	Hypothetical gene.	-	-	-	1	2	103	304	16.9142	33.8285	1742.17	5141.92	1	6.6865	8.24793
Os01t0954000-01	1372	NADPH-dependent FMN reductase family protein.	-	-	-	74	116	7533	6412	1210.6	1897.7	123236	104897	0.648528	6.66956	6.43711
Os05t0468800-01	823	Phosphatidylethanolamine-binding protein PEBP domain containing protein.	-	-	-	276	563	28013	39934	7527.18	15354.4	763981	1.0891e+06	1.02847	6.66528	7.17681
Os11t0454000-01	889	Dehydrin RAB 16C.	response to stress (GO 0006950), response to water (GO 0009415)	-	-	181	399	18253	55430	4569.83	10073.8	460846	1.39948e+06	1.1404	6.656	8.25853
Os03t0334300-00	753	Similar to predicted protein.	-	-	-	6	4	596	636	178.846	119.231	17765.4	18957.7	-0.584963	6.63421	6.72792
Os04t0390700-01	2019	Short-chain dehydrogenase/reductase SDR domain containing protein.	metabolic process (GO 0008152)	-	nucleotide binding (GO 0000166), oxidoreductase activity (GO 0016491)	2	1	198	72	22.234	11.117	2201.16	800.422	-1	6.62936	5.16993
Os05t0115100-02	2350	Protein of unknown function DUF1635 family protein.	-	-	-	26	45	2551	4625	248.33	429.801	24365	44174	0.791413	6.61641	7.4748
Os03t0246100-01	2758	Glycoside hydrolase, family 17 protein.	carbohydrate metabolic process (GO 0005975)	-	catalytic activity (GO 0003824), hydrolase activity hydrolyzing O-glycosyl compounds (GO 0004553), cation binding (GO 0043169)	1	0	97	19	8.13821	0	789.406	154.626		6.59991	4.24793
Os01t0644000-01	1837	Twin-arginine translocation pathway signal domain containing protein.	-	-	-	46	113	4455	8262	562.046	1380.68	54432.9	100948	1.29662	6.59765	7.48871
Os05t0541400-00	1325	Helix-loop-helix DNA-binding domain containing protein.	-	-	-	5	11	484	370	84.6988	186.337	8198.84	6267.71	1.1375	6.59694	6.20945
Os01t0276300-01	1056	Similar to Group 3 late embryogenesis abundant protein (Fragment).	-	-	-	8	9	774	1089	170.039	191.294	16451.3	23146.6	0.169925	6.59619	7.08879
Os11t0658900-01	4027	Similar to Lipase family protein.	lipid catabolic process (GO 0016042)	-	carboxylesterase activity (GO 0004091)	2	2	192	478	11.1473	11.1473	1070.15	2664.22	0	6.58496	7.90087
Os10t0524500-01	2300	Similar to Mandelonitrile lyase-like protein.	alcohol metabolic process (GO 0006066), oxidation-reduction process (GO 0055114)	-	choline dehydrogenase activity (GO 0008812), oxidoreductase activity acting on CH-OH group of donors (GO 0016614), flavin adenine dinucleotide binding (GO 0050660)	1	5	95	338	9.75877	48.7939	927.083	3298.47	2.32193	6.56986	8.40088
Os03t0305600-01	1430	Mitochondrial import inner membrane translocase, subunit Tim17/22 family protein.	-	-	-	37	93	3513	7462	580.749	1459.72	55139.8	117123	1.32971	6.56903	7.65589
Os06t0246500-01	3326	Similar to Pyruvate dehydrogenase E1 alpha subunit (EC 1.2.4.1).	glycolysis (GO 0006096), metabolic process (GO 0008152), oxidation-reduction process (GO 0055114)	intracellular membrane-bounded organelle (GO 0043231)	pyruvate dehydrogenase (acetyl-transferring) activity (GO 0004739), oxidoreductase activity acting on the aldehyde or oxo group of donors disulfide as acceptor (GO 0016624)	41	86	3882	6564	276.684	580.362	26197.3	44296.5	1.06871	6.56503	7.32281
Os11t0453900-01	1239	Dehydrin RAB 16D.	response to stress (GO 0006950), response to water (GO 0009415)	-	-	6	7	567	564	108.693	126.809	10271.5	10217.2	0.222392	6.56224	6.55459
Os05t0170200-01	2084	Similar to Universal stress protein.	response to stress (GO 0006950)	-	-	8	8	748	1783	86.1619	86.1619	8056.14	19203.3	0	6.54689	7.80009
Os04t0500600-01	986	Hypothetical protein.	-	-	-	2	4	186	108	45.5277	91.0555	4234.08	2458.5	1	6.53916	5.75489
Os03t0820300-01	851	Similar to ZPT2-14.	-	intracellular (GO 0005622)	zinc ion binding (GO 0008270)	189	291	17496	24417	4984.89	7675.14	461458	644000	0.622633	6.5325	7.01336
Os04t0659300-01	980	Protein of unknown function DUF26 domain containing protein.	-	-	-	44	127	3999	23438	1007.74	2908.71	91590.1	536806	1.52925	6.50599	9.05713
Os02t0669100-01	1385	Dehydrin family protein.	response to stress (GO 0006950), response to water (GO 0009415)	-	-	2832	4810	255513	237663	45895.1	77950.4	4.14082e+06	3.85154e+06	0.764216	6.49543	6.39095
Os01t0225550-01	1147	Hypothetical gene.	-	-	-	2	5	180	404	39.1372	97.843	3522.35	7905.71	1.32193	6.49185	7.65821
Os06t0662550-01	3108	Conserved hypothetical protein.	-	-	-	309	582	27687	20928	2231.52	4203.05	199948	151137	0.913412	6.48546	6.08168
Os04t0394100-00	3133	Similar to H0718E12.3 protein.	glycerol metabolic process (GO 0006071), lipid metabolic process (GO 0006629)	-	phosphoric diester hydrolase activity (GO 0008081), glycerophosphodiester phosphodiesterase activity (GO 0008889)	12	21	1075	465	85.9694	150.446	7701.43	3331.31	0.807355	6.48516	5.27612
Os06t0244000-01	1923	Similar to anthranilic acid methyltransferase 3.	-	-	methyltransferase activity (GO 0008168)	25	48	2234	2742	291.799	560.254	26075.2	32004.5	0.941106	6.48156	6.77716
Os12t0616500-00	1923	Similar to cation proton exchanger.	cation transport (GO 0006812), transmembrane transport (GO 0055085)	integral to membrane (GO 0016021)	solute	6	16	536	1717	70.0318	186.751	6256.17	20040.8	1.41504	6.48113	8.16071
Os10t0393800-01	1895	Lipase, GDSL domain containing protein.	lipid metabolic process (GO 0006629)	-	hydrolase activity acting on ester bonds (GO 0016788)	18	32	1599	3700	213.2	379.021	18939.2	43824.4	0.830075	6.47303	7.68338
Os02t0815700-01	4086	Similar to D1 protease (Fragment).	-	-	-	22	42	1939	5246	120.85	230.714	10651.3	28817.3	0.932886	6.46167	7.89757
Os02t0755900-01	1824	UDP-glucuronosyl/UDP-glucosyltransferase domain containing protein.	metabolic process (GO 0008152)	-	transferase activity transferring hexosyl groups (GO 0016758)	32	118	2805	28580	393.775	1452.05	34516.8	351690	1.88264	6.45379	9.80272
Os01t0585100-01	4579	Similar to Integral membrane protein.	-	-	-	130	219	11387	10189	637.229	1073.49	55816.4	49944.1	0.752419	6.45273	6.29236
Os11t0154900-01	2819	Similar to DNA-binding factor of bZIP class (Fragment).	regulation of transcription DNA-dependent (GO 0006355)	-	sequence-specific DNA binding transcription factor activity (GO 0003700), sequence-specific DNA binding (GO 0043565), protein dimerization activity (GO 0046983)	14	22	1225	438	111.469	175.166	9753.58	3487.4	0.652077	6.45121	4.96743
Os01t0843700-01	611	Conserved hypothetical protein.	-	-	-	2	2	175	85	73.4703	73.4703	6428.65	3122.49	0	6.45121	5.40939
Os07t0407350-01	3387	Conserved hypothetical protein.	-	-	-	1	6	87	76	6.62686	39.7612	576.537	503.641	2.58496	6.44294	6.24793
Os01t0644000-02	1768	Twin-arginine translocation pathway signal domain containing protein.	-	-	-	36	77	3128	6077	457.029	977.533	39710.7	77149	1.09686	6.4411	7.39922
Os01t0707500-01	2939	Similar to Transcription factor LAX PANICLE.	-	-	-	5	15	432	87	38.1851	114.555	3299.19	664.42	1.58496	6.43296	4.12102
Os01t0944100-02	2819	Hypothetical protein.	-	-	-	126	181	10884	7272	1003.23	1441.14	86659.6	57900.4	0.522566	6.43264	5.85086
Os08t0392100-00	1382	2OG-Fe(II) oxygenase domain containing protein.	oxidation-reduction process (GO 0055114)	-	oxidoreductase activity (GO 0016491), oxidoreductase activity acting on paired donors with incorporation or reduction of molecular oxygen 2-oxoglutarate as one donor and incorporation of one atom each of oxygen into both donors (GO 0016706)	22	35	1898	699	357.304	568.438	30825.6	11352.5	0.669851	6.43083	4.98972
Os01t0958200-01	1610	Curculin-like (mannose-binding) lectin domain containing protein.	recognition of pollen (GO 0048544)	-	sugar binding (GO 0005529)	2	1	172	505	27.8822	13.9411	2397.87	7040.26	-1	6.42626	7.98014
Os02t0764700-01	911	Similar to Ethylene-responsive transcription factor 4 (Ethylene-responsive element binding factor 4) (Related to APETALA-2 protein 5) (EREBP-4) (AtERF4).	regulation of transcription DNA-dependent (GO 0006355)	-	DNA binding (GO 0003677), sequence-specific DNA binding transcription factor activity (GO 0003700)	17	20	1452	1405	418.845	492.759	35774.3	34616.3	0.234465	6.41636	6.36889
Os01t0780600-01	3109	Similar to Transposon protein Mutator sub-class.	response to light stimulus (GO 0009416)	-	signal transducer activity (GO 0004871), protein binding (GO 0005515)	1	2	85	264	7.21942	14.4388	613.651	1905.93	1	6.40939	8.04439
Os07t0418700-01	1088	Hypothetical protein.	-	-	-	71	250	6002	13276	1464.71	5157.44	123820	273881	1.81604	6.40148	7.54679
Os07t0180800-00	4385	RNA recognition motif domain domain containing protein.	-	-	nucleotide binding (GO 0000166), nucleic acid binding (GO 0003676)	5	13	422	168	25.5931	66.5421	2160.06	859.929	1.37851	6.39917	5.07039
Os07t0683200-01	2152	Similar to NAC domain transcription factor.	regulation of transcription DNA-dependent (GO 0006355)	-	DNA binding (GO 0003677)	254	569	21434	25629	2649.2	5934.62	223555	267308	1.1636	6.39893	6.6568
Os01t0944100-03	2461	Conserved hypothetical protein.	-	-	-	123	180	10366	6823	1121.8	1641.66	94541.5	62228.1	0.549339	6.39706	5.79368
Os03t0192700-01	3837	Similar to Myo-inositol-1-phosphate synthase.	inositol biosynthetic process (GO 0006021), phospholipid biosynthetic process (GO 0008654)	-	nucleotide binding (GO 0000166), inositol-3-phosphate synthase activity (GO 0004512)	462	708	38339	24128	2702.55	4141.57	224270	141141	0.615857	6.37478	5.70667
Os08t0112300-01	1621	Transferase domain containing protein.	-	-	transferase activity transferring acyl groups other than amino-acyl groups (GO 0016747)	28	36	2311	6642	387.702	498.474	31999.3	91968.5	0.36257	6.36695	7.89005
Os06t0318500-00	4089	Similar to Sodium/hydrogen exchanger.	cation transport (GO 0006812), sodium ion transport (GO 0006814), regulation of pH (GO 0006885), transmembrane transport (GO 0055085)	integral to membrane (GO 0016021)	solute, sodium	1	3	82	68	5.48916	16.4675	450.111	373.263	1.58496	6.35755	6.08746
Os05t0211100-01	2114	Similar to Cytochrome P450-like protein.	oxidation-reduction process (GO 0055114)	-	monooxygenase activity (GO 0004497), iron ion binding (GO 0005506), electron carrier activity (GO 0009055), oxidoreductase activity acting on paired donors with incorporation or reduction of molecular oxygen (GO 0016705), heme binding (GO 0020037)	74	185	5986	6472	785.687	1964.22	63555.7	68715.8	1.32193	6.33792	6.45054
Os06t0698300-01	2801	Protein phosphatase 2C family protein.	protein dephosphorylation (GO 0006470)	protein serine/threonine phosphatase complex (GO 0008287)	catalytic activity (GO 0003824), protein serine/threonine phosphatase activity (GO 0004722)	443	742	35548	50244	3549.88	5945.85	284856	402619	0.744112	6.32632	6.8255
Os03t0192750-00	1338	Hypothetical gene.	-	-	-	146	233	11693	7212	2449.17	3908.61	196152	120983	0.674362	6.32353	5.62636
Os03t0230300-01	3171	Poly(ADP-ribose) polymerase, catalytic region domain containing protein.	-	-	NAD+ ADP-ribosyltransferase activity (GO 0003950)	439	738	35149	68379	3107.36	5223.76	248794	484005	0.7494	6.32312	7.28319
Os03t0826900-01	1494	Conserved hypothetical protein.	-	-	-	159	314	12706	6426	2388.74	4717.39	190889	96541.3	0.981738	6.32034	5.33682
Os09t0552600-01	1431	RmlC-like jelly roll fold domain containing protein.	-	-	nutrient reservoir activity (GO 0045735)	12	22	958	1414	188.22	345.069	15026.2	22178.5	0.874469	6.31892	6.8806
Os01t0511100-01	2905	UspA domain containing protein.	response to stress (GO 0006950)	-	-	617	1387	49238	72763	4767.19	10716.5	380432	562196	1.16863	6.31836	6.88179
Os01t0385400-02	1828	Similar to C4-dicarboxylate transporter/malic acid transport protein.	transmembrane transport (GO 0055085)	integral to membrane (GO 0016021)	-	10	15	795	2057	122.785	184.178	9761.44	25257	0.584963	6.31288	7.6844
Os09t0480466-00	2126	Non-protein coding transcript.	-	-	-	3	1	238	309	31.6724	10.5575	2512.68	3262.26	-1.58496	6.30986	6.6865
Os02t0783700-01	4116	Similar to Lysine ketoglutarate reductase/saccharopine dehydrogenase.	oxidation-reduction process (GO 0055114)	-	oxidoreductase activity (GO 0016491)	208	394	16499	33061	1134.26	2148.54	89971.6	180287	0.921612	6.30965	7.3124
Os03t0351300-00	1691	Similar to beta-amylase.	polysaccharide catabolic process (GO 0000272), carbohydrate metabolic process (GO 0005975)	-	catalytic activity (GO 0003824), beta-amylase activity (GO 0016161), cation binding (GO 0043169)	161	192	12768	8117	2137	2548.48	169474	107740	0.254046	6.30933	5.65581
Os03t0792850-00	1066	Conserved hypothetical protein.	-	-	-	36	40	2848	3649	757.998	842.221	59966.1	76831.6	0.152003	6.30581	6.66336
Os08t0521000-01	1273	Protein of unknown function DUF599 family protein.	-	-	-	2	3	158	88	35.2634	52.8952	2785.81	1551.59	0.584963	6.30378	5.45943
Os01t0303300-01	1623	Similar to Stress-inducible membrane pore protein.	-	-	-	3	6	236	644	41.4883	82.9766	3263.75	8906.16	1	6.29768	7.74595
Os05t0542800-03	2708	Similar to polygalacturonase.	carbohydrate metabolic process (GO 0005975)	-	polygalacturonase activity (GO 0004650)	15	41	1179	1374	124.327	339.827	9772.11	11388.4	1.45066	6.29646	6.51728
Os07t0245100-02	568	Similar to cDNA clone:J023115F20, full insert sequence.	-	-	catalytic activity (GO 0003824)	34	59	2671	2567	1343.55	2331.45	105548	101438	0.79518	6.2957	6.2384
Os11t0241000-00	1050	Conserved hypothetical protein.	-	-	-	16	41	1254	1720	342.022	876.431	26806	36767.3	1.35755	6.29232	6.74819
Os09t0539000-00	1242	Hypothetical conserved gene.	-	-	-	14	72	1086	2802	253.005	1301.17	19626	50637.2	2.36257	6.27745	7.64489
Os03t0770000-00	594	bZIP transcription factor, bZIP-1 domain containing protein.	regulation of transcription DNA-dependent (GO 0006355)	-	sequence-specific DNA binding transcription factor activity (GO 0003700), sequence-specific DNA binding (GO 0043565), protein dimerization activity (GO 0046983)	4	4	308	422	151.146	151.146	11638.2	15945.9	0	6.26679	6.7211
Os05t0410500-01	4078	TGF-beta receptor, type I/II extracellular region family protein.	oligopeptide transport (GO 0006857)	membrane (GO 0016020)	transporter activity (GO 0005215)	8	8	608	855	44.0317	44.0317	3346.41	4705.89	0	6.24793	6.73978
Os05t0500300-00	1250	Conserved hypothetical protein.	-	-	-	2	4	152	99	35.9123	71.8246	2729.33	1777.66	1	6.24793	5.62936
Os01t0910800-00	627	Conserved hypothetical protein.	-	-	-	1	2	76	299	35.7977	71.5955	2720.63	10703.5	1	6.24793	8.224
Os01t0944100-01	9032	Conserved hypothetical protein.	-	-	-	370	621	27860	24654	919.477	1543.23	69234.1	61267	0.747068	6.23453	6.05815
Os03t0273800-01	2102	HAD-superfamily hydrolase, subfamily IA, variant 3 domain containing protein.	metabolic process (GO 0008152)	-	catalytic activity (GO 0003824), hydrolase activity (GO 0016787)	960	1715	72269	39142	10250.9	18312.8	771689	417959	0.837102	6.2342	5.34954
Os06t0311700-00	948	Hypothetical conserved gene.	-	-	-	1	2	75	16	23.6763	47.3527	1775.73	378.822	1	6.22882	4
Os10t0560600-01	1951	Non-protein coding transcript.	-	-	-	2	6	150	42	23.0089	69.0267	1725.67	483.187	1.58496	6.22882	4.39232
Os01t0224000-00	2418	Serine/threonine protein kinase-related domain containing protein.	protein phosphorylation (GO 0006468), recognition of pollen (GO 0048544)	-	protein kinase activity (GO 0004672), protein serine/threonine kinase activity (GO 0004674), ATP binding (GO 0005524), sugar binding (GO 0005529), transferase activity transferring phosphorus-containing groups (GO 0016772)	35	60	2617	3854	324.889	556.952	24292.4	35774.9	0.777608	6.22442	6.78286
Os02t0629000-01	968	Protein of unknown function DUF584 family protein.	-	-	-	193	335	14374	15764	4475.12	7767.7	333292	365523	0.79556	6.21872	6.35189
Os01t0348900-01	1342	SalT gene product (Salt-induced protein).	-	-	-	273	597	20263	107804	4565.97	9984.93	338902	1.80304e+06	1.12883	6.2138	8.62529
Os02t0555300-01	1124	No apical meristem (NAM) protein domain containing protein.	regulation of transcription DNA-dependent (GO 0006355)	-	DNA binding (GO 0003677)	5	11	365	195	99.8451	219.659	7288.69	3893.96	1.1375	6.18982	5.2854
Os07t0638400-01	1264	Similar to 1-Cys peroxiredoxin.	oxidation-reduction process (GO 0055114)	-	antioxidant activity (GO 0016209), oxidoreductase activity (GO 0016491), peroxiredoxin activity (GO 0051920)	4	8	292	462	71.029	142.058	5185.12	8203.85	1	6.18982	6.85175
Os07t0169500-00	477	Zinc finger A20 and AN1 domain-containing stress-associated protein 10.	-	-	DNA binding (GO 0003677), zinc ion binding (GO 0008270)	1	0	73	11	47.0549	0	3435.01	517.604		6.18982	3.45943
Os06t0683100-01	1847	NAD(P)-binding domain containing protein.	cellular metabolic process (GO 0044237)	-	nucleotide binding (GO 0000166), catalytic activity (GO 0003824), coenzyme binding (GO 0050662)	54	74	3933	2763	656.221	899.265	47794.7	33576.6	0.454566	6.18653	5.67713
Os02t0712512-00	3207	Hypothetical protein.	-	-	-	50	49	3637	3878	349.94	342.942	25454.7	27141.4	-0.0291463	6.18468	6.27724
Os02t0712500-01	3911	Protein of unknown function DUF23 family protein.	-	-	-	101	114	7327	8640	579.638	654.245	42049.6	49584.8	0.174679	6.1808	6.4186
Os06t0650700-01	507	Conserved hypothetical protein.	-	-	-	17	55	1233	248	752.6	2434.88	54585.6	10979.1	1.6939	6.18049	3.86673
Os05t0247800-01	1151	Glycoside hydrolase, family 18 protein.	carbohydrate metabolic process (GO 0005975)	-	catalytic activity (GO 0003824), hydrolase activity hydrolyzing O-glycosyl compounds (GO 0004553), cation binding (GO 0043169)	9	20	650	6690	175.505	390.012	12675.4	130459	1.152	6.17437	9.53787
Os05t0554601-00	677	Conserved hypothetical protein.	-	-	-	2	12	144	183	66.3078	397.847	4774.16	6067.16	2.58496	6.16993	6.5157
Os04t0541700-01	1025	Similar to Homeobox-leucine zipper protein HOX22.	regulation of transcription DNA-dependent (GO 0006355)	nucleus (GO 0005634)	transcription regulatory region sequence-specific DNA binding (GO 0000976), DNA binding (GO 0003677), sequence-specific DNA binding transcription factor activity (GO 0003700), protein binding (GO 0005515), sequence-specific DNA binding (GO 0043565)	367	492	26214	25298	8036.47	10773.7	574027	553969	0.422878	6.15841	6.1071
Os03t0386500-01	2477	Similar to Trehalose-6-phosphate phosphatase.	trehalose biosynthetic process (GO 0005992), metabolic process (GO 0008152)	-	catalytic activity (GO 0003824)	83	109	5924	3323	752.099	987.697	53679.9	30111.2	0.393145	6.15732	5.32323
Os02t0712550-01	563	Conserved hypothetical protein.	-	-	-	1	0	71	72	39.8671	0	2830.56	2870.43		6.14975	6.16993
Os03t0230300-02	260	Non-protein coding transcript.	-	-	-	9	5	634	1819	776.948	431.638	54731.7	157030	-0.847997	6.13841	7.659
Os03t0829200-01	3443	Similar to Soluble epoxide hydrolase.	-	-	catalytic activity (GO 0003824)	45	64	3126	5734	293.358	417.221	20378.6	37380.4	0.508147	6.11825	6.99347
Os09t0344500-01	1566	Similar to O-methyltransferase ZRP4 (EC 2.1.1.-) (OMT).	-	-	methyltransferase activity (GO 0008168), O-methyltransferase activity (GO 0008171), protein dimerization activity (GO 0046983)	62	160	4304	514	888.634	2293.25	61688.4	7367.06	1.36773	6.11727	3.05143
Os12t0437800-01	654	Similar to MPI.	response to wounding (GO 0009611)	-	serine-type endopeptidase inhibitor activity (GO 0004867)	40	120	2776	4349	1372.79	4118.38	95271.9	149257	1.58496	6.11686	6.76454
Os07t0613833-00	467	Hypothetical gene.	-	-	-	3	11	206	156	144.187	528.687	9900.87	7497.75	1.87447	6.10154	5.70044
Os10t0437500-01	934	Rossmann-like alpha/beta/alpha sandwich fold domain containing protein.	response to stress (GO 0006950)	-	-	2	0	137	34	48.0625	0	3292.28	817.062		6.09803	4.08746
Os02t0783625-00	3970	Similar to Lysine ketoglutarate reductase/saccharopine dehydrogenase.	oxidation-reduction process (GO 0055114)	-	nucleotide binding (GO 0000166), oxidoreductase activity (GO 0016491)	819	1390	55951	104349	4630.38	7858.64	316330	589958	0.76315	6.09416	6.99334
Os05t0170200-02	2084	Similar to universal stress protein family protein.	response to stress (GO 0006950)	-	-	12	19	818	1845	129.243	204.635	8810.06	19871.1	0.662965	6.09099	7.26444
Os06t0243900-01	2926	Hypothetical protein.	-	-	-	34	64	2313	2816	260.812	490.94	17742.9	21601.4	0.912537	6.08809	6.37197
Os05t0526900-01	1771	UDP-glucuronosyl/UDP-glucosyltransferase family protein.	metabolic process (GO 0008152)	-	transferase activity transferring hexosyl groups (GO 0016758)	4	24	271	273	50.6949	304.17	3434.58	3459.93	2.58496	6.08215	6.09276
Os02t0503900-01	2250	Cytochrome P450 family protein.	oxidation-reduction process (GO 0055114)	-	iron ion binding (GO 0005506), electron carrier activity (GO 0009055), oxidoreductase activity acting on paired donors with incorporation or reduction of molecular oxygen (GO 0016705), heme binding (GO 0020037)	15	35	1012	1320	149.635	349.147	10095.3	13167.8	1.22239	6.0761	6.45943
Os04t0645200-01	884	VQ domain containing protein.	-	-	-	8	18	539	367	203.124	457.029	13685.5	9318.3	1.16993	6.07414	5.51964
Os01t0284500-01	1052	Similar to Nectarin 1 precursor (EC 1.15.1.1) (Superoxide dismutase [Mn]).	-	apoplast (GO 0048046)	manganese ion binding (GO 0030145), nutrient reservoir activity (GO 0045735)	6	6	404	308	128.014	128.014	8619.63	6571.4	0	6.07325	5.68182
Os01t0915200-01	786	Similar to cysteine proteinase inhibitor B.	-	-	cysteine-type endopeptidase inhibitor activity (GO 0004869)	2	5	134	43	57.1124	142.781	3826.53	1227.92	1.32193	6.06609	4.42626
Os12t0168100-01	2695	Similar to AP2 domain containing protein RAP2.6 (Fragment).	regulation of transcription DNA-dependent (GO 0006355)	-	DNA binding (GO 0003677), sequence-specific DNA binding transcription factor activity (GO 0003700)	83	101	5557	5101	691.262	841.174	46281.2	42483.4	0.283172	6.06505	5.94152
Os11t0303800-01	9312	Hypothetical protein.	-	-	-	740	1273	48672	64999	1783.66	3068.38	117317	156670	0.782635	6.03942	6.45675
Os03t0829333-00	258	Hypothetical genes.	-	-	-	4	6	262	501	347.987	521.981	22793.2	43585.4	0.584963	6.03342	6.96867
Os05t0130100-00	3303	Hypothetical conserved gene.	protein phosphorylation (GO 0006468)	-	protein kinase activity (GO 0004672), protein serine/threonine kinase activity (GO 0004674), protein tyrosine kinase activity (GO 0004713), ATP binding (GO 0005524), transferase activity transferring phosphorus-containing groups (GO 0016772)	190	341	12386	12780	1291.12	2317.23	84167.7	86845.1	0.843772	6.02657	6.07174
Os03t0693700-01	997	Similar to Oxalate oxidase 1 (EC 1.2.3.4) (Germin).	-	apoplast (GO 0048046)	manganese ion binding (GO 0030145), nutrient reservoir activity (GO 0045735)	2	10	130	2992	45.0254	225.127	2926.65	67358	2.32193	6.02237	10.5469
Os07t0588600-01	922	Zinc finger, C2H2-type domain containing protein.	-	intracellular (GO 0005622)	zinc ion binding (GO 0008270)	2	0	128	141	48.688	0	3116.03	3432.51		6	6.13955
Os01t0962300-00	1009	Similar to Vacuolar ATP synthase 16 kDa proteolipid subunit (EC 3.6.3.14) (V- ATPase 16 kDa proteolipid subunit) (Fragment).	ATP hydrolysis coupled proton transport (GO 0015991)	proton-transporting two-sector ATPase complex proton-transporting domain (GO 0033177), proton-transporting V-type ATPase V0 domain (GO 0033179)	hydrogen ion transmembrane transporter activity (GO 0015078)	1	1	64	111	22.245	22.245	1423.68	2469.19	0	6	6.79442
Os04t0434400-01	2037	Similar to H0823A09.7 protein.	-	-	-	1	6	64	87	11.0187	66.1125	705.199	958.631	2.58496	6	6.44294
Os03t0363100-00	2675	Armadillo-like helical domain containing protein.	-	-	binding (GO 0005488)	8	13	510	554	67.1258	109.079	4279.27	4648.46	0.70044	5.99435	6.11374
Os01t0246400-01	1035	Similar to Low molecular mass early light-inducible protein HV90, chloroplast precursor (ELIP).	-	-	-	11	16	700	134	238.548	346.979	15180.3	2905.95	0.540568	5.99178	3.60666
Os01t0284900-01	2996	Conserved hypothetical protein.	-	-	-	102	70	6436	2684	764.155	524.42	48216.7	20107.8	-0.543142	5.97952	4.71774
Os10t0133166-00	1512	Conserved hypothetical protein.	-	-	-	2	2	125	81	29.6894	29.6894	1855.59	1202.42	0	5.96578	5.33985
Os02t0824100-00	1596	Cytochrome P450 family protein.	oxidation-reduction process (GO 0055114)	-	iron ion binding (GO 0005506), electron carrier activity (GO 0009055), oxidoreductase activity acting on paired donors with incorporation or reduction of molecular oxygen (GO 0016705), heme binding (GO 0020037)	4	3	248	724	56.2536	42.1902	3487.72	10181.9	-0.415037	5.9542	7.49985
Os06t0352200-01	1156	Protein of unknown function DUF679 family protein.	-	-	-	1	2	62	7	19.4162	38.8325	1203.81	135.914	1	5.9542	2.80735
Os06t0347300-00	2414	Hypothetical conserved gene.	-	-	-	1	3	62	88	9.29792	27.8938	576.471	818.217	1.58496	5.9542	6.45943
Os12t0440300-01	2892	Conserved hypothetical protein.	-	-	-	10	20	619	858	77.6113	155.223	4804.14	6659.05	1	5.95187	6.42291
Os03t0316200-01	1690	Similar to Galactinol synthase (Fragment).	-	-	transferase activity transferring glycosyl groups (GO 0016757)	496	571	30436	16605	6587.46	7583.55	404226	220534	0.203151	5.93929	5.06513
Os03t0183200-01	1181	Similar to AP2 domain containing protein, expressed.	-	-	-	8	61	490	561	152.042	1159.32	9312.56	10661.9	2.93074	5.93664	6.13186
Os01t0642100-01	1630	Hypothetical conserved gene.	-	-	-	30	20	1831	2579	413.101	275.401	25213	35513	-0.584963	5.93153	6.42571
Os11t0255300-01	2693	Cysteine endopeptidase (Cysteine proteinase (EC 3.4.22.-)-rice).	proteolysis (GO 0006508)	-	cysteine-type endopeptidase activity (GO 0004197), cysteine-type peptidase activity (GO 0008234)	2	1	121	22	16.6693	8.33464	1008.49	183.362	-1	5.91886	3.45943
Os02t0175950-00	109	Non-protein coding transcript.	-	-	-	11	21	660	139	2265.11	4324.3	135907	28622.7	0.932886	5.90689	3.65951
Os03t0348900-01	2468	Similar to CHY zinc finger family protein, expressed.	-	-	protein binding (GO 0005515), zinc ion binding (GO 0008270)	8	19	478	430	72.7558	172.795	4347.16	3910.63	1.24793	5.90087	5.74819
Os01t0714800-01	2143	WRKY transcription factor 26.	regulation of transcription DNA-dependent (GO 0006355)	-	sequence-specific DNA binding transcription factor activity (GO 0003700), sequence-specific DNA binding (GO 0043565)	1	0	59	9	10.4737	0	617.949	94.2635		5.88264	3.16993
Os03t0820400-01	688	Similar to ZPT2-13.	-	intracellular (GO 0005622)	zinc ion binding (GO 0008270)	58	40	3413	4433	1892.18	1304.95	111345	144621	-0.536053	5.87884	6.25609
Os03t0829200-02	3310	Similar to epoxide hydrolase 2.	-	-	catalytic activity (GO 0003824)	43	60	2530	4530	291.584	406.861	17156	30718	0.480626	5.87866	6.71903
Os04t0648950-01	1092	Non-protein coding transcript.	-	-	-	47	41	2741	349	966.047	842.722	56339	7173.41	-0.197037	5.8659	2.89249
Os04t0206500-01	2248	UDP-glucuronosyl/UDP-glucosyltransferase family protein.	metabolic process (GO 0008152)	-	transferase activity transferring hexosyl groups (GO 0016758)	47	71	2733	10167	469.272	708.9	27287.7	101513	0.595158	5.86168	7.75702
Os02t0783650-01	8275	Hypothetical gene.	-	-	-	373	510	21664	41553	1011.73	1383.33	58761.6	112709	0.451322	5.85998	6.79963
Os09t0432300-01	725	Similar to AAA-type ATPase family protein.	-	-	ATP binding (GO 0005524)	2	0	116	19	61.9177	0	3591.23	588.218		5.85798	3.24793
Os04t0206650-00	2555	Hypothetical protein.	-	-	-	2	8	116	432	17.5696	70.2784	1019.04	3795.04	2	5.85798	7.75489
Os03t0792800-01	1866	Beta-1,3-glucanase-like protein.	carbohydrate metabolic process (GO 0005975)	-	catalytic activity (GO 0003824), hydrolase activity hydrolyzing O-glycosyl compounds (GO 0004553), cation binding (GO 0043169)	130	168	7521	9352	1563.7	2020.79	90466.3	112491	0.36995	5.85434	6.16869
Os02t0140800-00	1567	Conserved hypothetical protein.	-	-	-	21	35	1211	1166	300.797	501.328	17346	16701.4	0.736966	5.84967	5.79503
Os08t0395800-01	1938	Protein of unknown function DUF247, plant family protein.	-	-	-	8	10	461	137	92.653	115.816	5339.13	1586.68	0.321928	5.84862	4.09803
Os08t0105901-00	1037	Hypothetical gene.	-	-	-	4	7	229	31	86.5773	151.51	4956.55	670.974	0.807355	5.8392	2.9542
Os01t0793800-01	625	Conserved hypothetical protein.	-	-	-	10	17	572	840	359.123	610.509	20541.8	30166.3	0.765535	5.83794	6.39232
Os07t0568700-02	1449	Polygalacturonase inhibitor 1 precursor (Polygalacturonase-inhibiting protein) (Floral organ regulator 1).	-	-	-	44	72	2516	930	681.565	1115.29	38973.1	14405.8	0.710493	5.83748	4.40166
Os08t0431200-00	3258	Similar to Formin-like protein 9.	-	-	-	1	4	57	389	6.88925	27.557	392.687	2679.92	2	5.83289	8.60363
Os09t0544000-01	1858	Transferase family protein.	-	-	transferase activity transferring acyl groups other than amino-acyl groups (GO 0016747)	16	46	911	2113	193.285	555.693	11005.1	25525.7	1.52356	5.83131	7.04508
Os11t0586300-02	995	Hypothetical conserved gene.	-	-	-	5	12	284	295	112.79	270.696	6406.46	6654.6	1.26303	5.82782	5.88264
Os06t0683000-01	3171	Zinc finger, C2H2-like domain containing protein.	-	intracellular (GO 0005622)	zinc ion binding (GO 0008270)	34	57	1929	1529	240.661	403.461	13654	10822.7	0.745427	5.82617	5.49091
Os03t0796301-00	491	Similar to WW domain-binding protein 11.	-	-	-	3	3	170	194	137.14	137.14	7771.24	8868.36	0	5.82443	6.01495
Os01t0246200-00	5304	Similar to TCP-domain protein.	-	-	-	12	21	677	187	50.7809	88.8667	2864.89	791.336	0.807355	5.81805	3.96193
Os07t0104750-00	5497	Similar to H0502G05.13 protein.	-	-	-	131	207	7390	5429	534.895	845.216	30174.6	22167.5	0.660064	5.81794	5.37305
Os01t0303600-01	2835	Zinc finger, RING/FYVE/PHD-type domain containing protein.	-	-	zinc ion binding (GO 0008270)	67	77	3777	7870	530.45	609.622	29903.2	62308.1	0.200697	5.81694	6.87606
Os04t0386700-01	1158	Similar to OSIGBa0148P16.6 protein.	-	-	-	4	5	225	626	77.5308	96.9135	4361.11	12133.6	0.321928	5.81378	7.29002
Os12t0512150-00	2847	Hypothetical protein.	-	-	-	13	17	727	774	102.489	134.025	5731.52	6102.06	0.387023	5.80537	5.89575
Os02t0489800-00	3173	Similar to SKIP interacting protein 18 (Fragment).	-	-	-	4	5	223	181	28.2952	35.369	1577.46	1280.36	0.321928	5.8009	5.49985
Os08t0518900-01	1367	Chitinase (EC 3.2.1.14).	carbohydrate metabolic process (GO 0005975)	-	catalytic activity (GO 0003824), hydrolase activity hydrolyzing O-glycosyl compounds (GO 0004553), cation binding (GO 0043169)	6	10	334	157	98.5158	164.193	5484.04	2577.83	0.736966	5.79874	4.70966
Os12t0478200-01	1971	Hypothetical protein.	-	-	-	415	536	22917	27138	4725.9	6103.81	260972	309040	0.369122	5.78716	6.03106
Os07t0124900-01	756	Allergen V5/Tpx-1 related family protein.	-	extracellular region (GO 0005576)	-	2	5	110	29	59.3788	148.447	3265.83	860.992	1.32193	5.78136	3.85798
Os01t0615100-01	583	Similar to Substilin /chymotrypsin-like inhibitor (Proteinase inhibitor).	response to wounding (GO 0009611)	-	serine-type endopeptidase inhibitor activity (GO 0004867)	574	822	31532	77232	22098.7	31646.5	1.21396e+06	2.97339e+06	0.518088	5.77962	7.072
Os10t0565150-01	3423	Hypothetical gene.	-	-	-	157	307	8577	32134	1029.47	2013.05	56240.8	210708	0.967474	5.77164	7.67719
Os01t0832600-01	4631	Similar to Leucoanthocyanidin dioxygenase-like protein.	oxidation-reduction process (GO 0055114)	-	iron ion binding (GO 0005506), oxidoreductase activity (GO 0016491), oxidoreductase activity acting on paired donors with incorporation or reduction of molecular oxygen 2-oxoglutarate as one donor and incorporation of one atom each of oxygen into both donors (GO 0016706)	22	28	1200	1093	106.628	135.708	5816.07	5297.47	0.347923	5.76939	5.63465
Os10t0133133-00	1575	Non-protein coding transcript.	-	-	-	2	2	109	50	28.5018	28.5018	1553.35	712.545	0	5.76818	4.64386
Os03t0638250-00	1214	Hypothetical protein.	-	-	-	46	70	2492	1111	850.476	1294.2	46073.6	20540.9	0.605721	5.75953	4.59408
Os06t0147000-01	566	Conserved hypothetical protein.	-	-	-	74	146	4002	1646	2934.53	5789.75	158702	65273.4	0.980371	5.75705	4.4753
Os11t0134700-01	1311	Similar to Metacaspase 7 (Metacaspase 4).	proteolysis (GO 0006508)	-	cysteine-type endopeptidase activity (GO 0004197)	2	4	108	36	34.2413	68.4826	1849.03	616.344	1	5.75489	4.16993
Os08t0514000-00	1005	Protein kinase, catalytic domain domain containing protein.	protein phosphorylation (GO 0006468)	-	protein kinase activity (GO 0004672), binding (GO 0005488), ATP binding (GO 0005524), transferase activity transferring phosphorus-containing groups (GO 0016772)	1	0	54	110	22.3335	0	1206.01	2456.69		5.75489	6.78136
Os04t0167875-00	261	Protein phosphatase 2C-like domain containing protein.	-	-	catalytic activity (GO 0003824)	25	40	1348	890	2149.92	3439.87	115924	76537.2	0.678072	5.75275	5.15381
Os05t0244700-02	2022	Aminotransferase, class IV family protein.	metabolic process (GO 0008152)	-	catalytic activity (GO 0003824)	12	17	646	482	133.206	188.708	7170.91	5350.43	0.5025	5.75043	5.32793
Os01t0372100-01	4022	Hypothetical gene.	-	-	-	81	178	4355	1757	452.029	993.347	24303.5	9805.12	1.13588	5.74861	4.43905
Os01t0795700-01	542	Non-protein coding transcript.	-	-	-	7	13	375	1373	289.882	538.353	15529.4	56858.4	0.893085	5.74339	7.61576
Os03t0348900-02	2436	Zinc finger, RING/FYVE/PHD-type domain containing protein.	-	-	protein binding (GO 0005515), zinc ion binding (GO 0008270), electron carrier activity (GO 0009055), metal ion binding (GO 0046872)	7	10	375	356	64.4976	92.1395	3455.23	3280.17	0.514573	5.74339	5.66838
[truncated: 7,758 more rows]

## Sheet: 3d_UP 2times
Reference Information		Annotation	GO(gene ontology)			0	1	2	3	Normalized(RPKM)				Log2 Ratio(2 Times UP&DOWN)
[truncated: 7,889 more rows]

## Sheet: All UP 2times
Reference Information		Annotation	GO(gene ontology)			0	1	2	3	Normalized(RPKM)				Log2 Ratio(2 Times UP&DOWN)
[truncated: 854 more rows]

[truncated: 5 more sheets: 1d_DW 2times, 2d_DW 2times, 3d_DW 2times, All DW 2times, Top 30]
