# Supplementary material for: Transcriptome profiling of drought responsive noncoding RNAs and their target genes in rice
Source: BMC Genomics. 2016 Aug 8;17:563. doi: 10.1186/s12864-016-2997-3 (PMC4977689; doi:10.1186/s12864-016-2997-3)
Supplement: Additional file 6: Table S3. — List of miRNAs that are constitutive pattern of high expression and low expression level. 1 Bold in miRNAs ID, rice specific drought responsive miRNAs; 2 RPKM, Reads Per Kilobase of transcript per Million mapped reads; 3 C, control; 4 1d, drought treatment for 1 day; 5 2d, drought treatment for 2 days; 6 3d, drought treatment for 3 days; 7 log2 ratio, log2(drought treatment / control), 8 Red, up-regulation by drought; Blue, down-regulation by drought Abbreviations: At, Arabidopsis thaliana; Bd, Brachypodium distachyon; Gm, Glycine max; Hv, Hordeum vulgare; Mt, Medicago truncatula; Me, Manihot esculenta; Pv, Phaseolus vulgaris; Peu, Populus euphratica; Ptc, Populus trichocarpa; Ppe, Prunus persica; Pte: Populus tremula; Pto, Populus tomentosa; Td, Triticum dicoccoides; Tt, Triticum turgidum; Os, Oryza sativa; Vu, Vigna unguiculata; Zm, Zea mays [10, 15]. (XLSX 24 kb) [file 12864_2016_2997_MOESM6_ESM.xlsx]

## Sheet: Final_list
Reference Information				1miRNAs ID		miRNA sequences			0	1	2	3		2RPKM					7Log2 Ratio			fold ratio				8Species
reference	Length					miR-5p		miR-3p	Reads	Reads	Reads	Reads		3C	41d	52d	63d		1d/C	2d/C	3d/C	1/0	2/0	3/0
		Constitutive high expressed miRNAs
FR0168304|precursor	171			miR-162a				ucgauaaaccucugcauccag	78	115	41	51		480654	708656	252651	314274		0.560088	-0.92785	-0.612977	1.47436	0.525641	0.653846		Pt
FR0393163|precursor	156			miR-164a		uggagaagcagggcacgugca			17	22	23	25		114831	148604	155359	168869		0.371969	0.436099	0.556393	1.29412	1.35294	1.47059		Mt, Ptc, Bd
FR0348779|precursor	210			miR-164f		uggagaagcagggcacgugca			1412	1381	1697	1554		7.08515e+06	6.9296e+06	8.51523e+06	7.79768e+06		-0.0320268	0.265246	0.138246	0.978045	1.20184	1.10057		Mt, Ptc, Bd
FR0012297|precursor	120			miR-167h		ugaagcugccagcaugaucug		aggucaugcuguaguuucauc	61	36	34	48		535652	316122	298560	421496		-0.760812	-0.843274	-0.345775	0.590164	0.557377	0.786885		At, Pp, Pt
FR0282614|precursor	112			miR-169c		cagccaaggaugacuugccgg			11	11	15	7		103492	103492	141126	65858.8		0	0.447459	-0.652077	1	1.36364	0.636364		At, Os, Mt, Ppe, Gm, Pto, Peu
FR0084546|precursor	126			miR-169g		uagccaaggaugacuugccua			74	45	102	114		618864	376336	853028	953385		-0.7176	0.462972	0.623437	0.608108	1.37838	1.54054		At, Os, Mt, Ppe, Gm, Pto, Peu
FR0273674|precursor	108			miR-169i		uggugauaaggguguagcucug		ugagucgcucuuaucacucaug	60	44	107	84		585412	429302	1.04398e+06	819576		-0.447459	0.834576	0.485427	0.733333	1.78333	1.4		At, Os, Mt, Ppe, Gm, Pto, Peu
FR0231990|precursor	110			miR-394		uuggcauucuguccaccucc			6	4	7	0		57476.8	38317.8	67056.2	0		-0.584963	0.222392	0	0.666667	1.16667	1		Pto, Ptc, Gm
FR0059165|precursor	118			miR-397b		uuauugagugcagcguugaug			3	4	4	3		26790	35720	35720	26790		0.415037	0.415037	0	1.33333	1.33333	1		At, Os, Ppe, Pto
FR0360655|precursor	213			miR-408		cagggaugaggcagagcaugg		cugcacugccucuucccuggc	392	427	608	470		1.93928e+06	2.11243e+06	3.00786e+06	2.32516e+06		0.123382	0.633218	0.261807	1.08929	1.55102	1.19898		Os, At, Mt, Ppe, Pto, Ptc
FR0360894|precursor	106			miR-414		ucauccucaucaucaucgucc			29	22	27	32		288288	218701	268406	318110		-0.398549	-0.103093	0.142019	0.758621	0.931034	1.10345		-
FR0356072|precursor	132			miR-435				uuauccgguauuggaguuga	84	74	133	65		670562	590733	1.06172e+06	518888		-0.182864	0.662965	-0.36995	0.880952	1.58333	0.77381		-
FR0207756|precursor	213			miR-437				aaaguuagagaaguuugacuu	149	139	150	80		737124	687652	742071	395771		-0.100227	0.00965017	-0.89724	0.932886	1.00671	0.536913		-
FR0041129|precursor	98			miR-439d				ugucgaaccgcgguuguucga	5	8	3	8		53762.3	86019.7	32257.4	86019.7		0.678072	-0.736966	0.678072	1.6	0.6	1.6		-
FR0369529|precursor	234			miR-812a				gacggacgguuaaacguuggac	517	517	507	318		2.32814e+06	2.32814e+06	2.28311e+06	1.43201e+06		0	-0.0281785	-0.701138	1	0.980658	0.615087		-
FR0131335|precursor	170			miR-812b				gacggacgguuaaacguuggac	988	1060	1129	1503		6.12409e+06	6.57038e+06	6.99808e+06	9.31631e+06		0.101481	0.192463	0.605262	1.07287	1.14271	1.52126		-
FR0300158|precursor	164			miR-812c				gacggacgguuaaacguuggac	199	209	263	380		1.27862e+06	1.34288e+06	1.68984e+06	2.44159e+06		0.0707345	0.402294	0.933231	1.05025	1.32161	1.90955		-
FR0354882|precursor	153			miR-812d				gacggacgguuaaacguuggac	335	334	322	220		2.30721e+06	2.30032e+06	2.21768e+06	1.51518e+06		-0.00431299	-0.0571004	-0.606658	0.997015	0.961194	0.656716		-
FR0334817|precursor	170			miR-812e				gacggacgguuaaacguuggac	541	528	483	382		3.35338e+06	3.27279e+06	2.99386e+06	2.36782e+06		-0.0350907	-0.163605	-0.502056	0.97597	0.892791	0.7061		-
FR0281168|precursor	130			miR-815b				aaggggauugaggagauuggg	217	202	478	141		1.75894e+06	1.63735e+06	3.87452e+06	1.1429e+06		-0.10334	1.13932	-0.622	0.930876	2.20276	0.64977
FR0103338|precursor	77			miR-816		gugacauauuuuacuacaac			11	7	22	10		150534	95794.6	301069	136849		-0.652077	1	-0.137504	0.636364	2	0.909091
FR0215152|precursor	176			miR-818c				aaucccuuauauuaugggacgg	15	20	9	9		89807.5	119743	53884.5	53884.5		0.415037	-0.736966	-0.736966	1.33333	0.6	0.6		-
FR0089021|precursor	225			miR-818e				aaucccuuauauuaugggacgg	824	918	1275	956		3.85903e+06	4.29926e+06	5.9712e+06	4.47723e+06		0.15585	0.629781	0.214366	1.11408	1.54733	1.16019		-
FR0195221|precursor	191			miR-820b		ucggccucguggauggaccag			35	64	22	0		193094	353086	121373	0		0.870717	-0.669851		1.82857	0.628571	#VALUE!		-
FR0056512|precursor	274			miR-821a				aagucaucaacaaaaaaguugaau	135	192	169	148		519179	738388	649935	569174		0.508147	0.324064	0.132638	1.42222	1.25185	1.0963		-
FR0278705|precursor	287			miR-821b		aagucaucaacaaaaaaguugaau			24	33	22	25		88117.7	121162	80774.6	91789.3		0.459432	-0.125531	0.0588937	1.375	0.916667	1.04167		-
		Low expressed miRNAs
FR0079692|precursor	100			miR-156a		ugacagaagagagugagcac			0	0	1	0		0	0	10537.4	0		0	0	0	1	1	1		At, Td, Tt, Hv, Os, Peu, Ppe, Pto
FR0332356|precursor	149			miR-156c		ugacagaagagagugagcac		gcucacuucucucucugucagc	0	2	0	0		0	14144.2	0	0		0	0	0	1	1	1		At, Td, Tt, Hv, Os, Peu, Ppe, Pto
FR0133563|precursor	197			miR-159c				auuggauugaagggagcucca	0	1	5	0		0	5348.94	26744.7	0		0	0	0	1	1	1		At, Peu, Os, Ppe
FR0041958|precursor	139			miR-160b		ugccuggcucccuguaugcca		gcgugcaaggagccaagcaug	5	10	3	0		37904.3	75808.7	22742.6	0		1	-0.736966	0	2	0.6	1		Me, Me, Peu, Ppe, Pto, Ptc
FR0298395|precursor	142			miR-160d		ugccuggcucccuguaugcca		gcgugcgaggagccaagcaug	0	0	0	1		0	0	0	7420.71		0	0	0	1	1	1		Me, Me, Peu, Ppe, Pto, Ptc
FR0083793|precursor	109			miR-164b		uggagaagcagggcacgugca			0	7	1	0		0	67671.4	9667.35	0		0	0	0	1	1	1		Mt, Pt, Bd
FR0346427|precursor	94			miR-164d		uggagaagcagggcacgugcu			0	0	1	0		0	0	11210	0		0	0	0	1	1	1		Mt, Pt, Bd
FR0359015|precursor	201			miR-167i		ugaagcugccagcaugaucug		agaucauguugcagcuucacu	0	0	0	2		0	0	0	10485		0	0	0	1	1	1		At, Ppe, Pto, Peu, Me, Me
FR0109568|precursor	125			miR-169j		uagccaaggaugacuugccug			0	1	0	0		0	8429.93	0	0		0	0	0	1	1	1		At, Os, Mt, Ppe, Gm, Pto, Peu
FR0085128|precursor	156			miR-169k		uagccaaggaugacuugccug			1	0	0	0		6754.75	0	0	0		0	0	0	1	1	1		At, Os, Mt, Ppe, Gm, Pto, Peu
FR0261319|precursor	99			miR-171c		ggauauuggugcgguucaauc		ugauugagccgugccaauauc	0	0	2	0		0	0	21287.7	0		0	0	0	1	1	1		At, Td, Os, Os, Mt, Ppe, Pto
FR0091366|precursor	197			miR-319b				uuggacugaagggugcuccc	0	2	0	0		0	10697.9	0	0		0	0	0	1	1	1		At, Os, Os, Pto
FR0315930|precursor	88			miR-395e				gugaaguguuugggggaacuc	1	0	0	0		11974.3	0	0	0		0	0	0	1	1	1		Os, Ppe, Pto
FR0233223|precursor	112			miR-395h				gugaaguguuugggggaacuc	0	0	1	0		0	0	9408.4	0		0	0	0	1	1	1		Os, Ppe, Pto
FR0311720|precursor	184			miR-396e		uccacaggcuuucuugaacug		augguucaagaaagcccauggaaa	3	0	0	1		17180.6	0	0	5726.85		0	0	-1.58496	1	1	0.333333		At, Os, Mt, Ppe
FR0163491|precursor	114			miR-397a		ucauugagugcagcguugaug			0	0	0	2		0	0	0	18486.7		0	0	0	1	1	1		At, Os, Mt, Ppe, Pto, Peu
FR0163491|precursor	114			miR-397a		ucauugagugcagcguugaug			0	0	0	2		0	0	0	18486.7		0	0	0	1	1	1		At, Os, Mt, Ppe, Pto, Peu
FR0203148|precursor	149			miR-399a				ugccaaaggagaauugcccug	0	0	0	1		0	0	0	7072.09		0	0	0	1	1	1		Mt, Pto, Pto
FR0344773|precursor	103			miR-419		ugaugaaugcugacgauguug			0	14	4	0		0	143227	40922	0		0	0	0	1	1	1		-
FR0301154|precursor	148			miR-426		uuuuggaaguuuguccuuacg			0	0	0	2		0	0	0	14239.7		0	0	0	1	1	1
FR0136331|precursor	74			miR-814b		cacuucauaguacaacgaaucu			3	0	0	0		42719.2	0	0	0		0	0	0	1	1	1		-
