# Supplementary material for: Transcriptome profiling of drought responsive noncoding RNAs and their target genes in rice
Source: BMC Genomics. 2016 Aug 8;17:563. doi: 10.1186/s12864-016-2997-3 (PMC4977689; doi:10.1186/s12864-016-2997-3)
Supplement: Additional file 7: Table S2. — Drought responsive precursor miRNAs and their expression patterns under well-watered and drought conditions. 1 Bold in miRNAs ID, rice specific drought responsive miRNAs; 2 RPKM, Reads Per Kilobase of transcript per Million mapped reads; 3 C, control (well-watered conditions); 4 1d, drought treatment for 1 day; 5 2d, drought treatment for 2 days; 6 3d, drought treatment for 3 days; 7 log2 ratio, log2(drought treatment/control); 8 Species, red letter, up-regulation by drought; blue letter, down-regulation by drought; Abbreviations: At, Arabidopsis thaliana; Bd, Brachypodium distachyon; Gm, Glycine max; Hv, Hordeum vulgare; Mt, Medicago truncatula; Me, Manihot esculenta; Os, Oryza sativa; Pv, Phaseolus vulgaris; Peu, Populus euphratica; Ptc, Populus trichocarpa; Ppe, Prunus persica; Pto, Populus tomentosa; Td, Triticum dicoccoides; Tt, Triticum turgidum; Zm, Zea mays [10, 15]. (XLSX 28 kb) [file 12864_2016_2997_MOESM7_ESM.xlsx]

## Sheet: Final_list
Reference Information			1miRNAs ID			miRNA sequences			0	1	2	3		2RPKM					7Log2 Ratio			fold ratio				8Species
reference	Length					miR-5p		miR-3p	Reads	Reads	Reads	Reads		3C	41d	52d	63d		1d/C	2d/C	3d/C	1/0	2/0	3/0
		Drought responsive miRNAs
FR0271501|precursor	176			miR-156b		ugacagaagagagugagcac		gcucacucucuaucugucagc	2	10	2	2		11974.3	59871.6	11974.3	11974.3		2.32193	0	0	5	1	1		At, Td, Tt, Hv, Os, Peu, Ppe, Pto
FR0087923|precursor	90			miR-156i		ugacagaagagagugagcac			0	0	2	2		0	0	23416.5	23416.5		0	0	0	1	1	1		At, Td, Tt, Hv, Os, Peu, Ppe, Pto
FR0169578|precursor	188			miR-159b				uuuggauugaagggagcucug	2	12	12	0		11210	67260	67260	0		2.58496	2.58496	0	6	6	1		At, Peu, Os, Ppe
FR0373687|precursor	188			miR-159f				cuuggauugaagggagcucua	1	2	5	0		5605	11210	28025	0		1	2.32193	0	2	5	1		At, Peu, Os, Ppe
FR0338386|precursor	145			miR-166a		ggaauguugucugguucaagg		ucggaccaggcuucauucccc	3	11	0	0		21801.5	79939	0	0		1.87447	0	0	3.66667	1	1		Td, Gm, Hv, Hv, Tt, Me, Me, Peu, Peu
FR0004165|precursor	206			miR-166b		ggaauguugucuggcucgggg		ucggaccaggcuucauucccc	1	5	5	0		5115.25	25576.2	25576.2	0		2.32193	2.32193	0	5	5	1		Td, Gm, Hv, Hv, Tt, Me, Me, Peu, Peu
FR0213050|precursor	125			miR-166c		ggaauguugucugguccgag		ucggaccaggcuucauucccc	2	6	3	5		16859.9	50579.6	25289.8	42149.6		1.58496	0.584963	1.32193	3	1.5	2.5		Td, Gm, Hv, Hv, Tt, Me, Me, Peu, Peu
FR0072360|precursor	163			miR-167b		ugaagcugccagcaugaucua			1	0	3	2		6464.67	0	19394	12929.3		0	1.58496	1	1	3	2		At, Ppe, Pto, Peu, Me, Me
FR0102129|precursor	82			miR-167g		ugaagcugccagcaugaucug			0	2	7	1		0	25701	89953.5	12850.5		0	0	0	1	1	1		At, Ppe, Pto, Peu, Me, Me
FR0279570|precursor	87			miR-168a		ucgcuuggugcagaucgggac		gaucccgccuugcaccaagugaau	52	56	125	81		629822	678270	1.514e+06	981069		0.106915	1.26534	0.63941	1.07692	2.40385	1.55769		At, Os, Peu, Zm
FR0240326|precursor	170			miR-169f		ugaggacaagagcugauucgg		uagccaaggaugacuugccua	0	1	7	32		0	6198.48	43389.3	198351		0	0	0	1	1	1		At, Os, Mt, Ppe, Gm, Pto, Peu
FR0005183|precursor	126			miR-169p		uagccaaggacaaacuugccgg			1	1	2	0		8363.02	8363.02	16726	0		0	1	0	1	2	1		At, Os, Mt, Ppe, Gm, Pto, Peu
FR0008343|precursor	127			miR-171f		guuggcaugguucaaucaaa		ugauugagccgugccaauauc	1	10	13	25		8297.17	82971.7	107863	207429		3.32193	3.70044	4.64386	10	13	25		At, Td, Os, Os, Mt, Ppe, Pto
FR0101797|precursor	109			miR-172a				agaaucuugaugaugcugcau	0	0	1	2		0	0	9667.35	19334.7		0	0	0	1	1	1		At, Os, Pto, Peu, Peu,
FR0017456|precursor	130			miR-172d		gcagcaccaucaagauucac		agaaucuugaugaugcugcau	1	4	0	0		8105.7	32422.8	0	0		2	0	0	4	1	1		At, Os, Pto, Peu, Peu,
FR0067713|precursor	142			miR-396d				uccacaggcuuucuugaacgg	2	1	4	1		14841.4	7420.71	29682.8	7420.71		-1	1	-1	0.5	2	0.5		At, Os, Mt, Ppe, Tt, Peu, Peu
FR0101386|precursor	286			miR-399d				ugccaaaggagaguugcccug	2	0	9	149		7368.82	0	33159.7	548977		0	2.16993	6.21917	1	4.5	74.5		Mt, Pto, Pto
FR0211016|precursor	106			miR-399k				ugccaaaggaaauuugccccg	12	10	154	354		119291	99409.5	1.53091e+06	3.5191e+06		-0.263034	3.68182	4.88264	0.833333	12.8333	29.5		Mt, Pto, Pto
FR0192834|precursor	144			miR-415		aacagaacagaagcagagcag			32	15	22	209		234165	109765	160988	1.52939e+06		-1.09311	-0.540568	2.70736	0.46875	0.6875	6.53125
FR0108125|precursor	82			miR-418				uaaugugaugaugaaaugacg	3	5	17	47		38551.5	64252.5	218458	603973		0.736966	2.5025	3.96963	1.66667	5.66667	15.6667
FR0293525|precursor	81			miR-531		cucgccggggcugcgugccgccau			0	1	1	2		0	13009.1	13009.1	26018.3		0	0	0	1	1	1
FR0319857|precursor	94			miR-535		ugacaacgagagagagcacgc		gugcuuucucccguugucacu	2	0	15	7		22420	0	168150	78470.1		0	2.90689	1.80735	1	7.5	3.5
FR0100272|precursor	83			miR-817				uccaacuugaggcccgauuga	3	7	16	21		38087	88869.7	203131	266609		1.22239	2.41504	2.80735	2.33333	5.33333	7
FR0212122|precursor	266			miR-821c		aagucaucaacaaaaaaguugaau			7	12	95	92		27730	47537.2	376336	364452		0.777608	3.7625	3.71621	1.71429	13.5714	13.1429
FR0255819|precursor	129			miR-156d		ugacagaagagagugagcac			131	142	136	16		1.07008e+06	1.15993e+06	1.11092e+06	130697		0.116324	0.0540398	-3.03342	1.08397	1.03817	0.122137		At, Td, Tt, Hv, Os, Peu, Ppe, Pto
FR0053113|precursor	186			miR-156f		ugacagaagagagugagcac		gcucacuucucuuucugucagc	265	242	116	77		1.5013e+06	1.371e+06	657172	436226		-0.130985	-1.19187	-1.78306	0.913208	0.437736	0.290566		At, Td, Tt, Hv, Os, Peu, Ppe, Pto
FR0314662|precursor	116			miR-156g		ugacagaagagagugagcac		gcucacuucucucucugucagc	15	16	11	4		136260	145344	99923.7	36335.9		0.0931094	-0.447459	-1.90689	1.06667	0.733333	0.266667		At, Td, Tt, Hv, Os, Peu, Ppe, Pto
FR0233402|precursor	165			miR-156j		ugacagaagagagugagcac		gcucgcuccucuuucugucagc	55	57	103	3		351247	364020	657790	19158.9		0.0515303	0.905141	-4.1964	1.03636	1.87273	0.0545455		At, Td, Tt, Hv, Os, Peu, Ppe, Pto
FR0205714|precursor	272			miR-159a		uugcaugccccaggagcugca		uuuggauugaagggagcucug	102	93	25	17		395153	360286	96851.2	65858.8		-0.133267	-2.02857	-2.58496	0.911765	0.245098	0.166667		At, Peu, Os, Ppe
FR0184909|precursor	134			miR-162b				ucgauaagccucugcauccag	21	20	9	4		165138	157275	70773.6	31454.9		-0.0703893	-1.22239	-2.39232	0.952381	0.428571	0.190476		Pto, Peu
FR0397524|precursor	132			miR-164e		uggagaagcagggcacgugag			1	1	0	0		7982.88	7982.88	0	0		0	0	0	1	1	1		Mt, Ptc, Bd
FR0026086|precursor	125			miR-166d		ggaauguugucuggcucgagg		ucggaccaggcuucauucccc	11	4	10	2		92729.2	33719.7	84299.3	16859.9		-1.45943	-0.137504	-2.45943	0.363636	0.909091	0.181818		Td, Gm, Hv, Hv, Tt, Me, Me, Peu, Peu
FR0211099|precursor	110			miR-167d		ugaagcugccagcaugaucug		gaucaugcugugcaguuucauc	11	16	0	0		105374	153271	0	0		0.540568	0	0	1.45455	1	1		At, Ppe, Pto, Peu, Me, Me
FR0120896|precursor	273			miR-167e		ugaagcugccagcaugaucug		agaucauguugcagcuucacu	2	2	0	0		7719.71	7719.71	0	0		0	0	0	1	1	1		At, Ppe, Pto, Peu, Me, Me
FR0235826|precursor	106			miR-168b		aggcuuggugcagcucgggaa			162	151	88	82		1.61043e+06	1.50108e+06	874804	815158		-0.101445	-0.880418	-0.982298	0.932099	0.54321	0.506173		At, Os, Peu, Zm
FR0321266|precursor	173			miR-169a		cagccaaggaugacuugccga			6	8	6	1		36545.9	48727.9	36545.9	6090.99		0.415037	0	-2.58496	1.33333	1	0.166667		At, Os, Mt, Ppe, Gm, Pto, Peu
FR0386250|precursor	128			miR-169b		cagccaaggaugacuugccgg			21	17	26	3		172879	139950	214041	24697		-0.304855	0.308122	-2.80735	0.809524	1.2381	0.142857		At, Os, Mt, Ppe, Gm, Pto, Peu
FR0091445|precursor	122			miR-169h		uagccaaggaugacuugccug			33	38	10	13		285028	328214	86372.2	112284		0.203533	-1.72247	-1.34395	1.15152	0.30303	0.393939		At, Os, Mt, Ppe, Gm, Pto, Peu
FR0077761|precursor	108			miR-169l		uagccaaggaugacuugccug			6	3	0	0		58541.2	29270.6	0	0		-1	0	0	0.5	1	1		At, Os, Mt, Ppe, Gm, Pto, Peu
FR0082964|precursor	138			miR-169m		uagccaaggaugacuugccug			37	39	27	9		282525	297796	206167	68722.2		0.0759489	-0.454566	-2.03953	1.05405	0.72973	0.243243		At, Os, Mt, Ppe, Gm, Pto, Peu
FR0246657|precursor	108			miR-169q		uagccaaggagacugcccaug			9	5	0	0		87811.7	48784.3	0	0		-0.847997	0	0	0.555556	1	1		At, Os, Mt, Ppe, Gm, Pto, Peu
FR0394168|precursor	119			miR-171e		uguuggcucggcucacucaga		ugauugagccgugccaauauc	6	11	2	3		53129.8	97404.6	17709.9	26564.9		0.874469	-1.58496	-1	1.83333	0.333333	0.5		At, Td, Os, Os, Mt, Ppe, Pto
FR0385221|precursor	132			miR-393b		uccaaagggaucgcauugaucu		ucagugcaaucccuuuggaau	19	22	16	4		151675	175623	127726	31931.5		0.211504	-0.247928	-2.24793	1.15789	0.842105	0.210526		At, Ppe, Os, Mt, Pv, Peu, Peu
FR0124336|precursor	118			miR-399e				ugccaaaggagauuugcccag	19	12	2	1		169670	107160	17860	8930.01		-0.662965	-3.24793	-4.24793	0.631579	0.105263	0.0526316		Mt, Pto, Pto
FR0308508|precursor	116			miR-399i				ugccaaaggagagcugcccug	12	29	4	1		109008	263435	36335.9	9083.97		1.27302	-1.58496	-3.58496	2.41667	0.333333	0.0833333		Mt, Pto, Pto
FR0389327|precursor	93			miR-439a/c				ugucgaaccgcgguuguucga	7	13	5	1		79313.8	147297	56652.7	11330.5		0.893085	-0.485427	-2.80735	1.85714	0.714286	0.142857
FR0324961|precursor	60			miR-439b				ugucgaaccgcgguuguucga	33	40	19	5		579557	702494	333685	87811.7		0.277534	-0.796467	-2.72247	1.21212	0.575758	0.151515
FR0095469|precursor	98			miR-439e				ugucgaaccgcgguuguucga	58	60	30	2		623643	645147	322574	21504.9		0.0489096	-0.95109	-4.85798	1.03448	0.517241	0.0344828
FR0099157|precursor	96			miR-439f				ugucgaaccgcgguuguucga	13	14	6	6		142694	153671	65858.8	65858.8		0.106915	-1.11548	-1.11548	1.07692	0.461538	0.461538
FR0117386|precursor	88			miR-439g				ugucgaaccgcgguuguucga	18	17	4	1		215538	203564	47897.3	11974.3		-0.0824622	-2.16993	-4.16993	0.944444	0.222222	0.0555556
FR0229307|precursor	99			miR-439h				ugucgaaccgcgguuguucga	10	9	4	4		106438	95794.6	42575.4	42575.4		-0.152003	-1.32193	-1.32193	0.9	0.4	0.4
FR0103153|precursor	103			miR-439i				ugucgaaccgcgguuguucga	208	256	106	24		2.12794e+06	2.61901e+06	1.08443e+06	245532		0.29956	-0.972519	-3.11548	1.23077	0.509615	0.115385
FR0289703|precursor	125			miR-439j		ugucgaaccgcgguuguucga			11	14	2	0		92729.2	118019	16859.9	0		0.347923	-2.45943	0	1.27273	0.181818	1
FR0001361|precursor	120			miR-440				agugucuccugaugaucgggacaa	12	24	1	4		105374	210748	8781.17	35124.7		1	-3.58496	-1.58496	2	0.0833333	0.333333
FR0163169|precursor	148			miR-443		aucacaauacaauaaaucugga			22	19	50	10		156637	135278	355994	71198.7		-0.211504	1.18442	-1.1375	0.863636	2.27273	0.454545
FR0138980|precursor	88			miR-528		uggaaggggcaugcagaggag		ccugugcuugccucuuccauu	19	24	2	0		227512	287384	23948.7	0		0.337035	-3.24793	0	1.26316	0.105263	1		Zm
FR0266690|precursor	150			miR-530		ugcauuugcaccugcaccua		aggugcagaggcagaugcaac	204	60	33	12		1.43309e+06	421496	231823	84299.3		-1.76553	-2.62803	-4.08746	0.294118	0.161765	0.0588235
FR0124750|precursor	237			miR-810		ucauaagcccaccacaugugg			44	59	71	6		195631	262324	315678	26677		0.423211	0.690316	-2.87447	1.34091	1.61364	0.136364
FR0336719|precursor	97			miR-814a		cacuucauaguacaacgaaucu			194	234	37	13		2.10748e+06	2.54201e+06	401942	141223		0.270452	-2.39046	-3.89947	1.20619	0.190722	0.0670103
FR0078039|precursor	83			miR-814c		cacuucauaguacaacgaaucu			40	37	62	13		507827	469740	787132	165044		-0.112475	0.632268	-1.62149	0.925	1.55	0.325
FR0156287|precursor	83			miR-815a				aaggggauugaggagauuggg	2	0	1	1		25391.3	0	12695.7	12695.7		0	-1	-1	1	0.5	0.5
FR0220028|precursor	103			miR-815c				aaggggauugaggagauuggg	50	52	22	7		511525	531986	225071	71613.5		0.0565835	-1.18442	-2.8365	1.04	0.44	0.14
FR0031529|precursor	144			miR-818a				aaucccuuauauuaugggacgg	32	26	25	11		234165	190259	182941	80494.1		-0.29956	-0.356144	-1.54057	0.8125	0.78125	0.34375
FR0362543|precursor	113			miR-818b				aaucccuuauauuaugggacgg	599	590	289	56		5.58576e+06	5.50183e+06	2.69497e+06	522208		-0.021841	-1.05149	-3.41906	0.984975	0.482471	0.0934891
FR0316664|precursor	139			miR-818d				aaucccuuauauuaugggacgg	52	63	49	15		394205	477595	371463	113713		0.27684	-0.0857299	-1.79355	1.21154	0.942308	0.288462
FR0223316|precursor	181			miR-820c		ucggccucguggauggaccag			7	7	1	0		40752.4	40752.4	5821.77	0		0	-2.80735	0	1	0.142857	1
