# Supplementary material for: Transcriptome profiling of drought responsive noncoding RNAs and their target genes in rice
Source: BMC Genomics. 2016 Aug 8;17:563. doi: 10.1186/s12864-016-2997-3 (PMC4977689; doi:10.1186/s12864-016-2997-3)
Supplement: Additional file 8: Tabular data 2. — List of drought responsive miRNAs and their putative target genes and their expression patterns of both under drought conditions. (XLSX 101 kb) [file 12864_2016_2997_MOESM8_ESM.xlsx]

## Sheet: Sheet1
		miRNAs ID	RPKM					Log2 Ratio
			C	1d	2d	3d		1d/C	2d/C	3d/C
Water-deficit responsive miRNAs
	ugccaaaggagaguugcccug	micro RNA (miRNA) mir-399d	7368.82	0	33159.7	548977			2.16993	6.21917
	Os11t0310100-01	Hypothetical conserved gene.	2015.47	2743.85	617.22	108.233		0.445084	-1.70726	-4.21891
	Os05t0557700-01	Conserved hypothetical protein.	25889.4	23611	8801.86	9104.45		-0.132899	-1.55648	-1.50772
	Os04t0415000-01	Similar to H0622F05.5 protein.	5599.38	8625.43	25399.7	18132.5		0.623329	2.18147	1.69524
	Os05t0529700-03	Heat shock protein DnaJ family protein.	2852.34	2512.77	24944.4	48523.7		-0.182864	3.1285	4.08847
	ugccaaaggaaauuugccccg	micro RNA (miRNA) mir-399 / mir-399k	119291	99409.5	1.53091e+06	3.5191e+06		-0.263034	3.68182	4.88264
	Os05t0191500-03	Similar to stem 28 kDa glycoprotein.	15982.4	19759.6	2434.47	2150.63		0.306074	-2.7148	-2.89365
	Os01t0228901-01	Hypothetical gene.	261.806	191.632	304.991	91.7672		-0.450166	0.220266	-1.51245
	Os05t0557700-01	Conserved hypothetical protein.	25889.4	23611	8801.86	9104.45		-0.132899	-1.55648	-1.50772
	Os05t0557700-01	Conserved hypothetical protein.	25889.4	23611	8801.86	9104.45		-0.132899	-1.55648	-1.50772
	Os03t0137500-02	Hypothetical conserved gene.	3070.78	2311	2975.81	1139.67		-0.410088	-0.045324	-1.42999
	Os07t0250300-01	Conserved hypothetical protein.	2132.21	1603.23	3499.43	1489.29		-0.411371	0.71477	-0.517723
	Os05t0529700-03	Heat shock protein DnaJ family protein.	2852.34	2512.77	24944.4	48523.7		-0.182864	3.1285	4.08847
	guuggcaugguucaaucaaa / ugauugagccgugccaauauc	micro RNA (miRNA) mir-171f	8297.17	82971.7	107863	207429		3.32193	3.70044	4.64386
	Os02t0662900-00	Hypothetical protein.	3340.99	3509.16	1479.9	2589.83		0.0708503	-1.17477	-0.367419
	Os11t0198900-01	Hypothetical conserved gene.	182.234	151.862	334.096	192.358		-0.263034	0.874469	0.0780025
	Os11t0199000-01	Similar to cDNA, clone: J065168H08, full insert sequence.	107.393	59.6629	501.168	608.561		-0.847997	2.22239	2.5025
	Os12t0571900-01	Tetratricopeptide-like helical domain containing protein.	4470.27	4171.42	2632.76	782.914		-0.0998204	-0.763782	-2.51343
	Os03t0828701-00	Non-protein coding transcript.	2718.62	1889.77	1060.92	298.385		-0.524662	-1.35755	-3.18763
	Os03t0850100-01	NLI interacting factor domain containing protein.	462.107	462.107	1192.99	740.314		0	1.36828	0.679911
	Os09t0555600-01	MORN motif repeat containing protein.	2030.7	1925.89	379.938	60.2661		-0.0764521	-2.41814	-5.07449
	Os05t0417100-01	Peptidase S1C, HrtA/DegP2/Q/S family protein.	6256.34	5125.97	958.356	604.501		-0.287493	-2.70669	-3.3715
	Os06t0105350-00	Similar to Scarecrow-like 6.	2672.04	4122.58	274.839	1496.35		0.625604	-3.28129	-0.836501
	Os02t0662700-01	Similar to Scl1 protein (Fragment).	4325.59	3987.14	2286.62	3401.03		-0.117544	-0.919681	-0.346922
	Os02t0662700-02	Similar to Scl1 protein (Fragment).	3561.06	3541.97	1880.77	3207.82		-0.00775644	-0.92098	-0.150714
	Os09t0247101-01	Hypothetical conserved gene.	51.9736	66.8232	74.248	103.947		0.36257	0.514573	1
	Os05t0132300-01	Hypothetical protein.	78.8934	394.467	0	0		2.32193
	uaaugugaugaugaaaugacg	micro RNA (miRNA) mir-418	38551.5	64252.5	218458	603973		0.736966	2.5025	3.96963
	Os04t0429600-00	Putative cellulose synthase-like protein H3.	811.723	944.929	1003.21	79.0909		0.219218	0.305559	-3.3594
	Os11t0180800-01	Conserved hypothetical protein.	801.378	986.537	643.298	185.159		0.29989	-0.316996	-2.11372
	aagucaucaacaaaaaaguugaau	micro RNA (miRNA) mir-821c	27730	47537.2	376336	364452		0.777608	3.7625	3.71621
	Os03t0593700-00	Hypothetical conserved gene.	12446.9	13875.2	3917.7	228.533		0.156726	-1.6677	-5.76724
	Os10t0412600-01	Conserved hypothetical protein.	14944.4	16110.3	4883.64	334.273		0.108376	-1.61358	-5.48244
	Os12t0539333-01	Conserved hypothetical protein.	1335.41	1778.41	1694.94	250.39		0.413302	0.343954	-2.41504
	Os04t0190000-02	Similar to OSIGBa0111E13.1 protein.	113.762	182.019	91.0093	22.7523		0.678072	-0.321928	-2.32193
	Os04t0485100-01	Similar to Protein phosphatase 2A B' regulatory subunit.	8226.51	7587.27	13400.2	7031.67		-0.1167	0.703901	-0.226414
	Os04t0485100-02	Similar to Protein phosphatase 2A B' regulatory subunit.	8094.98	7011.95	13086.7	6984.18		-0.207212	0.692997	-0.212937
	Os06t0136500-01	Cornichon family protein.	3840.99	4313.92	6007.54	3834.6		0.167523	0.645296	-0.00240249
	Os02t0596900-01	Actin/actin-like family protein.	1805.07	1362.6	8582.87	7637.6		-0.405691	2.24941	2.08107
	Os02t0520750-01	Similar to H0209H04.3 protein.	10623	8948.09	35733.7	69864.2		-0.24754	1.75009	2.71736
	Os01t0311700-01	Pectinesterase inhibitor domain containing protein.	21.8977	0	0	0
	uccaacuugaggcccgauuga	micro RNA (miRNA) mir-817	38087	88869.7	203131	266609		1.22239	2.41504	2.80735
	Os02t0157300-02	Hypothetical protein.	1692.07	1212.23	189.411	56.8232		-0.481127	-3.1592	-4.89616
	Os02t0156700-01	Hypothetical protein.	1841.34	1512.77	294.341	13.6903		-0.28356	-2.6452	-7.07146
	Os02t0157300-01	Hypothetical protein.	1426.28	1050.94	136.888	13.2472		-0.440573	-3.38119	-6.75043
	aacagaacagaagcagagcag	micro RNA (miRNA) mir-415	234165	109765	160988	1.52939e+06		-1.09311	-0.540568	2.70736
	Os04t0550200-01	Pathogenesis-related transcriptional factor and ERF domain containing protein.	9337.01	2362.65	1749.27	272.613		-1.98255	-2.41621	-5.09803
	Os03t0288500-01	Pseudouridine synthase domain containing protein.	1943.53	1915.83	937.139	221.59		-0.0207089	-1.05234	-3.13271
	Os06t0109600-01	Similar to Uridylate kinase (EC 2.7.4.-) (UK) (Uridine monophosphate kinase) (UMP kinase) (UMP/CMP kinase).	13151.1	12037.8	2190.65	1666.33		-0.12761	-2.58575	-2.98044
	Os10t0500500-01	Similar to 30S Ribosomal protein S18.	13806.2	11518.6	7427.9	3613.03		-0.261348	-0.894291	-1.93404
	Os04t0459800-02	DEAD-like helicase, N-terminal domain containing protein.	1796.74	1272.93	946.246	619.566		-0.497234	-0.925095	-1.53605
	Os04t0459800-01	Similar to H0219H12.4 protein.	1743.04	1353.82	958.955	609.218		-0.364572	-0.862072	-1.51658
	Os02t0328600-01	Conserved hypothetical protein.	10476.4	9634.29	4965.23	4065.1		-0.120885	-1.0772	-1.36577
	Os04t0682600-01	Similar to H0502G05.7 protein.	2009.67	1705.88	2360.19	806.204		-0.23644	0.231947	-1.31774
	Os03t0836200-03	Similar to RNA-binding protein RZ-1.	28248.1	29781.2	12974.2	11455.4		0.076249	-1.12251	-1.30212
	Os03t0836200-01	Similar to RNA-binding protein RZ-1.	27710	30367.4	12594.2	11408.3		0.132117	-1.13765	-1.28032
	Os07t0231900-01	PDZ/DHR/GLGF domain containing protein.	1709.09	1393.09	1526.61	752.178		-0.294944	-0.162898	-1.18408
	Os12t0601300-01	Similar to Auxin-responsive protein (Aux/IAA) (Fragment).	140.869	115.257	384.189	89.6441		-0.289507	1.44746	-0.652077
	Os05t0445500-01	Similar to Acidic ribosomal protein (Fragment).	62003.4	64347.5	51037.4	44689.1		0.0535371	-0.280794	-0.472423
	Os02t0283800-01	Similar to SERK1 (Fragment).	7418.53	7706.42	10301	5943.95		0.0549282	0.473576	-0.319711
	Os03t0116900-01	Armadillo-like helical domain containing protein.	1578.93	1414.52	2106.18	3291.09		-0.158638	0.415685	1.05962
	Os12t0597600-01	Similar to KH domain containing protein.	7711.52	7836.24	22528.3	30946.6		0.0231453	1.54665	2.00469
	Os12t0617400-01	Viviparous-14.	5310.76	2860.81	4945.55	25412.5		-0.892494	-0.102787	2.25855
	Os03t0116300-01	Similar to catalytic/ hydrolase.	7699.1	5053.94	9203.05	43325.3		-0.607283	0.257423	2.49245
	Os07t0644900-00	Conserved hypothetical protein.	0	0	0	38.1288
	ucgcuuggugcagaucgggac / gaucccgccuugcaccaagugaau	micro RNA (miRNA) mir-168a	629822	678270	1.514e+06	981069		0.106915	1.26534	0.63941
	Os02t0831600-01	AGO1 homologous protein.	5715.46	5282.9	1583.92	687		-0.113538	-1.85137	-3.05649
	Os03t0687000-02	Similar to Nitrate transporter.	11280.6	10412.2	3293.05	1895.87		-0.115569	-1.77635	-2.57292
	Os03t0687000-01	Similar to predicted protein.	9006.05	8713.14	2570.66	1591.36		-0.0477026	-1.80876	-2.50063
	Os01t0732300-01	Protein of unknown function DUF623, plant domain containing protein.	143.077	0	107.308	250.384			-0.415037	0.807355
	Os09t0115400-01	Similar to Poly(A)-binding protein.	34406.7	32105.2	80868.5	69365.5		-0.0998824	1.23289	1.01153
	Os09t0115400-03	Hypothetical conserved gene.	20632.7	20038.3	50697.4	43911.6		-0.042178	1.29698	1.08967
	Os11t0492500-00	Similar to NB-ARC domain containing protein.	0	0	0	0
	Os06t0649600-01	Non-protein coding transcript.	8170.74	9491.04	12701.6	2038.18		0.2161	0.636474	-2.00319
	gugacauauuuuacuacaac	micro RNA (miRNA) mir-816	150534	95794.6	301069	136849		-0.652077	1	-0.137504
	Os03t0848100-01	Similar to Ser/Thr protein phosphatase family protein, expressed.	9488.88	7930.19	2187.64	710.983		-0.258883	-2.11686	-3.73835
	Os05t0479800-01	Similar to NB-ARC domain containing protein, expressed.	3511.79	2982.18	1021.38	353.07		-0.235837	-1.78168	-3.31418
	Os01t0338100-00	Similar to Transcription initiation factor IID, 18kD subunit family protein.	1721.65	1227.47	701.412	534.029		-0.488101	-1.29546	-1.6888
	Os02t0136900-01	Protein kinase, core domain containing protein.	345.504	150.765	175.893	113.074		-1.1964	-0.974005	-1.61143
	Os10t0406701-01	Conserved hypothetical protein.	391.264	577.353	319.691	171.774		0.561311	-0.291463	-1.18763
	Os10t0136450-01	Conserved hypothetical protein.	317.851	239.611	224.941	489.002		-0.407658	-0.498806	0.621488
	Os08t0244800-01	Non-protein coding transcript.	0	0	0	0
	aaggggauugaggagauuggg	micro RNA (miRNA) mir-815b	1.75894e+06	1.63735e+06	3.87452e+06	1.1429e+06		-0.10334	1.13932	-0.622
	Os05t0492200-01	NB-ARC domain containing protein.	1341.94	1246.42	143.267	71.6335		-0.10652	-3.22754	-4.22754
	Os12t0615300-01	Similar to Protein kinase domain containing protein, expressed.	1983.86	2331.04	506.987	297.579		0.232661	-1.96829	-2.73697
	Os08t0542600-01	HAD-superfamily subfamily IIA hydrolase, hypothetical 3 protein.	5808.36	5924.53	1709.32	365.097		0.0285692	-1.76471	-3.99178
	Os12t0194432-00	Non-protein coding transcript.	236.763	223.234	94.7054	128.529		-0.0848889	-1.32193	-0.881356
	Os10t0198333-01	Conserved hypothetical protein.	15591	15683.8	6416.7	2359.86		0.00856201	-1.28081	-2.72394
	Os06t0315900-01	Transcription elongation factor, TFIIS/CRSP70, N-terminal, sub-type domain containing protein.	3564.19	3131.51	1595.5	962.709		-0.186715	-1.15956	-1.8884
	Os07t0662550-00	Hypothetical protein.	3529.95	3088.71	1677.56	957.417		-0.192645	-1.07328	-1.88243
	Os03t0110700-00	Hypothetical protein.	7893.7	6608.1	4415.75	2651.93		-0.256466	-0.838043	-1.57366
	Os10t0316400-02	Hypothetical conserved gene.	3314.81	2875.56	1970.64	362.445		-0.205085	-0.750259	-3.19309
	Os02t0633200-01	Pentatricopeptide repeat domain containing protein.	7679.73	8599.03	4624.81	1923.47		0.163119	-0.731662	-1.99735
	Os10t0316400-01	Conserved hypothetical protein.	2685.38	2331.68	1743.31	432.476		-0.203752	-0.623291	-2.63443
	Os07t0238700-01	Similar to Glutamate dehydrogenase (EC 1.4.1.3) (GDH).	6783.77	7920.71	4588.83	1822.27		0.223543	-0.563959	-1.89635
	Os08t0511500-01	Conserved hypothetical protein.	3951.26	3481.41	2768.14	1098.2		-0.182641	-0.513393	-1.84717
	Os05t0547700-01	Conserved hypothetical protein.	22445.2	22955.1	17477.5	1332.4		0.0324097	-0.36091	-4.07431
	Os02t0699700-01	Similar to DNA topoisomerase II.	243.282	262.744	194.625	92.4471		0.111031	-0.321928	-1.39593
	Os05t0547700-02	Conserved hypothetical protein.	21678.8	20765.7	17382.2	1084.35		-0.0620848	-0.318676	-4.32139
	Os09t0123250-00	Non-protein coding transcript.	2993.35	2810.63	2408.64	2322.26		-0.0908694	-0.313546	-0.366235
	Os03t0163500-01	Exocyst complex subunit Sec15-like family protein.	542.104	745.393	474.341	354.452		0.459432	-0.192645	-0.612977
	Os08t0372401-01	Non-protein coding transcript.	24.0055	72.0166	24.0055	8.00185		1.58496	0	-1.58496
	Os10t0161800-00	Conserved hypothetical protein.	39121.5	19439.6	40478.9	31704.4		-1.00897	0.0492075	-0.303278
	Os03t0859500-01	ABC transporter-like domain containing protein.	2009.17	2148.64	2279.38	4571.84		0.0968209	0.182044	1.18618
	Os03t0614901-01	Conserved hypothetical protein.	6898.52	8723.13	8135.75	1962.08		0.338559	0.237989	-1.8139
	Os02t0316200-01	Kelch-type beta propeller domain containing protein.	1512.21	1700.62	1814.65	2979.8		0.169399	0.263034	0.978556
	Os11t0592500-02	Conserved hypothetical protein.	7232.74	7516.95	8810.46	2459.5		0.0556048	0.284675	-1.55618
	Os06t0639100-05	Similar to predicted protein.	16761.1	15558.4	21960.2	25626.7		-0.107429	0.389771	0.612527
	Os09t0247101-01	Hypothetical conserved gene.	51.9736	66.8232	74.248	103.947		0.36257	0.514573	1
	Os06t0639100-04	Similar to predicted protein.	19957.8	16804.3	29092.9	35340.8		-0.248128	0.543709	0.824378
	Os06t0639100-02	Similar to protein binding / zinc ion binding.	24368	22507.3	36060	36671		-0.114592	0.565415	0.589656
	Os06t0639100-03	Similar to protein binding / zinc ion binding.	18100.5	17101.1	28413.9	30468.3		-0.0819416	0.650567	0.751277
	Os01t0875400-01	Ubiquitin domain containing protein.	7593.65	5592.9	11976.9	12726.6		-0.441197	0.657389	0.744983
	Os12t0568800-01	Similar to predicted protein.	15664	15174.1	30809.8	29943.5		-0.0458459	0.97593	0.934784
	Os12t0568800-02	Similar to predicted protein.	16324.6	15095	32731.8	29997.3		-0.112979	1.00364	0.877783
	Os05t0452151-00	Hypothetical protein.	397.146	365.118	1088.95	76.867		-0.121306	1.45519	-2.36923
	Os10t0112850-00	Non-protein coding transcript.	2982.63	4572.6	13915.1	2715.7		0.616427	2.22199	-0.13526
	Os08t0465800-01	Similar to Glutamate decarboxylase.	9970.02	9526.28	61668.1	74744.2		-0.0656829	2.62886	2.90629
	Os01t0609300-02	Hypothetical conserved gene.	2324.83	3518.95	21747.7	69058		0.598019	3.22567	4.89261
	Os01t0609300-01	Similar to Pleiotropic drug resistance protein 3.	2791.44	3437.81	27271.6	89368.7		0.300478	3.28832	5.00069
	ugucgaaccgcgguuguucga	micro RNA (miRNA) mir-439e	623643	645147	322574	21504.9		0.0489096	-0.95109	-4.85798
	Os06t0484450-00	Similar to Chlorophyll a-b binding protein 2, chloroplastic.	4857.49	3654.97	568.682	290.265		-0.410353	-3.09452	-4.06477
	ugacaacgagagagagcacgc / gugcuuucucccguugucacu	micro RNA (miRNA) mir-535	22420	0	168150	78470.1			2.90689	1.80735
	Os03t0253600-01	Conserved hypothetical protein.	1494.88	1417.94	142.893	142.893		-0.0762356	-3.38702	-3.38702
	Os11t0686100-02	Conserved hypothetical protein.	820.688	736.014	403.831	208.429		-0.157101	-1.02308	-1.97728
	Os04t0563700-01	Cyclin.	169.733	242.476	557.694	889.078		0.514573	1.71621	2.38904
	Os12t0446500-00	Peptidase M24 family protein.	19148.2	16215.3	34493.7	27003		-0.239854	0.849125	0.495911
	ggaauguugucugguccgag / ucggaccaggcuucauucccc	micro RNA (miRNA) mir-166c	16859.9	50579.6	25289.8	42149.6		1.58496	0.584963	1.32193
	Os07t0175400-00	Hypothetical conserved gene.	231.956	295.631	54.5779	18.1926		0.349942	-2.08746	-3.67243
	Os06t0714432-00	Non-protein coding transcript.	725.303	764.508	901.728	98.0139		0.0759489	0.314109	-2.88753
	Os03t0823100-01	Major facilitator superfamily protein.	41417.9	36219.8	21357.4	6526.46		-0.193478	-0.955518	-2.66588
	Os04t0563050-00	Hypothetical protein.	1911.07	2971.52	2988.53	4508.32		0.636818	0.645054	1.23821
	Os06t0315450-00	Non-protein coding transcript.	0	0	0	0
	Os12t0612700-01	Similar to HD-Zip protein (Homeodomain transcription factor) (ATHB-14) (Homeodomain-leucine zipper protein 14).	666.854	750.63	573.026	120.637		0.17073	-0.218772	-2.4667
	Os08t0447200-01	SGT1 family protein.	5614.35	4657.59	2349.15	2324.72		-0.269535	-1.25698	-1.27206
	Os03t0109400-02	Homeodomain-related domain containing protein.	2177.31	2033.28	1556.03	2233.79		-0.098734	-0.484679	0.0369468
	Os10t0480200-01	Similar to Rolled leaf1.	1596.55	1306.26	2664.14	3073.75		-0.289507	0.738713	0.945048
	Os03t0651201-01	Hypothetical protein.	4.14883	12.4465	12.4465	24.893		1.58496	1.58496	2.58496
	Os03t0640800-01	Similar to HD-Zip protein (Homeodomain transcription factor) (ATHB-14) (Homeodomain-leucine zipper protein 14).	1188.87	1223.72	4375.96	8976.52		0.0416859	1.88001	2.91657
	Os04t0298501-00	Conserved hypothetical protein.	0	0	11.9326	35.7977
	Os10t0480200-02	Similar to Rolled leaf1.
	ugaagcugccagcaugaucua	micro RNA (miRNA) mir-167b	6464.67	0	19394	12929.3			1.58496	1
	Os06t0129100-01	Short-chain dehydrogenase/reductase SDR family protein.	21788.8	14688.2	2477.44	275.271		-0.568929	-3.13666	-6.30659
	Os01t0852200-03	Major facilitator superfamily protein.	3590.22	3659.27	1801.39	276.171		0.0274807	-0.994964	-3.70044
	Os01t0852200-01	Similar to sialin.	1959.09	1973.39	809.376	157.299		0.0104924	-1.2753	-3.6386
	Os01t0852200-02	Similar to sialin.	4118.27	3918.81	1625.02	369.589		-0.0716229	-1.34159	-3.47805
	Os07t0481400-01	NB-ARC domain containing protein.	10353.6	8139.03	4788.94	1386.84		-0.34721	-1.11236	-2.90026
	Os03t0395150-00	Non-protein coding transcript.	935.835	772.435	616.463	215.391		-0.27684	-0.60224	-2.1193
	Os04t0252200-02	Similar to CPSF160; nucleic acid binding.	4317.58	4039.38	2268.47	1196.01		-0.0960894	-0.928501	-1.85199
	Os07t0693900-01	HEAT domain containing protein.	6943.89	6318.08	5192.42	2999.09		-0.136258	-0.419336	-1.21122
	Os09t0551500-00	Similar to S-locus receptor-like kinase RLK14.	50.0589	0	12.5147	0			-2
	Os02t0169275-00	Non-protein coding transcript.	143.267	95.5114	0	0		-0.584963
	uccacaggcuuucuugaacgg	micro RNA (miRNA) mir-396d	14841.4	7420.71	29682.8	7420.71		-1	1	-1
	Os04t0600900-01	Similar to B0403H10-OSIGBa0105A11.9 protein.	687.018	523.07	202.982	39.0351		-0.393342	-1.75899	-4.1375
	Os02t0701300-01	Conserved hypothetical protein.	120.543	102.462	48.2174	36.163		-0.234465	-1.32193	-1.73697
	Os03t0674700-01	Similar to Growth-regulating factor 3.	1263.04	1512.43	780.352	32.1795		0.259968	-0.694708	-5.29462
	Os02t0776900-01	Transcription activator, Gibberellin (GA)-induced stem elongation	75.2112	75.2112	977.746	569.456		0	3.70044	2.92057
	Os04t0307300-00	Similar to OSIGBa0125J07.6 protein.	178.609	99.2271	59.5363	19.8454		-0.847997	-1.58496	-3.16993
	Os04t0574500-01	Similar to Growth-regulating factor 12.	0	0	0	37.3671
	Os12t0484900-01	Similar to Growth-regulating factor 7.	34.8528	46.4703	17.4264	34.8528		0.415037	-1	0
	Os03t0729500-01	Transcription factor, Floral organ development	37.9142	18.9571	0	18.9571		-1		-1
	Os11t0551900-01	Hypothetical conserved gene.	201.084	131.745	27.7358	62.4055		-0.610053	-2.85798	-1.68806
	Os09t0471200-00	Similar to WAK80 - OsWAK receptor-like protein kinase.	186.131	60.2188	427.006	153.284		-1.62803	1.19794	-0.280108
	Os06t0204800-00	Similar to Growth-regulating factor 2.	0	0	0	16.7752
	Os04t0600900-02	Transcriptional activator/repressor, Reguration of KNOX gene, Oskn2 (Regulator of meristem function)
	ggaauguugucugguucaagg / ucggaccaggcuucauucccc	micro RNA (miRNA) mir-166a	21801.5	79939	0	0		1.87447
	Os04t0298501-00	Conserved hypothetical protein.	0	0	11.9326	35.7977
	Os03t0640800-01	Similar to HD-Zip protein (Homeodomain transcription factor) (ATHB-14) (Homeodomain-leucine zipper protein 14).	1188.87	1223.72	4375.96	8976.52		0.0416859	1.88001	2.91657
	Os03t0651201-01	Hypothetical protein.	4.14883	12.4465	12.4465	24.893		1.58496	1.58496	2.58496
	Os10t0480200-02	Similar to Rolled leaf1.	1638.47	1281.96	2956.44	3158.1		-0.353989	0.851516	0.94671
	Os10t0480200-01	Similar to Rolled leaf1.	1596.55	1306.26	2664.14	3073.75		-0.289507	0.738713	0.945048
	Os03t0109400-02	Homeodomain-related domain containing protein.	2177.31	2033.28	1556.03	2233.79		-0.098734	-0.484679	0.0369468
	Os08t0447200-01	SGT1 family protein.	5614.35	4657.59	2349.15	2324.72		-0.269535	-1.25698	-1.27206
	Os12t0612700-01	Similar to HD-Zip protein (Homeodomain transcription factor) (ATHB-14) (Homeodomain-leucine zipper protein 14).	666.854	750.63	573.026	120.637		0.17073	-0.218772	-2.4667
	ggaauguugucuggcucgggg	micro RNA (miRNA) mir-166b	5115.25	25576.2	25576.2	0		2.32193	2.32193
	Os10t0407500-00	Similar to exonuclease.	1511.76	1541.4	1517.69	1511.76		0.0280144	0.00564656	0
	Os01t0220900-01	Hypothetical conserved gene.	165.396	267.552	121.615	72.9687		0.693897	-0.443607	-1.18057
	Os06t0483500-02	Similar to H0124B04.15 protein.	3898.45	5031.59	844.227	300.17		0.368114	-2.2072	-3.69905
	ugaggacaagagcugauucgg / uagccaaggaugacuugccua	micro RNA (miRNA) mir-169f	0	6198.48	43389.3	198351
	Os02t0776400-01	Similar to nuclear transcription factor Y subunit A-3.	1806.75	1506.53	469.427	60.043		-0.262163	-1.94442	-4.91126
	Os03t0411100-01	Similar to Nuclear Y/CCAAT-box binding factor A subunit NF-YA.	12413.3	14677.3	4256.56	2061.46		0.241696	-1.54412	-2.59015
	Os03t0411100-02	Similar to Nuclear Y/CCAAT-box binding factor A subunit NF-YA.	9223.58	10068.2	3277.24	1745.61		0.126411	-1.49284	-2.4016
	Os11t0514700-00	Similar to BRASSINOSTEROID INSENSITIVE 1-associated receptor kinase 1.	96.5903	48.2952	24.1476	24.1476		-1	-2	-2
	Os12t0618600-01	Similar to Transcriptional activator HAP2.	478.886	468.475	166.569	275.88		-0.0317089	-1.52356	-0.795642
	Os10t0375600-01	Similar to ER66 protein (Fragment).	49968.8	43357.8	41958.7	29841.1		-0.204736	-0.252059	-0.743729
	Os07t0608200-01	Similar to CCAAT-binding transcription factor subunit B (CBF-B) (NF-Y protein chain A) (NF-YA) (CAAT-box DNA binding protein subunit A). Splice isoform Short.	8050.17	8180.58	13025.7	6420.07		0.0231835	0.694273	-0.326429
	Os03t0696300-02	Similar to nuclear transcription factor Y subunit A-1.	10421	13044.4	25578.8	13335.9		0.323944	1.29546	0.355829
	Os01t0659900-01	Cyclin-like F-box domain containing protein.	342.857	47.8405	398.671	454.485		-2.8413	0.217591	0.406625
	Os03t0696300-01	Similar to Nuclear transcription factor Y subunit A-1.	14830.7	16750.7	42411.6	20941.3		0.175632	1.51587	0.497765
	Os03t0174900-01	Similar to RAPB protein.	4917.46	5671.92	9902.28	7995.93		0.205924	1.00985	0.701352
	Os07t0620800-01	Cyclin, A/B/D/E domain containing protein.	177.027	37.2689	74.5377	642.888		-2.24793	-1.24793	1.8606
	Os01t0228500-01	Harpin-induced 1 domain containing protein.	310.506	739.301	68252.3	62707.5		1.25154	7.78011	7.65787
	cagccaaggaugacuugccga	micro RNA (miRNA) mir-169a	36545.9	48727.9	36545.9	6090.99		0.415037	0	-2.58496
	Os03t0174900-01	Similar to RAPB protein.	4917.46	5671.92	9902.28	7995.93		0.205924	1.00985	0.701352
	Os07t0608200-01	Similar to CCAAT-binding transcription factor subunit B (CBF-B) (NF-Y protein chain A) (NF-YA) (CAAT-box DNA binding protein subunit A). Splice isoform Short.	8050.17	8180.58	13025.7	6420.07		0.0231835	0.694273	-0.326429
	Os12t0618600-01	Similar to Transcriptional activator HAP2.	478.886	468.475	166.569	275.88		-0.0317089	-1.52356	-0.795642
	Os11t0252400-01	Ankyrin repeat containing protein.	1876.77	1749.96	659.406	380.427		-0.100929	-1.50901	-2.30256
	Os11t0252400-03	Hypothetical conserved gene.	2175.48	1717.91	529.822	417.435		-0.340682	-2.03775	-2.38171
	Os03t0411100-02	Similar to Nuclear Y/CCAAT-box binding factor A subunit NF-YA.	9223.58	10068.2	3277.24	1745.61		0.126411	-1.49284	-2.4016
	Os03t0411100-01	Similar to Nuclear Y/CCAAT-box binding factor A subunit NF-YA.	12413.3	14677.3	4256.56	2061.46		0.241696	-1.54412	-2.59015
	Os11t0252400-02	Hypothetical conserved gene.	2457.65	2304.68	836.213	377.316		-0.0927104	-1.55534	-2.70344
	Os02t0776400-01	Similar to nuclear transcription factor Y subunit A-3.	1806.75	1506.53	469.427	60.043		-0.262163	-1.94442	-4.91126
	ugccaaaggagauuugcccag	micro RNA (miRNA) mir-399 / mir-399e	169670	107160	17860	8930.01		-0.662965	-3.24793	-4.24793
	Os05t0529700-03	Heat shock protein DnaJ family protein.	2852.34	2512.77	24944.4	48523.7		-0.182864	3.1285	4.08847
	Os04t0415000-01	Similar to H0622F05.5 protein.	5599.38	8625.43	25399.7	18132.5		0.623329	2.18147	1.69524
	Os05t0557700-01	Conserved hypothetical protein.	25889.4	23611	8801.86	9104.45		-0.132899	-1.55648	-1.50772
	Os05t0557700-01	Conserved hypothetical protein.	25889.4	23611	8801.86	9104.45		-0.132899	-1.55648	-1.50772
	Os11t0674400-00	Similar to NB-ARC domain containing protein, expressed.	3133.06	3632.33	520.971	188.129		0.21332	-2.5883	-4.05778
	Os01t0927500-02	Serine/threonine protein kinase-related domain containing protein.	555.574	973.577	137.571	15.8735		0.809316	-2.01381	-5.12928
	Os11t0673600-00	Similar to NB-ARC domain containing protein, expressed.	1632.38	1949.78	483.667	45.3438		0.25634	-1.75489	-5.16993
	Os05t0365300-01	Similar to NBS-LRR protein (Fragment).	13865.9	15881.5	569.057	199.822		0.195805	-4.60682	-6.11668
	ugacagaagagagugagcac	micro RNA (miRNA) mir-156j	351247	364020	657790	19158.9		0.0515303	0.905141	-4.1964
	Os09t0507100-00	Similar to Squamosa-promoter binding-like protein 11.	42.3405	75.272	940.9	950.309		0.830075	4.47393	4.48829
	Os09t0513100-01	Similar to Phospholipase A1.	2818.85	2607.66	17904.7	39688.8		-0.112348	2.66716	3.81556
	Os01t0922600-01	Similar to SBP-domain protein 4.	1609.91	2024.07	20928.8	4295.31		0.330285	3.70044	1.41579
	Os09t0491532-01	Similar to Squamosa-promoter binding protein 2.	25.6957	6.42392	57.8153	38.5435		-2	1.16993	0.584963
	Os08t0531600-01	Transcription factor, Positive regulator of cell proliferation, Control of grain size, shape and quality	44.6049	80.2888	75.8283	53.5259		0.847997	0.765535	0.263034
	Os08t0509600-01	Squamosa promter-binding-like transcription activator, Regulation of branching in panicles and vegetative shoots, Semidominant regulator of plant architecture	928.915	831.703	874.908	540.067		-0.159478	-0.0864148	-0.782409
	Os11t0496600-00	Hypothetical conserved gene.	297.903	381.315	195.424	162.059		0.356144	-0.608232	-0.878321
	Os02t0174100-02	SBP domain containing protein.	2021.32	1844.81	956.568	609.243		-0.131825	-1.07936	-1.73021
	Os02t0174100-01	Similar to Isoform 2 of Squamosa promoter-binding-like protein 4.	2113.72	2279.29	1070.66	546.367		0.108797	-0.981288	-1.95184
	Os06t0663500-00	SBP domain containing protein.	3829.48	3069.91	3323.1	867.171		-0.31895	-0.204618	-2.14276							0
	Os04t0632400-04	Hypothetical gene.	143.046	143.046	19.5062	26.0083		0	-2.87447	-2.45943
	Os02t0139400-01	Similar to Squamosa promoter-binding-like protein 3.	13403.2	16632.1	13099.8	1392.33		0.311393	-0.0330313	-3.26701
	Os02t0445200-00	Similar to SLP16.	2489.28	2088.29	395.785	109.362		-0.253408	-2.65294	-4.50855
	ugucgaaccgcgguuguucga	micro RNA (miRNA) mir-439g	215538	203564	47897.3	11974.3		-0.0824622	-2.16993	-4.16993
	Os06t0484450-00	Similar to Chlorophyll a-b binding protein 2, chloroplastic.	4857.49	3654.97	568.682	290.265		-0.410353	-3.09452	-4.06477
	ugcauuugcaccugcaccua / aggugcagaggcagaugcaac	micro RNA (miRNA) mir-530	1.43309e+06	421496	231823	84299.3		-1.76553	-2.62803	-4.08746
	Os04t0603200-01	Similar to C-terminal zinc-finger (Fragment).	28343.7	24091.1	55323.6	69156.1		-0.234526	0.964868	1.28683
	Os03t0296700-02	Non-protein coding transcript.	334.006	434.207	534.409	567.81		0.378512	0.678072	0.765535
	Os12t0568350-01	Hypothetical gene.	25.0784	12.5392	16.7189	33.4379		-1	-0.584963	0.415037
	Os03t0296700-01	7TM GPCR, rhodopsin-like domain containing protein.	866.179	1124.95	1329.82	963.22		0.37713	0.618492	0.1532
	Os12t0640900-01	Myosin II heavy chain-like family protein.	3777.15	4323.98	2354.39	1007.58		0.19506	-0.681945	-1.90641
	Os01t0267100-01	MT-A70 family protein.	32139.2	22505.8	20960.2	7360.5		-0.514039	-0.616683	-2.12646
	Os03t0738400-03	Similar to Serine hydroxymethyltransferase.	244613	187055	86812	21767.9		-0.387036	-1.49453	-3.49023
	Os03t0738400-01	Similar to Serine hydroxymethyltransferase, cytosolic (EC 2.1.2.1) (Serine methylase) (Glycine hydroxymethyltransferase) (SHMT).	214948	168797	74962.7	17800		-0.348699	-1.51974	-3.59404
	Os07t0268800-01	Protein of unknown function DUF594 family protein.	0	0	0	0
	Os02t0208400-01	Hypothetical gene.	1919.14	3209.83	7717.11	28395.2		0.742037	2.0076	3.88711
	Os12t0506700-01	Carbamoyl phosphate synthetase, large subunit, ATP-binding domain containing protein.	12.7602	25.5204	102.082	165.882		1	3	3.70044
	Os08t0113700-01	Conserved hypothetical protein.	443.262	322.372	1813.34	1168.6		-0.459432	2.03242	1.39855
	Os08t0440000-01	Vesicle transport v-SNARE family protein.	2714.55	3175.89	10136.1	4105.25		0.226448	1.90072	0.596759
	Os08t0440000-02	Vesicle transport v-SNARE family protein.	2930.89	2999.05	9344.77	4014.64		0.0331669	1.67282	0.453931
	Os05t0460600-02	Similar to riboflavin biosynthesis protein ribAB.	26642.4	24433.3	5388.72	5201.28		-0.124872	-2.30571	-2.35678
	Os05t0188800-00	Similar to H0403D02.13 protein.	3945.02	4035.09	738.565	90.0689		0.0325679	-2.41724	-5.45286
	Os11t0265850-00	Conserved hypothetical protein.	0	0	0	77.264
	aaucccuuauauuaugggacgg	micro RNA (miRNA) mir-818b	5.58576e+06	5.50183e+06	2.69497e+06	522208		-0.021841	-1.05149	-3.41906
	Os01t0228500-01	Harpin-induced 1 domain containing protein.	310.506	739.301	68252.3	62707.5		1.25154	7.78011	7.65787
	Os07t0596950-01	Conserved hypothetical protein.	397.015	433.946	1006.39	3905.52		0.128324	1.34192	3.29825
	Os01t0274601-01	Hypothetical gene.	47.4127	37.9302	142.238	298.7		-0.321928	1.58496	2.65535
	Os02t0188201-01	Conserved hypothetical protein.	42.9162	48.2807	101.926	198.487		0.169925	1.24793	2.20945
	Os08t0387200-01	Protein of unknown function DUF81 family protein.	182.33	179.24	163.788	652.063		-0.0246621	-0.154723	1.83846
	Os07t0471683-01	Hypothetical conserved gene.	280.295	352.166	330.605	891.195		0.329308	0.23816	1.66879
	Os06t0695800-01	Phosphate transport system permease protein 1 domain containing protein.	446.336	275.138	434.107	1222.84		-0.697971	-0.0400774	1.45403
	Os06t0695800-02	Similar to Protein STAR1.	387.779	276.046	335.199	1038.46		-0.490326	-0.210218	1.42114
	Os01t0107000-01	Similar to peroxin Pex14.	8842.04	8201.5	13880.5	17736.9		-0.108491	0.650607	1.0043
	Os09t0476700-01	Non-protein coding transcript.	13.7363	0	0	27.4727				1
	Os01t0805975-01	Hypothetical gene.	441.598	599.701	1123.08	795.967		0.44151	1.34665	0.849975
	Os12t0264500-03	Conserved hypothetical protein.	7685.96	7124.59	27112.6	13752		-0.109419	1.81866	0.839341
	Os09t0472301-01	Non-protein coding transcript.	249.969	255.177	317.67	411.408		0.0297473	0.345775	0.718818
	Os12t0264500-04	Similar to cDNA clone:J013000A22, full insert sequence.	1322.62	1401.19	8014.26	2173.8		0.0832555	2.59918	0.716828
	Os11t0199700-01	Similar to VHS and GAT domain protein.	1214.42	1156.82	2654.44	1545.63		-0.0701042	1.12814	0.347923
	Os01t0186400-01	Hypothetical conserved gene.	68.514	41.1084	45.676	59.3788		-0.736966	-0.584963	-0.206451
	Os02t0652100-01	Similar to WRKY-like DNA-binding protein.	168.245	236.79	560.818	143.32		0.49304	1.73697	-0.231326
	Os07t0616750-01	Hypothetical gene.	167.2	210.442	103.779	132.607		0.331844	-0.688056	-0.334419
	Os08t0112450-01	Non-protein coding transcript.	587.932	380.427	207.505	449.595		-0.628031	-1.5025	-0.387023
	Os03t0259300-01	Tetratricopeptide-like helical domain containing protein.	12421.1	9728.05	13131	8760.34		-0.352569	0.0801803	-0.503733
	Os06t0593800-01	UDP-glucuronosyl/UDP-glucosyltransferase family protein.	6235.52	1525.14	3414.69	4130.02		-2.03157	-0.868755	-0.594361
	Os03t0747300-01	Protein of unknown function DUF124 family protein.	16642.9	14730.6	16743.6	7619.87		-0.176097	0.00869867	-1.12707
	Os01t0264400-01	Conserved hypothetical protein.	215.631	137.219	254.836	98.0139		-0.652077	0.241008	-1.1375
	Os03t0683900-01	Similar to UPL7; ubiquitin-protein ligase.	1553.84	1650.49	1620.75	624.51		0.0870567	0.0608252	-1.31504
	Os01t0908001-01	Hypothetical gene.	219.229	232.125	109.614	83.8228		0.0824622	-1	-1.38702
	Os07t0595700-01	Hypothetical protein.	29699.8	24749.8	12825.8	9559.24		-0.263034	-1.2114	-1.63548
	Os02t0313500-01	Conserved hypothetical protein.	21264	21973.2	18658.9	6399.42		0.0473352	-0.188547	-1.7324
	Os03t0376350-01	Hypothetical gene.	343.428	410.534	552.642	78.9489		0.257496	0.68634	-2.12102
	Os04t0667100-01	Hypothetical protein.	964.958	1132.39	493.494	220.31		0.230837	-0.967432	-2.13093
	Os06t0580100-02	Hypothetical gene.	67197.9	56609.4	51821.5	15081.4		-0.247374	-0.374865	-2.15564
	Os03t0363500-01	Similar to Vacuolar monosaccharide symporter 1.	7913.58	6711.46	2608.13	1503.71		-0.237703	-1.60132	-2.39581
	Os04t0667100-02	Hypothetical protein.	992.369	1089.4	436.642	185.242		0.134586	-1.18442	-2.42146
	Os06t0262501-01	Hypothetical gene.	429.237	374.607	163.89	70.2387		-0.196397	-1.38904	-2.61143
	Os08t0483200-01	Nucleotide-binding, alpha-beta plait domain containing protein.	59975.1	59288	16773.3	8626.89		-0.0166235	-1.8382	-2.79745
	Os10t0571200-02	Similar to Pyruvate kinase.	26074.3	25388.7	13741.3	3420.43		-0.0384407	-0.924104	-2.93038
	Os10t0571200-01	Similar to Pyruvate kinase isozyme G, chloroplast (EC 2.7.1.40) (Fragment).	28849.9	29194	14507.2	3269.27		0.0171073	-0.991801	-3.14152
	Os09t0248000-02	D-aminoacyl-tRNA deacylase domain containing protein.	5397.64	5248.04	1953.4	536.497		-0.0405501	-1.46634	-3.33069
	Os05t0127200-01	Similar to Phospholipase C (Fragment).	2598.34	2089.55	730.177	248.571		-0.3144	-1.83127	-3.38586
	Os06t0218500-03	Non-protein coding transcript.	2991.66	4216.22	1240.07	279.015		0.495006	-1.27053	-3.42253
	Os09t0268500-01	Non-protein coding transcript.	3001.27	3853.12	544.786	267.44		0.360452	-2.46181	-3.48829
	Os09t0248000-04	Similar to Ethanol tolerance protein GEKO1.	3965.99	3870.19	1120.82	311.339		-0.0352755	-1.82312	-3.67112
	Os12t0263800-02	Similar to cDNA, clone: J065219F05, full insert sequence.	2991.13	3241.04	406.106	234.292		0.115767	-2.88076	-3.67431
	Os06t0148000-01	Conserved hypothetical protein.	2968.17	2377.17	761.744	183.869		-0.320333	-1.9622	-4.01282
	Os08t0522300-01	Conserved hypothetical protein.	1876.69	1313.68	112.601	112.601		-0.514573	-4.05889	-4.05889
	Os10t0104300-00	Helix-loop-helix DNA-binding domain containing protein.	2136.02	1559.63	220.383	118.668		-0.453718	-3.27684	-4.16993
	Os06t0218500-02	MCM family protein.	3491.8	3629.89	900.076	184.947		0.0559564	-1.95585	-4.23879
	Os01t0785700-01	Pentatricopeptide repeat domain containing protein.	3258.47	3599.52	820.378	170.528		0.143612	-1.98983	-4.25611
	Os06t0265950-01	Non-protein coding transcript.	2240.78	1045.7	410.81	112.039		-1.09954	-2.44746	-4.32193
	Os06t0287500-01	Similar to Nbs1-ON.	943.663	1039.5	361.246	44.2342		0.139551	-1.38529	-4.41504
	Os03t0651900-01	Hypothetical gene.	6629.71	8027.55	1278.02	39.938		0.276012	-2.37504	-7.37504
	Os07t0144732-00	Conserved hypothetical protein.	0	14.161	0	169.932
	Os01t0289750-00	Non-protein coding transcript.	0	188.615	0	0
	Os07t0218600-01	Hypothetical conserved gene.	0	11.8883	0	11.8883
	ugucgaaccgcgguuguucga	micro RNA (miRNA) mir-439i	2.12794e+06	2.61901e+06	1.08443e+06	245532		0.29956	-0.972519	-3.11548
	Os06t0484450-00	Similar to Chlorophyll a-b binding protein 2, chloroplastic.	4857.49	3654.97	568.682	290.265		-0.410353	-3.09452	-4.06477
	ugacagaagagagugagcac	micro RNA (miRNA) mir-156d	1.07008e+06	1.15993e+06	1.11092e+06	130697		0.116324	0.0540398	-3.03342
	Os09t0507100-00	Similar to Squamosa-promoter binding-like protein 11.	42.3405	75.272	940.9	950.309		0.830075	4.47393	4.48829
	Os09t0513100-01	Similar to Phospholipase A1.	2818.85	2607.66	17904.7	39688.8		-0.112348	2.66716	3.81556
	Os01t0922600-01	Similar to SBP-domain protein 4.	1609.91	2024.07	20928.8	4295.31		0.330285	3.70044	1.41579
	Os09t0491532-01	Similar to Squamosa-promoter binding protein 2.	25.6957	6.42392	57.8153	38.5435		-2	1.16993	0.584963
	Os08t0531600-01	Transcription factor, Positive regulator of cell proliferation, Control of grain size, shape and quality	44.6049	80.2888	75.8283	53.5259		0.847997	0.765535	0.263034
	Os08t0509600-01	Squamosa promter-binding-like transcription activator, Regulation of branching in panicles and vegetative shoots, Semidominant regulator of plant architecture	928.915	831.703	874.908	540.067		-0.159478	-0.0864148	-0.782409
	Os11t0496600-00	Hypothetical conserved gene.	297.903	381.315	195.424	162.059		0.356144	-0.608232	-0.878321
	Os02t0174100-02	SBP domain containing protein.	2021.32	1844.81	956.568	609.243		-0.131825	-1.07936	-1.73021
	Os02t0174100-01	Similar to Isoform 2 of Squamosa promoter-binding-like protein 4.	2113.72	2279.29	1070.66	546.367		0.108797	-0.981288	-1.95184
	Os06t0663500-00	SBP domain containing protein.	3829.48	3069.91	3323.1	867.171		-0.31895	-0.204618	-2.14276
	Os04t0632400-04	Hypothetical gene.	143.046	143.046	19.5062	26.0083		0	-2.87447	-2.45943
	Os02t0139400-01	Similar to Squamosa promoter-binding-like protein 3.	13403.2	16632.1	13099.8	1392.33		0.311393	-0.0330313	-3.26701
	Os02t0445200-00	Similar to SLP16.	2489.28	2088.29	395.785	109.362		-0.253408	-2.65294	-4.50855
	ugacagaagagagugagcac / gcucacuucucuuucugucagc	micro RNA (miRNA) mir-156f	1.5013e+06	1.371e+06	657172	436226		-0.130985	-1.19187	-1.78306
	Os09t0507100-00	Similar to Squamosa-promoter binding-like protein 11.	42.3405	75.272	940.9	950.309		0.830075	4.47393	4.48829
	Os09t0513100-01	Similar to Phospholipase A1.	2818.85	2607.66	17904.7	39688.8		-0.112348	2.66716	3.81556
	Os01t0922600-01	Similar to SBP-domain protein 4.	1609.91	2024.07	20928.8	4295.31		0.330285	3.70044	1.41579
	Os09t0491532-01	Similar to Squamosa-promoter binding protein 2.	25.6957	6.42392	57.8153	38.5435		-2	1.16993	0.584963
	Os08t0531600-01	Transcription factor, Positive regulator of cell proliferation, Control of grain size, shape and quality	44.6049	80.2888	75.8283	53.5259		0.847997	0.765535	0.263034
	Os08t0509600-01	Squamosa promter-binding-like transcription activator, Regulation of branching in panicles and vegetative shoots, Semidominant regulator of plant architecture	928.915	831.703	874.908	540.067		-0.159478	-0.0864148	-0.782409
	Os11t0496600-00	Hypothetical conserved gene.	297.903	381.315	195.424	162.059		0.356144	-0.608232	-0.878321
	Os02t0174100-02	SBP domain containing protein.	2021.32	1844.81	956.568	609.243		-0.131825	-1.07936	-1.73021
	Os02t0174100-01	Similar to Isoform 2 of Squamosa promoter-binding-like protein 4.	2113.72	2279.29	1070.66	546.367		0.108797	-0.981288	-1.95184
	Os06t0663500-00	SBP domain containing protein.	3829.48	3069.91	3323.1	867.171		-0.31895	-0.204618	-2.14276
	Os04t0632400-04	Hypothetical gene.	143.046	143.046	19.5062	26.0083		0	-2.87447	-2.45943
	Os02t0139400-01	Similar to Squamosa promoter-binding-like protein 3.	13403.2	16632.1	13099.8	1392.33		0.311393	-0.0330313	-3.26701
	Os02t0445200-00	Similar to SLP16.	2489.28	2088.29	395.785	109.362		-0.253408	-2.65294	-4.50855
	Os07t0693500-01	Similar to AMP deaminase 2 (EC 3.5.4.6) (AMP deaminase isoform L). Splice isoform Ex1A-3.	16276.2	13857.6	117902	255152		-0.232088	2.85675	3.97052
	Os05t0316200-01	Similar to mRNA, clone: RTFL01-30-M01.	5750.55	4111.54	12703.3	16566.4		-0.48402	1.14343	1.52649
	Os05t0316200-02	Similar to mRNA, clone: RTFL01-30-M01.	5317.85	3933.69	12470	15238.3		-0.434958	1.22955	1.51879
	Os09t0564200-01	Hypothetical conserved gene.	66.9783	171.167	33.4892	37.2102		1.35364	-1	-0.847997
	Os11t0592550-00	Hypothetical protein.	4695.28	5039.03	4117.16	992.182		0.101934	-0.189562	-2.24254
	Os09t0537600-01	Similar to Cyclophilin-like protein (Single domain cyclophilin type peptidyl- prolyl cis-trans isomerase).	4503.36	4771.95	2095	188.013		0.0835771	-1.10405	-4.5821
	Os09t0537600-02	Similar to Peptidyl-prolyl cis-trans isomerase.	4320.07	4302.65	2168.74	156.777		-0.00582908	-0.994194	-4.78427
	Os01t0121950-00	Hypothetical conserved gene.	0	0	15.4901	0
	cacuucauaguacaacgaaucu	micro RNA (miRNA) mir-814a	2.10748e+06	2.54201e+06	401942	141223		0.270452	-2.39046	-3.89947
	Os10t0406701-01	Conserved hypothetical protein.	391.264	577.353	319.691	171.774		0.561311	-0.291463	-1.18763
	Os09t0551300-02	Bacterial Fmu (Sun)/eukaryotic nucleolar NOL1/Nop2p domain containing protein.	14511.9	12167.5	3062.06	3546.21		-0.254195	-2.24466	-2.03288
	Os08t0244800-01	Non-protein coding transcript.	0	0	0	0
	ugccaaaggagagcugcccug	micro RNA (miRNA) mir-399 / mir-399i	109008	263435	36335.9	9083.97		1.27302	-1.58496	-3.58496
	Os05t0529700-03	Heat shock protein DnaJ family protein.	2852.34	2512.77	24944.4	48523.7		-0.182864	3.1285	4.08847
	Os02t0234300-01	Armadillo-like helical domain containing protein.	25124.4	15698.7	37509.1	33022.2		-0.678443	0.57815	0.394346
	Os05t0557700-01	Conserved hypothetical protein.	25889.4	23611	8801.86	9104.45		-0.132899	-1.55648	-1.50772
	Os04t0645100-02	Similar to H0811D08.1 protein.	44562.9	48189	8995.41	1959.92		0.112861	-2.30858	-4.50698
	Os04t0645100-01	Tetratricopeptide repeat (TPR) domain containing protein, Grain size and starch quality	31731.5	34544.5	5931.42	1342.64		0.12254	-2.41946	-4.56277
	ucauaagcccaccacaugugg	micro RNA (miRNA) mir-810	195631	262324	315678	26677		0.423211	0.690316	-2.87447
	Os10t0572900-02	Protein of unknown function DUF296 domain containing protein.	358.893	437.85	3524.33	6725.66		0.286881	3.29572	4.22805
	Os10t0572900-03	Similar to AT-hook protein 1.	659.536	711.881	4868.01	7830.69		0.110183	2.88381	3.56961
	Os09t0531900-01	Similar to Glycosyltransferase QUASIMODO1 (EC 2.4.1.-).	10355.4	9695.29	5986.13	6500.82		-0.0950332	-0.790694	-0.671695
	aaggggauugaggagauuggg	micro RNA (miRNA) mir-815c	511525	531986	225071	71613.5		0.0565835	-1.18442	-2.8365
	Os01t0609300-01	Similar to Pleiotropic drug resistance protein 3.	2791.44	3437.81	27271.6	89368.7		0.300478	3.28832	5.00069
	Os01t0609300-02	Hypothetical conserved gene.	2324.83	3518.95	21747.7	69058		0.598019	3.22567	4.89261
	Os08t0465800-01	Similar to Glutamate decarboxylase.	9970.02	9526.28	61668.1	74744.2		-0.0656829	2.62886	2.90629
	Os03t0859500-01	ABC transporter-like domain containing protein.	2009.17	2148.64	2279.38	4571.84		0.0968209	0.182044	1.18618
	Os09t0247101-01	Hypothetical conserved gene.	51.9736	66.8232	74.248	103.947		0.36257	0.514573	1
	Os02t0316200-01	Kelch-type beta propeller domain containing protein.	1512.21	1700.62	1814.65	2979.8		0.169399	0.263034	0.978556
	Os12t0568800-01	Similar to predicted protein.	15664	15174.1	30809.8	29943.5		-0.0458459	0.97593	0.934784
	Os12t0568800-02	Similar to predicted protein.	16324.6	15095	32731.8	29997.3		-0.112979	1.00364	0.877783
	Os06t0639100-04	Similar to predicted protein.	19957.8	16804.3	29092.9	35340.8		-0.248128	0.543709	0.824378
	Os06t0639100-03	Similar to protein binding / zinc ion binding.	18100.5	17101.1	28413.9	30468.3		-0.0819416	0.650567	0.751277
	Os01t0875400-01	Ubiquitin domain containing protein.	7593.65	5592.9	11976.9	12726.6		-0.441197	0.657389	0.744983
	Os06t0639100-05	Similar to predicted protein.	16761.1	15558.4	21960.2	25626.7		-0.107429	0.389771	0.612527
	Os06t0639100-02	Similar to protein binding / zinc ion binding.	24368	22507.3	36060	36671		-0.114592	0.565415	0.589656
	Os10t0112850-00	Non-protein coding transcript.	2982.63	4572.6	13915.1	2715.7		0.616427	2.22199	-0.13526
	Os10t0161800-00	Conserved hypothetical protein.	39121.5	19439.6	40478.9	31704.4		-1.00897	0.0492075	-0.303278
	Os09t0123250-00	Non-protein coding transcript.	2993.35	2810.63	2408.64	2322.26		-0.0908694	-0.313546	-0.366235
	Os03t0163500-01	Exocyst complex subunit Sec15-like family protein.	542.104	745.393	474.341	354.452		0.459432	-0.192645	-0.612977
	Os12t0194432-00	Non-protein coding transcript.	236.763	223.234	94.7054	128.529		-0.0848889	-1.32193	-0.881356
	Os02t0699700-01	Similar to DNA topoisomerase II.	243.282	262.744	194.625	92.4471		0.111031	-0.321928	-1.39593
	Os11t0592500-02	Conserved hypothetical protein.	7232.74	7516.95	8810.46	2459.5		0.0556048	0.284675	-1.55618
	Os03t0110700-00	Hypothetical protein.	7893.7	6608.1	4415.75	2651.93		-0.256466	-0.838043	-1.57366
	Os08t0372401-01	Non-protein coding transcript.	24.0055	72.0166	24.0055	8.00185		1.58496	0	-1.58496
	Os03t0614901-01	Conserved hypothetical protein.	6898.52	8723.13	8135.75	1962.08		0.338559	0.237989	-1.8139
	Os08t0511500-01	Conserved hypothetical protein.	3951.26	3481.41	2768.14	1098.2		-0.182641	-0.513393	-1.84717
	Os07t0662550-00	Hypothetical protein.	3529.95	3088.71	1677.56	957.417		-0.192645	-1.07328	-1.88243
	Os06t0315900-01	Transcription elongation factor, TFIIS/CRSP70, N-terminal, sub-type domain containing protein.	3564.19	3131.51	1595.5	962.709		-0.186715	-1.15956	-1.8884
	Os07t0238700-01	Similar to Glutamate dehydrogenase (EC 1.4.1.3) (GDH).	6783.77	7920.71	4588.83	1822.27		0.223543	-0.563959	-1.89635
	Os02t0633200-01	Pentatricopeptide repeat domain containing protein.	7679.73	8599.03	4624.81	1923.47		0.163119	-0.731662	-1.99735
	Os05t0452151-00	Hypothetical protein.	397.146	365.118	1088.95	76.867		-0.121306	1.45519	-2.36923
	Os10t0316400-01	Conserved hypothetical protein.	2685.38	2331.68	1743.31	432.476		-0.203752	-0.623291	-2.63443
	Os10t0198333-01	Conserved hypothetical protein.	15591	15683.8	6416.7	2359.86		0.00856201	-1.28081	-2.72394
	Os12t0615300-01	Similar to Protein kinase domain containing protein, expressed.	1983.86	2331.04	506.987	297.579		0.232661	-1.96829	-2.73697
	Os10t0316400-02	Hypothetical conserved gene.	3314.81	2875.56	1970.64	362.445		-0.205085	-0.750259	-3.19309
	Os08t0542600-01	HAD-superfamily subfamily IIA hydrolase, hypothetical 3 protein.	5808.36	5924.53	1709.32	365.097		0.0285692	-1.76471	-3.99178
	Os05t0547700-01	Conserved hypothetical protein.	22445.2	22955.1	17477.5	1332.4		0.0324097	-0.36091	-4.07431
	Os05t0492200-01	NB-ARC domain containing protein.	1341.94	1246.42	143.267	71.6335		-0.10652	-3.22754	-4.22754
	Os05t0547700-02	Conserved hypothetical protein.	21678.8	20765.7	17382.2	1084.35		-0.0620848	-0.318676	-4.32139
	cagccaaggaugacuugccgg	micro RNA (miRNA) mir-169b	172879	139950	214041	24697		-0.304855	0.308122	-2.80735
	Os03t0174900-01	Similar to RAPB protein.	4917.46	5671.92	9902.28	7995.93		0.205924	1.00985	0.701352
	Os07t0608200-01	Similar to CCAAT-binding transcription factor subunit B (CBF-B) (NF-Y protein chain A) (NF-YA) (CAAT-box DNA binding protein subunit A). Splice isoform Short.	8050.17	8180.58	13025.7	6420.07		0.0231835	0.694273	-0.326429
	Os12t0618600-01	Similar to Transcriptional activator HAP2.	478.886	468.475	166.569	275.88		-0.0317089	-1.52356	-0.795642
	Os11t0252400-01	Ankyrin repeat containing protein.	1876.77	1749.96	659.406	380.427		-0.100929	-1.50901	-2.30256
	Os11t0252400-03	Hypothetical conserved gene.	2175.48	1717.91	529.822	417.435		-0.340682	-2.03775	-2.38171
	Os03t0411100-02	Similar to Nuclear Y/CCAAT-box binding factor A subunit NF-YA.	9223.58	10068.2	3277.24	1745.61		0.126411	-1.49284	-2.4016
	Os03t0411100-01	Similar to Nuclear Y/CCAAT-box binding factor A subunit NF-YA.	12413.3	14677.3	4256.56	2061.46		0.241696	-1.54412	-2.59015
	Os11t0252400-02	Hypothetical conserved gene.	2457.65	2304.68	836.213	377.316		-0.0927104	-1.55534	-2.70344
	Os02t0776400-01	Similar to nuclear transcription factor Y subunit A-3.	1806.75	1506.53	469.427	60.043		-0.262163	-1.94442	-4.91126
	ugucgaaccgcgguuguucga	micro RNA (miRNA) mir-439b	579557	702494	333685	87811.7		0.277534	-0.796467	-2.72247
	Os06t0484450-00	Similar to Chlorophyll a-b binding protein 2, chloroplastic.	4857.49	3654.97	568.682	290.265		-0.410353	-3.09452	-4.06477
	uugcaugccccaggagcugca / uuuggauugaagggagcucug	micro RNA (miRNA) mir-159a	395153	360286	96851.2	65858.8		-0.133267	-2.02857	-2.58496
	Os03t0113500-01	Conserved hypothetical protein.	649.33	811.663	1596.27	1774.84		0.321928	1.29768	1.45066
	Os10t0516500-01	Conserved hypothetical protein.	19162.3	14476.6	82246	95247.4		-0.40455	2.10168	2.31341
	Os10t0558600-00	Pentatricopeptide repeat domain containing protein.	4310.66	4822.66	660.638	1825.01		0.161919	-2.70598	-1.24
	Os03t0401200-01	Similar to DnaJ homolog subfamily B member 4 (Heat shock 40 kDa protein 1 homolog) (Heat shock protein 40 homolog) (HSP40 homolog).	12463.6	10835.8	13593.6	5024.44		-0.201906	0.125206	-1.31068
	Os12t0433500-01	Similar to FU (FUSED); protein serine/threonine kinase.	273.747	357.977	126.345	88.4415		0.387023	-1.11548	-1.63005
	Os03t0331700-02	Similar to cDNA clone:002-120-A09, full insert sequence.	7076.01	3393.6	22641.2	50780.2		-1.06012	1.67794	2.84326
	Os05t0490600-00	OSMYB5.	33.7691	45.0254	45.0254	73.1663		0.415037	0.415037	1.11548
	Os01t0812000-02	Similar to GAMyb protein.	539.522	513.332	1272.85	1063.33		-0.0717907	1.23831	0.978835
	Os01t0812000-03	Similar to cDNA clone:J033109N02, full insert sequence.	623.189	602.416	1132.13	1210.02		-0.0489096	0.861294	0.957296
	Os01t0812000-01	Transcriptional activator of gibberellin-dependent alpha-amylase expression, Regulation of nutrient mobilization in germination	607.334	565.449	1083.78	1094.25		-0.103093	0.835506	0.849378
	Os03t0683866-00	Similar to UPL7 (ubiquitin-protein ligase 7); ubiquitin-protein ligase.	5267.67	5001.41	4429.31	1662.34		-0.0748307	-0.250085	-1.66395
	Os06t0605600-01	Similar to GAMYB-like1.	3381.27	3622.79	4556.66	933.874		0.0995357	0.430413	-1.85626
	Os01t0507000-02	Conserved hypothetical protein.	5343.44	4766.51	1593.42	659.344		-0.164834	-1.74565	-3.01866
	Os11t0140700-01	Similar to Saccharopine dehydrogenase family protein, expressed.	7979.94	9809	2016.52	344.531		0.297727	-1.98451	-4.53367
	Os05t0501800-00	Hypothetical conserved gene.	0	0	17.0816	17.0816
	Os01t0212500-01	Conserved hypothetical protein.	0	11.106	199.908	588.617
	ggaauguugucuggcucgagg / ucggaccaggcuucauucccc	micro RNA (miRNA) mir-166d	92729.2	33719.7	84299.3	16859.9		-1.45943	-0.137504	-2.45943
	Os10t0407500-00	Similar to exonuclease.	1511.76	1541.4	1517.69	1511.76		0.0280144	0.00564656	0
	Os03t0640800-01	Similar to HD-Zip protein (Homeodomain transcription factor) (ATHB-14) (Homeodomain-leucine zipper protein 14).	1188.87	1223.72	4375.96	8976.52		0.0416859	1.88001	2.91657
	Os03t0651201-01	Hypothetical protein.	4.14883	12.4465	12.4465	24.893		1.58496	1.58496	2.58496
	Os10t0480200-02	Similar to Rolled leaf1.	1638.47	1281.96	2956.44	3158.1		-0.353989	0.851516	0.94671
	Os10t0480200-01	Similar to Rolled leaf1.	1596.55	1306.26	2664.14	3073.75		-0.289507	0.738713	0.945048
	Os03t0109400-02	Homeodomain-related domain containing protein.	2177.31	2033.28	1556.03	2233.79		-0.098734	-0.484679	0.0369468
	Os08t0447200-01	SGT1 family protein.	5614.35	4657.59	2349.15	2324.72		-0.269535	-1.25698	-1.27206
	Os12t0612700-01	Similar to HD-Zip protein (Homeodomain transcription factor) (ATHB-14) (Homeodomain-leucine zipper protein 14).	666.854	750.63	573.026	120.637		0.17073	-0.218772	-2.4667
	Os04t0298501-00	Conserved hypothetical protein.	0	0	11.9326	35.7977
	ucgauaagccucugcauccag	micro RNA (miRNA) mir-162b	165138	157275	70773.6	31454.9		-0.0703893	-1.22239	-2.39232
	Os05t0580000-01	Similar to ADP-glucose pyrophosphorylase (EC 2.7.7.27) (Fragment).	1506.17	1559.38	16027.6	27815		0.0500852	3.4116	4.20691
	Os03t0784400-02	Similar to predicted protein.	13965.3	15112.7	19702.5	15476.5		0.11392	0.496536	0.14824
	Os03t0784400-01	Protein of unknown function DUF1692 domain containing protein.	15928.2	13569.3	21954.1	16475.6		-0.23123	0.462908	0.0487516
	Os04t0488650-01	Non-protein coding transcript.	1300.24	1641.29	511.571	170.524		0.336049	-1.34577	-2.93074
	Os03t0775000-00	Leucine carboxyl methyltransferase domain containing protein.	7049.11	4275.27	1068.82	169.654		-0.721425	-2.72142	-5.37678
	uccaaagggaucgcauugaucu / ucagugcaaucccuuuggaau	micro RNA (miRNA) mir-393b	151675	175623	127726	31931.5		0.211504	-0.247928	-2.24793
	Os07t0685600-01	Conserved hypothetical protein.	57.9979	108.746	2044.43	1391.95		0.906891	5.13955	4.58496
	Os05t0150500-00	Similar to Transport inhibitor response 1.	5537.39	4773.12	20300.2	26796.5		-0.214275	1.87421	2.27477
	Os03t0559700-00	Conserved hypothetical protein.	15466.4	12260	11128.3	22014.1		-0.335184	-0.474909	0.509285
	Os04t0395600-03	Similar to AFB2 (AUXIN SIGNALING F-BOX 2); auxin binding / ubiquitin-protein ligase.	8882.84	10606.9	11050.2	10015.8		0.255906	0.314978	0.173181
	Os04t0395600-02	Similar to TRANSPORT INHIBITOR RESPONSE 1 protein (F-box/LRR-repeat protein 1).	12637.2	12739.4	14271.9	12401.4		0.0116167	0.175497	-0.0271702
	Os04t0395600-01	Similar to TRANSPORT INHIBITOR RESPONSE 1 protein (F-box/LRR-repeat protein 1).	13381.1	13067.3	14327.5	13123		-0.0342332	0.0985896	-0.0281
	Os05t0489100-01	Similar to Prolyl 4-hydroxylase alpha subunit-like protein.	3847.3	3520.2	1191.57	109.033		-0.128188	-1.69098	-5.14101
	Os02t0157200-00	Leucine-rich repeat domain containing protein.	1248.69	1134.23	156.086	20.8115		-0.138706	-3	-5.90689
	Os08t0128300-01	Similar to Actin-like protein 3 (Actin-related protein 3).	9482.88	8776.33	12926.8	15228.6		-0.111708	0.446963	0.683386
	Os05t0495250-00	Non-protein coding transcript.	12903.3	3632.43	27812.5	16969.4		-1.82873	1.108	0.395201
	Os11t0209300-00	Hypothetical protein.	1688.63	2391.19	369.772	258.841		0.501881	-2.19114	-2.70571
	Os08t0198700-01	Similar to Glycolate oxidase (EC 1.1.3.15) (Fragment).	23723.4	24008.2	14056.7	3442.97		0.0172187	-0.75505	-2.78458
	Os08t0198700-02	Similar to Glycolate oxidase (EC 1.1.3.15) (Fragment).	16618.3	16148.4	8952.74	2316.84		-0.041382	-0.892376	-2.84254
	uagccaaggaugacuugccug	micro RNA (miRNA) mir-169m	282525	297796	206167	68722.2		0.0759489	-0.454566	-2.03953
	Os03t0174900-01	Similar to RAPB protein.	4917.46	5671.92	9902.28	7995.93		0.205924	1.00985	0.701352
	Os03t0696300-01	Similar to Nuclear transcription factor Y subunit A-1.	14830.7	16750.7	42411.6	20941.3		0.175632	1.51587	0.497765
	Os03t0696300-02	Similar to nuclear transcription factor Y subunit A-1.	10421	13044.4	25578.8	13335.9		0.323944	1.29546	0.355829
	Os07t0608200-01	Similar to CCAAT-binding transcription factor subunit B (CBF-B) (NF-Y protein chain A) (NF-YA) (CAAT-box DNA binding protein subunit A). Splice isoform Short.	8050.17	8180.58	13025.7	6420.07		0.0231835	0.694273	-0.326429
	Os12t0618600-01	Similar to Transcriptional activator HAP2.	478.886	468.475	166.569	275.88		-0.0317089	-1.52356	-0.795642
	Os03t0411100-02	Similar to Nuclear Y/CCAAT-box binding factor A subunit NF-YA.	9223.58	10068.2	3277.24	1745.61		0.126411	-1.49284	-2.4016
	Os03t0411100-01	Similar to Nuclear Y/CCAAT-box binding factor A subunit NF-YA.	12413.3	14677.3	4256.56	2061.46		0.241696	-1.54412	-2.59015
	Os02t0776400-01	Similar to nuclear transcription factor Y subunit A-3.	1806.75	1506.53	469.427	60.043		-0.262163	-1.94442	-4.91126
	ugacagaagagagugagcac / gcucacuucucucucugucagc	micro RNA (miRNA) mir-156g	136260	145344	99923.7	36335.9		0.0931094	-0.447459	-1.90689
	Os09t0507100-00	Similar to Squamosa-promoter binding-like protein 11.	42.3405	75.272	940.9	950.309		0.830075	4.47393	4.48829
	Os09t0513100-01	Similar to Phospholipase A1.	2818.85	2607.66	17904.7	39688.8		-0.112348	2.66716	3.81556
	Os01t0922600-01	Similar to SBP-domain protein 4.	1609.91	2024.07	20928.8	4295.31		0.330285	3.70044	1.41579
	Os09t0491532-01	Similar to Squamosa-promoter binding protein 2.	25.6957	6.42392	57.8153	38.5435		-2	1.16993	0.584963
	Os08t0531600-01	Transcription factor, Positive regulator of cell proliferation, Control of grain size, shape and quality	44.6049	80.2888	75.8283	53.5259		0.847997	0.765535	0.263034
	Os08t0509600-01	Squamosa promter-binding-like transcription activator, Regulation of branching in panicles and vegetative shoots, Semidominant regulator of plant architecture	928.915	831.703	874.908	540.067		-0.159478	-0.0864148	-0.782409
	Os11t0496600-00	Hypothetical conserved gene.	297.903	381.315	195.424	162.059		0.356144	-0.608232	-0.878321
	Os02t0174100-02	SBP domain containing protein.	2021.32	1844.81	956.568	609.243		-0.131825	-1.07936	-1.73021
	Os02t0174100-01	Similar to Isoform 2 of Squamosa promoter-binding-like protein 4.	2113.72	2279.29	1070.66	546.367		0.108797	-0.981288	-1.95184
	Os06t0663500-00	SBP domain containing protein.	3829.48	3069.91	3323.1	867.171		-0.31895	-0.204618	-2.14276
	Os04t0632400-04	Hypothetical gene.	143.046	143.046	19.5062	26.0083		0	-2.87447	-2.45943
	Os02t0139400-01	Similar to Squamosa promoter-binding-like protein 3.	13403.2	16632.1	13099.8	1392.33		0.311393	-0.0330313	-3.26701
	Os02t0445200-00	Similar to SLP16.	2489.28	2088.29	395.785	109.362		-0.253408	-2.65294	-4.50855
	Os05t0151150-00	Hypothetical gene.	0	0	217.914	1782.94
	Os04t0449500-01	Similar to H0818E04.12 protein.	1456.59	766.628	2099.71	2802.45		-0.925999	0.527591	0.944091
	Os08t0135900-01	Similar to Tryptophan synthase beta chain 1 (EC 4.2.1.20) (Orange pericarp 1) (Fragment).	36038.1	31155.4	28572.1	40514.9		-0.210037	-0.334913	0.168932
	Os08t0135900-02	Similar to Tryptophan synthase beta-subunit.	32180.3	27350.1	26027.9	35720.4		-0.234634	-0.306121	0.150568
	Os08t0135900-03	Similar to Tryptophan synthase beta-subunit.	20016.4	16757.6	14914.6	22152.3		-0.256364	-0.424452	0.146274
	Os11t0653300-01	Conserved hypothetical protein.	593.788	733.503	286.415	223.544		0.304855	-1.05184	-1.40939
	Os07t0257200-01	Manganese and Cadmium transporter, Mn and Cd uptake	49.4455	37.0841	18.5421	15.4517		-0.415037	-1.41504	-1.67807
	Os11t0592550-00	Hypothetical protein.	4695.28	5039.03	4117.16	992.182		0.101934	-0.189562	-2.24254
	Os05t0481000-03	Similar to ATNSI (NUCLEAR SHUTTLE INTERACTING); N-acetyltransferase.	4653.99	4824.83	606.786	100.149		0.0520108	-2.93921	-5.53825
	Os05t0481000-02	Similar to ATNSI (NUCLEAR SHUTTLE INTERACTING); N-acetyltransferase.	5661.48	5162.45	476.092	74.5687		-0.133125	-3.57187	-6.24647
	aaucccuuauauuaugggacgg	micro RNA (miRNA) mir-818d	394205	477595	371463	113713		0.27684	-0.0857299	-1.79355
	Os01t0228500-01	Harpin-induced 1 domain containing protein.	310.506	739.301	68252.3	62707.5		1.25154	7.78011	7.65787
	Os07t0596950-01	Conserved hypothetical protein.	397.015	433.946	1006.39	3905.52		0.128324	1.34192	3.29825
	Os01t0274601-01	Hypothetical gene.	47.4127	37.9302	142.238	298.7		-0.321928	1.58496	2.65535
	Os02t0188201-01	Conserved hypothetical protein.	42.9162	48.2807	101.926	198.487		0.169925	1.24793	2.20945
	Os08t0387200-01	Protein of unknown function DUF81 family protein.	182.33	179.24	163.788	652.063		-0.0246621	-0.154723	1.83846
	Os07t0471683-01	Hypothetical conserved gene.	280.295	352.166	330.605	891.195		0.329308	0.23816	1.66879
	Os06t0695800-01	Phosphate transport system permease protein 1 domain containing protein.	446.336	275.138	434.107	1222.84		-0.697971	-0.0400774	1.45403
	Os06t0695800-02	Similar to Protein STAR1.	387.779	276.046	335.199	1038.46		-0.490326	-0.210218	1.42114
	Os01t0107000-01	Similar to peroxin Pex14.	8842.04	8201.5	13880.5	17736.9		-0.108491	0.650607	1.0043
	Os09t0476700-01	Non-protein coding transcript.	13.7363	0	0	27.4727				1
	Os01t0805975-01	Hypothetical gene.	441.598	599.701	1123.08	795.967		0.44151	1.34665	0.849975
	Os12t0264500-03	Conserved hypothetical protein.	7685.96	7124.59	27112.6	13752		-0.109419	1.81866	0.839341
	Os09t0472301-01	Non-protein coding transcript.	249.969	255.177	317.67	411.408		0.0297473	0.345775	0.718818
	Os12t0264500-04	Similar to cDNA clone:J013000A22, full insert sequence.	1322.62	1401.19	8014.26	2173.8		0.0832555	2.59918	0.716828
	Os11t0199700-01	Similar to VHS and GAT domain protein.	1214.42	1156.82	2654.44	1545.63		-0.0701042	1.12814	0.347923
	Os01t0186400-01	Hypothetical conserved gene.	68.514	41.1084	45.676	59.3788		-0.736966	-0.584963	-0.206451
	Os02t0652100-01	Similar to WRKY-like DNA-binding protein.	168.245	236.79	560.818	143.32		0.49304	1.73697	-0.231326
	Os07t0616750-01	Hypothetical gene.	167.2	210.442	103.779	132.607		0.331844	-0.688056	-0.334419
	Os08t0112450-01	Non-protein coding transcript.	587.932	380.427	207.505	449.595		-0.628031	-1.5025	-0.387023
	Os03t0259300-01	Tetratricopeptide-like helical domain containing protein.	12421.1	9728.05	13131	8760.34		-0.352569	0.0801803	-0.503733
	Os06t0593800-01	UDP-glucuronosyl/UDP-glucosyltransferase family protein.	6235.52	1525.14	3414.69	4130.02		-2.03157	-0.868755	-0.594361
	Os03t0747300-01	Protein of unknown function DUF124 family protein.	16642.9	14730.6	16743.6	7619.87		-0.176097	0.00869867	-1.12707
	Os01t0264400-01	Conserved hypothetical protein.	215.631	137.219	254.836	98.0139		-0.652077	0.241008	-1.1375
	Os03t0683900-01	Similar to UPL7; ubiquitin-protein ligase.	1553.84	1650.49	1620.75	624.51		0.0870567	0.0608252	-1.31504
	Os01t0908001-01	Hypothetical gene.	219.229	232.125	109.614	83.8228		0.0824622	-1	-1.38702
	Os07t0595700-01	Hypothetical protein.	29699.8	24749.8	12825.8	9559.24		-0.263034	-1.2114	-1.63548
	Os02t0313500-01	Conserved hypothetical protein.	21264	21973.2	18658.9	6399.42		0.0473352	-0.188547	-1.7324
	Os03t0376350-01	Hypothetical gene.	343.428	410.534	552.642	78.9489		0.257496	0.68634	-2.12102
	Os04t0667100-01	Hypothetical protein.	964.958	1132.39	493.494	220.31		0.230837	-0.967432	-2.13093
	Os06t0580100-02	Hypothetical gene.	67197.9	56609.4	51821.5	15081.4		-0.247374	-0.374865	-2.15564
	Os03t0363500-01	Similar to Vacuolar monosaccharide symporter 1.	7913.58	6711.46	2608.13	1503.71		-0.237703	-1.60132	-2.39581
	Os04t0667100-02	Hypothetical protein.	992.369	1089.4	436.642	185.242		0.134586	-1.18442	-2.42146
	Os06t0262501-01	Hypothetical gene.	429.237	374.607	163.89	70.2387		-0.196397	-1.38904	-2.61143
	Os08t0483200-01	Nucleotide-binding, alpha-beta plait domain containing protein.	59975.1	59288	16773.3	8626.89		-0.0166235	-1.8382	-2.79745
	Os10t0571200-02	Similar to Pyruvate kinase.	26074.3	25388.7	13741.3	3420.43		-0.0384407	-0.924104	-2.93038
	Os10t0571200-01	Similar to Pyruvate kinase isozyme G, chloroplast (EC 2.7.1.40) (Fragment).	28849.9	29194	14507.2	3269.27		0.0171073	-0.991801	-3.14152
	Os09t0248000-02	D-aminoacyl-tRNA deacylase domain containing protein.	5397.64	5248.04	1953.4	536.497		-0.0405501	-1.46634	-3.33069
	Os05t0127200-01	Similar to Phospholipase C (Fragment).	2598.34	2089.55	730.177	248.571		-0.3144	-1.83127	-3.38586
	Os06t0218500-03	Non-protein coding transcript.	2991.66	4216.22	1240.07	279.015		0.495006	-1.27053	-3.42253
	Os09t0268500-01	Non-protein coding transcript.	3001.27	3853.12	544.786	267.44		0.360452	-2.46181	-3.48829
	Os09t0248000-04	Similar to Ethanol tolerance protein GEKO1.	3965.99	3870.19	1120.82	311.339		-0.0352755	-1.82312	-3.67112
	Os12t0263800-02	Similar to cDNA, clone: J065219F05, full insert sequence.	2991.13	3241.04	406.106	234.292		0.115767	-2.88076	-3.67431
	Os06t0148000-01	Conserved hypothetical protein.	2968.17	2377.17	761.744	183.869		-0.320333	-1.9622	-4.01282
	Os08t0522300-01	Conserved hypothetical protein.	1876.69	1313.68	112.601	112.601		-0.514573	-4.05889	-4.05889
	Os10t0104300-00	Helix-loop-helix DNA-binding domain containing protein.	2136.02	1559.63	220.383	118.668		-0.453718	-3.27684	-4.16993
	Os06t0218500-02	MCM family protein.	3491.8	3629.89	900.076	184.947		0.0559564	-1.95585	-4.23879
	Os01t0785700-01	Pentatricopeptide repeat domain containing protein.	3258.47	3599.52	820.378	170.528		0.143612	-1.98983	-4.25611
	Os06t0265950-01	Non-protein coding transcript.	2240.78	1045.7	410.81	112.039		-1.09954	-2.44746	-4.32193
	Os06t0287500-01	Similar to Nbs1-ON.	943.663	1039.5	361.246	44.2342		0.139551	-1.38529	-4.41504
	Os03t0651900-01	Hypothetical gene.	6629.71	8027.55	1278.02	39.938		0.276012	-2.37504	-7.37504
	Os07t0144732-00	Conserved hypothetical protein.	0	14.161	0	169.932
	Os01t0289750-00	Non-protein coding transcript.	0	188.615	0	0
	Os07t0218600-01	Hypothetical conserved gene.	0	11.8883	0	11.8883
	cacuucauaguacaacgaaucu	micro RNA (miRNA) mir-814c	507827	469740	787132	165044		-0.112475	0.632268	-1.62149
	Os10t0406701-01	Conserved hypothetical protein.	391.264	577.353	319.691	171.774		0.561311	-0.291463	-1.18763
	Os09t0551300-02	Bacterial Fmu (Sun)/eukaryotic nucleolar NOL1/Nop2p domain containing protein.	14511.9	12167.5	3062.06	3546.21		-0.254195	-2.24466	-2.03288
	Os08t0244800-01	Non-protein coding transcript.	0	0	0	0
	agugucuccugaugaucgggacaa	micro RNA (miRNA) mir-440	105374	210748	8781.17	35124.7		1	-3.58496	-1.58496
	Os04t0480700-01	Cytochrome P450 family protein.	140.756	173.238	1028.6	1938.1		0.29956	2.86942	3.78338
	Os04t0480600-01	Similar to Cytochrome P450 71A1 (EC 1.14.-.-) (CYPLXXIA1) (ARP-2).	53.0619	106.124	0	557.15		1		3.39232
	Os07t0457400-01	Hypothetical conserved gene.	11.5667	23.1334	63.6168	63.6168		1	2.45943	2.45943
	Os11t0657850-01	Hypothetical gene.	1982.73	1800.47	1529.85	1507.76		-0.139112	-0.374098	-0.395083
	Os04t0459600-01	Mog1/PsbP, alpha/beta/alpha sandwich domain containing protein.	5995.52	5755.38	1921.13	768.451		-0.0589739	-1.64193	-2.96386
	Os07t0175400-00	Hypothetical conserved gene.	231.956	295.631	54.5779	18.1926		0.349942	-2.08746	-3.67243
	aaucccuuauauuaugggacgg	micro RNA (miRNA) mir-818a	234165	190259	182941	80494.1		-0.29956	-0.356144	-1.54057
	Os01t0228500-01	Harpin-induced 1 domain containing protein.	310.506	739.301	68252.3	62707.5		1.25154	7.78011	7.65787
	Os07t0596950-01	Conserved hypothetical protein.	397.015	433.946	1006.39	3905.52		0.128324	1.34192	3.29825
	Os01t0274601-01	Hypothetical gene.	47.4127	37.9302	142.238	298.7		-0.321928	1.58496	2.65535
	Os02t0188201-01	Conserved hypothetical protein.	42.9162	48.2807	101.926	198.487		0.169925	1.24793	2.20945
	Os08t0387200-01	Protein of unknown function DUF81 family protein.	182.33	179.24	163.788	652.063		-0.0246621	-0.154723	1.83846
	Os07t0471683-01	Hypothetical conserved gene.	280.295	352.166	330.605	891.195		0.329308	0.23816	1.66879
	Os06t0695800-01	Phosphate transport system permease protein 1 domain containing protein.	446.336	275.138	434.107	1222.84		-0.697971	-0.0400774	1.45403
	Os06t0695800-02	Similar to Protein STAR1.	387.779	276.046	335.199	1038.46		-0.490326	-0.210218	1.42114
	Os01t0107000-01	Similar to peroxin Pex14.	8842.04	8201.5	13880.5	17736.9		-0.108491	0.650607	1.0043
	Os09t0476700-01	Non-protein coding transcript.	13.7363	0	0	27.4727				1
	Os01t0805975-01	Hypothetical gene.	441.598	599.701	1123.08	795.967		0.44151	1.34665	0.849975
	Os12t0264500-03	Conserved hypothetical protein.	7685.96	7124.59	27112.6	13752		-0.109419	1.81866	0.839341
	Os09t0472301-01	Non-protein coding transcript.	249.969	255.177	317.67	411.408		0.0297473	0.345775	0.718818
	Os12t0264500-04	Similar to cDNA clone:J013000A22, full insert sequence.	1322.62	1401.19	8014.26	2173.8		0.0832555	2.59918	0.716828
	Os11t0199700-01	Similar to VHS and GAT domain protein.	1214.42	1156.82	2654.44	1545.63		-0.0701042	1.12814	0.347923
	Os01t0186400-01	Hypothetical conserved gene.	68.514	41.1084	45.676	59.3788		-0.736966	-0.584963	-0.206451
	Os02t0652100-01	Similar to WRKY-like DNA-binding protein.	168.245	236.79	560.818	143.32		0.49304	1.73697	-0.231326
	Os07t0616750-01	Hypothetical gene.	167.2	210.442	103.779	132.607		0.331844	-0.688056	-0.334419
	Os08t0112450-01	Non-protein coding transcript.	587.932	380.427	207.505	449.595		-0.628031	-1.5025	-0.387023
	Os03t0259300-01	Tetratricopeptide-like helical domain containing protein.	12421.1	9728.05	13131	8760.34		-0.352569	0.0801803	-0.503733
	Os06t0593800-01	UDP-glucuronosyl/UDP-glucosyltransferase family protein.	6235.52	1525.14	3414.69	4130.02		-2.03157	-0.868755	-0.594361
	Os03t0747300-01	Protein of unknown function DUF124 family protein.	16642.9	14730.6	16743.6	7619.87		-0.176097	0.00869867	-1.12707
	Os01t0264400-01	Conserved hypothetical protein.	215.631	137.219	254.836	98.0139		-0.652077	0.241008	-1.1375
	Os03t0683900-01	Similar to UPL7; ubiquitin-protein ligase.	1553.84	1650.49	1620.75	624.51		0.0870567	0.0608252	-1.31504
	Os01t0908001-01	Hypothetical gene.	219.229	232.125	109.614	83.8228		0.0824622	-1	-1.38702
	Os07t0595700-01	Hypothetical protein.	29699.8	24749.8	12825.8	9559.24		-0.263034	-1.2114	-1.63548
	Os02t0313500-01	Conserved hypothetical protein.	21264	21973.2	18658.9	6399.42		0.0473352	-0.188547	-1.7324
	Os03t0376350-01	Hypothetical gene.	343.428	410.534	552.642	78.9489		0.257496	0.68634	-2.12102
	Os04t0667100-01	Hypothetical protein.	964.958	1132.39	493.494	220.31		0.230837	-0.967432	-2.13093
	Os06t0580100-02	Hypothetical gene.	67197.9	56609.4	51821.5	15081.4		-0.247374	-0.374865	-2.15564
	Os03t0363500-01	Similar to Vacuolar monosaccharide symporter 1.	7913.58	6711.46	2608.13	1503.71		-0.237703	-1.60132	-2.39581
	Os04t0667100-02	Hypothetical protein.	992.369	1089.4	436.642	185.242		0.134586	-1.18442	-2.42146
	Os06t0262501-01	Hypothetical gene.	429.237	374.607	163.89	70.2387		-0.196397	-1.38904	-2.61143
	Os08t0483200-01	Nucleotide-binding, alpha-beta plait domain containing protein.	59975.1	59288	16773.3	8626.89		-0.0166235	-1.8382	-2.79745
	Os10t0571200-02	Similar to Pyruvate kinase.	26074.3	25388.7	13741.3	3420.43		-0.0384407	-0.924104	-2.93038
	Os10t0571200-01	Similar to Pyruvate kinase isozyme G, chloroplast (EC 2.7.1.40) (Fragment).	28849.9	29194	14507.2	3269.27		0.0171073	-0.991801	-3.14152
	Os09t0248000-02	D-aminoacyl-tRNA deacylase domain containing protein.	5397.64	5248.04	1953.4	536.497		-0.0405501	-1.46634	-3.33069
	Os05t0127200-01	Similar to Phospholipase C (Fragment).	2598.34	2089.55	730.177	248.571		-0.3144	-1.83127	-3.38586
	Os06t0218500-03	Non-protein coding transcript.	2991.66	4216.22	1240.07	279.015		0.495006	-1.27053	-3.42253
	Os09t0268500-01	Non-protein coding transcript.	3001.27	3853.12	544.786	267.44		0.360452	-2.46181	-3.48829
	Os09t0248000-04	Similar to Ethanol tolerance protein GEKO1.	3965.99	3870.19	1120.82	311.339		-0.0352755	-1.82312	-3.67112
	Os12t0263800-02	Similar to cDNA, clone: J065219F05, full insert sequence.	2991.13	3241.04	406.106	234.292		0.115767	-2.88076	-3.67431
	Os06t0148000-01	Conserved hypothetical protein.	2968.17	2377.17	761.744	183.869		-0.320333	-1.9622	-4.01282
	Os08t0522300-01	Conserved hypothetical protein.	1876.69	1313.68	112.601	112.601		-0.514573	-4.05889	-4.05889
	Os10t0104300-00	Helix-loop-helix DNA-binding domain containing protein.	2136.02	1559.63	220.383	118.668		-0.453718	-3.27684	-4.16993
	Os06t0218500-02	MCM family protein.	3491.8	3629.89	900.076	184.947		0.0559564	-1.95585	-4.23879
	Os01t0785700-01	Pentatricopeptide repeat domain containing protein.	3258.47	3599.52	820.378	170.528		0.143612	-1.98983	-4.25611
	Os06t0265950-01	Non-protein coding transcript.	2240.78	1045.7	410.81	112.039		-1.09954	-2.44746	-4.32193
	Os06t0287500-01	Similar to Nbs1-ON.	943.663	1039.5	361.246	44.2342		0.139551	-1.38529	-4.41504
	Os03t0651900-01	Hypothetical gene.	6629.71	8027.55	1278.02	39.938		0.276012	-2.37504	-7.37504
	Os07t0144732-00	Conserved hypothetical protein.	0	14.161	0	169.932
	Os01t0289750-00	Non-protein coding transcript.	0	188.615	0	0
	Os07t0218600-01	Hypothetical conserved gene.	0	11.8883	0	11.8883
	uagccaaggaugacuugccug	micro RNA (miRNA) mir-169h	285028	328214	86372.2	112284		0.203533	-1.72247	-1.34395
	Os03t0174900-01	Similar to RAPB protein.	4917.46	5671.92	9902.28	7995.93		0.205924	1.00985	0.701352
	Os03t0696300-01	Similar to Nuclear transcription factor Y subunit A-1.	14830.7	16750.7	42411.6	20941.3		0.175632	1.51587	0.497765
	Os03t0696300-02	Similar to nuclear transcription factor Y subunit A-1.	10421	13044.4	25578.8	13335.9		0.323944	1.29546	0.355829
	Os07t0608200-01	Similar to CCAAT-binding transcription factor subunit B (CBF-B) (NF-Y protein chain A) (NF-YA) (CAAT-box DNA binding protein subunit A). Splice isoform Short.	8050.17	8180.58	13025.7	6420.07		0.0231835	0.694273	-0.326429
	Os12t0618600-01	Similar to Transcriptional activator HAP2.	478.886	468.475	166.569	275.88		-0.0317089	-1.52356	-0.795642
	Os03t0411100-02	Similar to Nuclear Y/CCAAT-box binding factor A subunit NF-YA.	9223.58	10068.2	3277.24	1745.61		0.126411	-1.49284	-2.4016
	Os03t0411100-01	Similar to Nuclear Y/CCAAT-box binding factor A subunit NF-YA.	12413.3	14677.3	4256.56	2061.46		0.241696	-1.54412	-2.59015
	Os02t0776400-01	Similar to nuclear transcription factor Y subunit A-3.	1806.75	1506.53	469.427	60.043		-0.262163	-1.94442	-4.91126
	ugucgaaccgcgguuguucga	micro RNA (miRNA) mir-439h	106438	95794.6	42575.4	42575.4		-0.152003	-1.32193	-1.32193
	Os06t0484450-00	Similar to Chlorophyll a-b binding protein 2, chloroplastic.	4857.49	3654.97	568.682	290.265		-0.410353	-3.09452	-4.06477
	aucacaauacaauaaaucugga	micro RNA (miRNA) mir-443	156637	135278	355994	71198.7		-0.211504	1.18442	-1.1375
	Os11t0649700-01	Uncharacterised protein family UPF0497, trans-membrane plant subgroup domain containing protein.	6622.88	6277.04	2161.52	138.337		-0.0773748	-1.61542	-5.5812
	Os02t0261400-00	Conserved hypothetical protein.	283.071	436.401	235.893	0		0.624491	-0.263034
	Os10t0555700-02	Beta-expansin.	235.028	261.142	483.113	0		0.152003	1.03953
	Os03t0688250-00	Non-protein coding transcript.	217.562	217.562	471.385	290.083		0	1.11548	0.415037
	ugucgaaccgcgguuguucga	micro RNA (miRNA) mir-439f	142694	153671	65858.8	65858.8		0.106915	-1.11548	-1.11548
	Os06t0484450-00	Similar to Chlorophyll a-b binding protein 2, chloroplastic.	4857.49	3654.97	568.682	290.265		-0.410353	-3.09452	-4.06477
	ugucgaaccgcgguuguucga	micro RNA (miRNA) mir-439a / mir-439c	79313.8	147297	56652.7	11330.5		0.893085	-0.485427	-2.80735
	Os06t0484450-00	Similar to Chlorophyll a-b binding protein 2, chloroplastic.	4857.49	3654.97	568.682	290.265		-0.410353	-3.09452	-4.06477
	aaggggauugaggagauuggg	micro RNA (miRNA) mir-815a	25391.3	0	12695.7	12695.7			-1	-1
	Os01t0609300-01	Similar to Pleiotropic drug resistance protein 3.	2791.44	3437.81	27271.6	89368.7		0.300478	3.28832	5.00069
	Os01t0609300-02	Hypothetical conserved gene.	2324.83	3518.95	21747.7	69058		0.598019	3.22567	4.89261
	Os08t0465800-01	Similar to Glutamate decarboxylase.	9970.02	9526.28	61668.1	74744.2		-0.0656829	2.62886	2.90629
	Os03t0859500-01	ABC transporter-like domain containing protein.	2009.17	2148.64	2279.38	4571.84		0.0968209	0.182044	1.18618
	Os09t0247101-01	Hypothetical conserved gene.	51.9736	66.8232	74.248	103.947		0.36257	0.514573	1
	Os02t0316200-01	Kelch-type beta propeller domain containing protein.	1512.21	1700.62	1814.65	2979.8		0.169399	0.263034	0.978556
	Os12t0568800-01	Similar to predicted protein.	15664	15174.1	30809.8	29943.5		-0.0458459	0.97593	0.934784
	Os12t0568800-02	Similar to predicted protein.	16324.6	15095	32731.8	29997.3		-0.112979	1.00364	0.877783
	Os06t0639100-04	Similar to predicted protein.	19957.8	16804.3	29092.9	35340.8		-0.248128	0.543709	0.824378
	Os06t0639100-03	Similar to protein binding / zinc ion binding.	18100.5	17101.1	28413.9	30468.3		-0.0819416	0.650567	0.751277
	Os01t0875400-01	Ubiquitin domain containing protein.	7593.65	5592.9	11976.9	12726.6		-0.441197	0.657389	0.744983
	Os06t0639100-05	Similar to predicted protein.	16761.1	15558.4	21960.2	25626.7		-0.107429	0.389771	0.612527
	Os06t0639100-02	Similar to protein binding / zinc ion binding.	24368	22507.3	36060	36671		-0.114592	0.565415	0.589656
	Os10t0112850-00	Non-protein coding transcript.	2982.63	4572.6	13915.1	2715.7		0.616427	2.22199	-0.13526
	Os10t0161800-00	Conserved hypothetical protein.	39121.5	19439.6	40478.9	31704.4		-1.00897	0.0492075	-0.303278
	Os09t0123250-00	Non-protein coding transcript.	2993.35	2810.63	2408.64	2322.26		-0.0908694	-0.313546	-0.366235
	Os03t0163500-01	Exocyst complex subunit Sec15-like family protein.	542.104	745.393	474.341	354.452		0.459432	-0.192645	-0.612977
	Os12t0194432-00	Non-protein coding transcript.	236.763	223.234	94.7054	128.529		-0.0848889	-1.32193	-0.881356
	Os02t0699700-01	Similar to DNA topoisomerase II.	243.282	262.744	194.625	92.4471		0.111031	-0.321928	-1.39593
	Os11t0592500-02	Conserved hypothetical protein.	7232.74	7516.95	8810.46	2459.5		0.0556048	0.284675	-1.55618
	Os03t0110700-00	Hypothetical protein.	7893.7	6608.1	4415.75	2651.93		-0.256466	-0.838043	-1.57366
	Os08t0372401-01	Non-protein coding transcript.	24.0055	72.0166	24.0055	8.00185		1.58496	0	-1.58496
	Os03t0614901-01	Conserved hypothetical protein.	6898.52	8723.13	8135.75	1962.08		0.338559	0.237989	-1.8139
	Os08t0511500-01	Conserved hypothetical protein.	3951.26	3481.41	2768.14	1098.2		-0.182641	-0.513393	-1.84717
	Os07t0662550-00	Hypothetical protein.	3529.95	3088.71	1677.56	957.417		-0.192645	-1.07328	-1.88243
	Os06t0315900-01	Transcription elongation factor, TFIIS/CRSP70, N-terminal, sub-type domain containing protein.	3564.19	3131.51	1595.5	962.709		-0.186715	-1.15956	-1.8884
	Os07t0238700-01	Similar to Glutamate dehydrogenase (EC 1.4.1.3) (GDH).	6783.77	7920.71	4588.83	1822.27		0.223543	-0.563959	-1.89635
	Os02t0633200-01	Pentatricopeptide repeat domain containing protein.	7679.73	8599.03	4624.81	1923.47		0.163119	-0.731662	-1.99735
	Os05t0452151-00	Hypothetical protein.	397.146	365.118	1088.95	76.867		-0.121306	1.45519	-2.36923
	Os10t0316400-01	Conserved hypothetical protein.	2685.38	2331.68	1743.31	432.476		-0.203752	-0.623291	-2.63443
	Os10t0198333-01	Conserved hypothetical protein.	15591	15683.8	6416.7	2359.86		0.00856201	-1.28081	-2.72394
	Os12t0615300-01	Similar to Protein kinase domain containing protein, expressed.	1983.86	2331.04	506.987	297.579		0.232661	-1.96829	-2.73697
	Os10t0316400-02	Hypothetical conserved gene.	3314.81	2875.56	1970.64	362.445		-0.205085	-0.750259	-3.19309
	Os08t0542600-01	HAD-superfamily subfamily IIA hydrolase, hypothetical 3 protein.	5808.36	5924.53	1709.32	365.097		0.0285692	-1.76471	-3.99178
	Os05t0547700-01	Conserved hypothetical protein.	22445.2	22955.1	17477.5	1332.4		0.0324097	-0.36091	-4.07431
	Os05t0492200-01	NB-ARC domain containing protein.	1341.94	1246.42	143.267	71.6335		-0.10652	-3.22754	-4.22754
	Os05t0547700-02	Conserved hypothetical protein.	21678.8	20765.7	17382.2	1084.35		-0.0620848	-0.318676	-4.32139
	uguuggcucggcucacucaga	micro RNA (miRNA) mir-171e	53129.8	97404.6	17709.9	26564.9		0.874469	-1.58496	-1
	Os02t0662900-00	Hypothetical protein.	3340.99	3509.16	1479.9	2589.83		0.0708503	-1.17477	-0.367419
	aggcuuggugcagcucgggaa	micro RNA (miRNA) mir-168b	1.61043e+06	1.50108e+06	874804	815158		-0.101445	-0.880418	-0.982298
	Os01t0136400-01	Protein kinase, core domain containing protein.	5895.8	5299.91	13565.3	23193		-0.15372	1.20216	1.97593
	Os07t0689800-01	Tetratricopeptide-like helical domain containing protein.	9.53086	19.0617	47.6543	19.0617		1	2.32193	1
	Os01t0814200-01	Endonuclease/exonuclease/phosphatase domain containing protein.	210.996	254.787	151.28	410.048		0.27208	-0.479993	0.95858
	Os04t0566500-02	Similar to Isoform 2 of Protein argonaute 1B.	2548.34	2080.5	2402.48	1736.5		-0.292626	-0.0850305	-0.553372
	Os04t0566500-01	Similar to Isoform 2 of Protein argonaute 1B.	1852.58	1584.73	1860.02	1255.88		-0.225292	0.00578235	-0.560831
	Os04t0566500-03	Similar to Argonaute protein.	2795.16	2176.68	2783.17	1865.04		-0.360804	-0.00619982	-0.583726
	Os10t0325400-01	Remorin, C-terminal domain containing protein.	3646.8	2778.51	4493.38	2051.32		-0.392317	0.30117	-0.830075
	Os04t0566500-04	Similar to Argonaute protein.	3106.47	2540.78	2821.23	1692.26		-0.290001	-0.138951	-0.876326
	Os08t0139200-01	Similar to F-171-b1_1 (Fragment).	4255.01	3569.48	2375.71	1595.63		-0.253448	-0.840801	-1.41504
	Os02t0672200-01	Similar to AGO1 homologous protein.	8668.91	6600.72	2631.36	2107.03		-0.393227	-1.72004	-2.04064
	Os05t0500450-00	Similar to allyl alcohol dehydrogenase-like protein.	3808.88	3264.75	1269.63	544.126		-0.222392	-1.58496	-2.80735
	Os02t0831600-01	AGO1 homologous protein.	5715.46	5282.9	1583.92	687		-0.113538	-1.85137	-3.05649
	Os01t0622100-00	Conserved hypothetical protein.	376.942	514.012	205.605	34.2674		0.447459	-0.874469	-3.45943
	Os01t0273800-01	FAD-dependent pyridine nucleotide-disulphide oxidoreductase domain containing protein.	397.376	222.705	52.4012	26.2006		-0.835369	-2.92283	-3.92283
	Os02t0320300-01	Similar to Chalcone isomerase 3.	3238.86	3265.54	420.284	213.478		0.0118376	-2.94605	-3.92333
	ugucgaaccgcgguuguucga	micro RNA (miRNA) mir-439j	92729.2	118019	16859.9	0		0.347923	-2.45943
	Os06t0484450-00	Similar to Chlorophyll a-b binding protein 2, chloroplastic.	4857.49	3654.97	568.682	290.265		-0.410353	-3.09452	-4.06477
	uggaaggggcaugcagaggag / ccugugcuugccucuuccauu	micro RNA (miRNA) mir-528	227512	287384	23948.7	0		0.337035	-3.24793
	Os10t0390000-00	Conserved hypothetical protein.	58.8597	78.4796	372.778	490.498		0.415037	2.66297	3.05889
	Os09t0512900-01	Similar to arabinogalactan protein.	10078.1	7730.86	31203.7	57164		-0.382529	1.63049	2.50388
	Os07t0570550-00	Cupredoxin domain containing protein.	289.989	521.981	1333.95	1565.94		0.847997	2.20163	2.43296
	Os06t0154200-01	F-box component of the SKP-Cullin-F box (SCF) E3 ubiquitin ligase complex, Strigolactone (SL) signal perception	11503.2	11953.2	37128.8	20999.1		0.0553635	1.6905	0.868287
	Os06t0251900-00	Hypothetical protein.	4712.06	4410.22	4925.87	2808.79		-0.0955073	0.0640187	-0.746409
	Os01t0924900-01	GTP-binding signal recognition particle SRP54, G-domain containing protein.	20512.3	18491.1	15310.9	11957.6		-0.149658	-0.42193	-0.778566
	Os01t0583700-00	Similar to predicted protein.	8.47788	12.7168	12.7168	4.23894		0.584963	0.584963	-1
	Os06t0567900-01	Similar to Ascorbate oxidase (Fragment).	5223.13	5828.21	16856.7	1718.21		0.158139	1.69034	-1.60401
	Os08t0561700-01	Similar to Superoxide dismutase.	45171.2	39236.6	20420.2	14241.6		-0.203204	-1.14541	-1.66529
	Os04t0226400-01	Regulator of chromosome condensation/beta-lactamase-inhibitor protein II domain containing protein.	3762.98	4237.78	1368.36	592.758		0.171432	-1.45943	-2.66636
	Os02t0768000-01	Conserved hypothetical protein.	4269.28	4059.59	2742.74	671.007		-0.0726586	-0.638375	-2.66959
	Os12t0235600-01	Conserved hypothetical protein.	3694.18	4053.09	1216.8	201.341		0.133769	-1.60216	-4.19754
	Os08t0137400-02	Cupredoxin domain containing protein.	5616.17	13708.9	253.508	117.004		1.28746	-4.46949	-5.58496
	Os08t0137400-01	Cupredoxin domain containing protein.	5881.27	14852.7	382.116	83.0688		1.33653	-3.94404	-6.14568
	Os12t0159500-01	Conserved hypothetical protein.	9921.3	9629.5	488.967	94.6388		-0.0430687	-4.34272	-6.71195
	Os12t0159500-03	Hypothetical conserved gene.	5804.97	5730.68	328.984	42.4495		-0.0185814	-4.1412	-7.0954
	Os01t0127200-01	Similar to predicted protein.	0	0	0	0
	Os01t0126900-01	Similar to spore coat protein-like protein [Oryza sativa (japonica cultivar-group)].	8.98526	0	0	0
	Os01t0536466-00	Conserved hypothetical protein.	0	0	0	0
	Os04t0629200-01	Cupredoxin domain containing protein.	0	0	55.0802	495.722
	Os03t0398900-01	Hypothetical protein.	0	0	91.1942	11.3993
	Os07t0195200-01	Similar to ZG10 (Fragment).	2781.58	2182.47	8767.31	7162.56		-0.349942	1.65623	1.36457
	Os03t0803900-01	Similar to predicted protein.	4258.14	3248.58	3783.34	10720.3		-0.390414	-0.17056	1.33205
	Os01t0186700-01	Similar to Protein kinase GhCLK1 (Fragment).	11669.7	9883.76	17803.8	22913.9		-0.239631	0.609418	0.973459
	Os12t0613850-00	Similar to Galactosyltransferase family.	4687.35	4450.73	5701.44	4878.9		-0.0747309	0.282554	0.0577835
	Os05t0266900-01	Hypothetical protein.	1874.42	2610.79	1281.49	487.731		0.478047	-0.548621	-1.94228
	Os10t0382400-01	Conserved hypothetical protein.	17498.1	21050.6	12281.7	2643.46		0.266668	-0.51068	-2.72669
	Os02t0178000-01	Similar to SNF1 related protein kinase-like protein.	8882.25	8381.01	4164.7	803.456		-0.0838009	-1.09271	-3.46663
