# Supplementary material for: Transcriptome profiling of drought responsive noncoding RNAs and their target genes in rice
Source: BMC Genomics. 2016 Aug 8;17:563. doi: 10.1186/s12864-016-2997-3 (PMC4977689; doi:10.1186/s12864-016-2997-3)
Supplement: Additional file 9: Table S4. — Drought responsive long noncoding RNAs with their neighboring genes and their expression patterns. (XLSX 67 kb) [file 12864_2016_2997_MOESM9_ESM.xlsx]

## Sheet: Sheet4
Class	gene ID	Length		Description									RPKM					† Log2 Raio
					Biological Process	Cellular Component	Molecular Function	Reads	Reads	Reads	Reads		C	1d	2d	3d		1d/C	2d/C	3d/C	1/0	2/0	3/0
Intergenic
	Os07g0458025-00	2920		Non-protein coding transcript	-	-	-	8	9	331	689		61.4936	69.1803	2544.3	5296.14		0.169925	5.37069	6.42836	1.125	41.375	86.125
	Os12g0293601-00	4369		Non-protein coding transcript	-	-	-	186	194	4856	4856		955.551	996.65	24947.1	24947.1		0.060754	4.70639	4.70639	1.04301	26.1075	26.1075
	Os10g0358100-01	3151		Non-protein coding transcript	-	-	-	80	61	2181	1135		569.855	434.515	15535.7	8084.82		-0.391191	4.76885	3.82655	0.7625	27.2625	14.1875
	Os10g0386601-00	14756		Non-protein coding transcript	-	-	-	129	130	318	720		196.22	197.741	483.706	1095.18		0.0111406	1.30166	2.48063	1.00775	2.46512	5.5814
	Os10g0479100-01	1322		Non-protein coding transcript	-	-	-	609	480	3776	3152		10339.7	8149.54	64109.7	53515.3		-0.343408	2.63234	2.37175	0.788177	6.20033	5.1757
Bidirectional
	Os02g0705550-01	1865		Non-protein coding transcript	-	-	-	21	18	240	599		252.734	216.629	2888.39	7208.93		-0.222392	3.51457	4.83409	0.857143	11.4286	28.5238
	Os02g0705500-01	2210		Helix-loop-helix DNA-binding domain containing protein	-	-	-	34	25	406	787		345.31	253.905	4123.41	7992.92		-0.443607	3.57787	4.53276
	Os02g0705500-02	2136		Helix-loop-helix DNA-binding domain containing protein	-	-	-	33	21	419	788		346.765	220.669	4402.87	8280.34		-0.652077	3.66641	4.57766
Sense
	Os08g0439200-01	1045		Non-protein coding transcript	-	-	-	566	361	1560	4370		12156.9	7753.79	33506.7	93861.7		-0.648803	1.46267	2.94876	0.637809	2.75618	7.72085
	Os08g0439150-00	962		Similar to DCN1-like protein 4	-	-	-	538	394	1575	4331		12552.5	9192.72	36747.6	101050		-0.449411	1.54967	3.00902
Antisense
	Os02g0717550-00	1148		Non-protein coding transcript	-	-	-	329	376	4676	9029		6432.46	7351.38	91423	176531		0.192645	3.82912	4.77841	1.14286	14.2128	27.4438
	Os02g0717500-01	2694		Similar to X7 (Fragment)	-	-	-	764	776	11285	21318		6365.3	6465.28	94021.5	177612		0.022484	3.88469	4.80236
	Os04g0669375-00	3358		Non-protein coding transcript	-	-	-	19	19	243	521		126.998	126.998	1624.23	3482.41		0	3.67688	4.77721	1	12.7895	27.4211
	Os04g0669300-01	3911		EF hand domain containing protein	-	-	GTPase activity (GO 0003924), calcium ion binding (GO 0005509), protein binding (GO 0005515), GTP binding (GO 0005525)	29	25	323	1013		166.431	143.475	1853.69	5813.59		-0.214125	3.47741	5.12644
	Os09g0492733-00	1466		Non-protein coding transcript	-	-	-	87	53	449	2003		1332.01	811.456	6874.41	30666.9		-0.715023	2.36763	4.525	0.609195	5.16092	23.023
	Os09g0492700-01	4558		Similar to 3-hydroxy-3-methylglutaryl coenzyme A reductase	isoprenoid biosynthetic process (GO 0008299), coenzyme A metabolic process (GO 0015936), oxidation-reduction process (GO 0055114)	integral to membrane (GO 0016021)	hydroxymethylglutaryl-CoA reductase (NADPH) activity (GO 0004420), oxidoreductase activity acting on the CH-OH group of donors NAD or NADP as acceptor (GO 0016616), NADP binding (GO 0050661), coenzyme binding (GO 0050662)	538	301	2999	13104		2649.3	1482.23	14768.1	64528.7		-0.837843	2.4788	4.60626
	Os09g0492700-02	1522		Similar to 3-hydroxy-3-methylglutaryl coenzyme A reductase	coenzyme A metabolic process (GO 0015936), oxidation-reduction process (GO 0055114)	-	hydroxymethylglutaryl-CoA reductase (NADPH) activity (GO 0004420), oxidoreductase activity acting on the CH-OH group of donors NAD or NADP as acceptor (GO 0016616), coenzyme binding (GO 0050662)	104	77	617	2601		1533.7	1135.53	9099	38357.4		-0.433653	2.56869	4.64441
	Os05g0127450-00	3395		Non-protein coding transcript	-	-	-	52	94	190	1196		343.785	621.457	1256.14	7907.05		0.854149	1.86942	4.52356	1.80769	3.65385	23
	Os05g0127400-01	3748		Similar to DnaJ subfamily B member 13	-	-	heat shock protein binding (GO 0031072)	164	149	394	2437		982.126	892.298	2359.5	14594.2		-0.138383	1.2645	3.89334
	Os03g0315000-00	3578		Non-protein coding transcript	-	-	-	417	392	6275	7345		2615.89	2459.06	39363.7	46076		-0.0891937	3.9115	4.13864	0.940048	15.048	17.6139
	Os03g0314800-01	4551		Plant neutral invertase family protein	-	-	catalytic activity (GO 0003824)	820	815	12132	14944		4044.18	4019.52	59834.1	73702.6		-0.00882385	3.88705	4.1878
	Os03g0841150-00	1890		Non-protein coding transcript	-	-	-	531	444	1361	7750		6306.03	5272.84	16162.9	92037.1		-0.258152	1.35788	3.86741	0.836158	2.56309	14.5951
	Os03g0841100-01	4377		Serine/threonine protein kinase-related domain containing	protein phosphorylation (GO 0006468)	-	protein kinase activity (GO 0004672), protein serine/threonine kinase activity (GO 0004674), calcium ion binding (GO 0005509), protein binding (GO 0005515), ATP binding (GO 0005524), transferase activity transferring phosphorus-containing groups (GO 0016772)	1292	1080	2581	16813		6625.35	5538.22	13235.3	86216.8		-0.258575	0.998324	3.7019
	Os03g0397900-00	2539		Non-protein coding transcript	-	-	-	75	112	724	898		663.012	990.098	6400.28	7938.47		0.578536	3.27103	3.58175	1.49333	9.65333	11.9733
	Os03g0397700-01	5989		Protein kinase, catalytic domain domain containing protein	protein phosphorylation (GO 0006468)	-	protein kinase activity (GO 0004672), protein binding (GO 0005515), ATP binding (GO 0005524), transferase activity transferring phosphorus-containing groups (GO 0016772)	255	337	2675	3453		955.672	1262.99	10025.2	12940.9		0.402251	3.39097	3.75928
	Os03g0397700-02	3328		Similar to Leucine-rich repeat transmembrane protein kinase 1-like	protein phosphorylation (GO 0006468)	-	protein kinase activity (GO 0004672), protein serine/threonine kinase activity (GO 0004674), protein tyrosine kinase activity (GO 0004713), ATP binding (GO 0005524), transferase activity transferring phosphorus-containing groups (GO 0016772)	102	152	1145	1387		687.923	1025.14	7722.27	9354.41		0.575502	3.48871	3.76533
	Os01g0185350-01	1033		Non-protein coding transcript	-	-	-	447	283	2530	4126		9712.48	6149.07	54972.2	89650.3		-0.659473	2.50079	3.2064	0.63311	5.65996	9.23043
	Os01g0185300-01	4626		Transferase family protein	-	-	transferase activity transferring acyl groups other than amino-acyl groups (GO 0016747)	1259	731	6468	9227		6108.62	3546.78	31382.5	44769.1		-0.784335	2.36104	2.87358
	Os01g0185300-02	1087		Similar to 3-N-debenzoyl-2-deoxytaxol N-benzoyltransferase	-	-	transferase activity transferring acyl groups other than amino-acyl groups (GO 0016747)	892	438	4094	6445		18418.7	9044.15	84535.9	133081		-1.02611	2.1984	2.85306
	Os03g0704901-01	1771		Non-protein coding transcript	-	-	-	219	256	623	1738		2775.55	3244.48	7895.73	22026.9		0.225213	1.5083	2.98843	1.16895	2.84475	7.93607
	Os03g0704700-01	9213		Similar to Oxysterol-binding protein, expressed	-	-	-	2707	2530	6104	16531		6594.93	6163.71	14870.9	40273.7		-0.0975575	1.17306	2.61041
	Os02g0261150-00	3014		Non-protein coding transcript	-	-	-	564	557	4097	4246		4200.09	4147.96	30510.2	31619.8		-0.0180178	2.8608	2.91234	0.987589	7.26418	7.52837
	Os02g0261100-01	3292		Ubiquitin-conjugating enzyme OsUBC5b	-	-	acid-amino acid ligase activity (GO 0016881)	1106	1076	7569	8292		7540.82	7336.27	51606.2	56535.7		-0.0396733	2.77475	2.90637
	Os04g0410050-00	2601		Non-protein coding transcript	-	-	-	373	427	1763	2772		3218.78	3684.77	15213.7	23920.8		0.19506	2.24078	2.89368	1.14477	4.72654	7.43164
	Os04g0409900-01	3131		Plant neutral invertase family protein	-	-	catalytic activity (GO 0003824)	487	649	2513	3587		3491.15	4652.48	18014.9	25714.1		0.414297	2.36742	2.88078
	Os12g0631150-00	1448		Non-protein coding transcript	-	-	-	286	278	1418	1898		4433.23	4309.23	21980.2	29420.5		-0.0409303	2.30977	2.73039	0.972028	4.95804	6.63636
	Os12g0631100-01	3134		Small GTPase, Storage protein trafficking	GTP catabolic process (GO 0006184), intracellular protein transport (GO 0006886), nucleocytoplasmic transport (GO 0006913), signal transduction (GO 0007165), small GTPase mediated signal transduction (GO 0007264), protein transport (GO 0015031)	intracellular (GO 0005622), membrane (GO 0016020)	GTPase activity (GO 0003924), GTP binding (GO 0005525)	836	828	3760	5358		5987.29	5930	26928.5	38373.1		-0.0138722	2.16916	2.68012
	Os12g0631100-02	3122		Ras domain containing protein	GTP catabolic process (GO 0006184), intracellular protein transport (GO 0006886), nucleocytoplasmic transport (GO 0006913), signal transduction (GO 0007165), small GTPase mediated signal transduction (GO 0007264), protein transport (GO 0015031)	intracellular (GO 0005622), membrane (GO 0016020)	GTPase activity (GO 0003924), GTP binding (GO 0005525)	659	602	3183	4554		4737.79	4327.99	22883.7	32740.3		-0.130515	2.27204	2.78878
	Os05g0125450-00	2470		Non-protein coding transcript	-	-	-	1222	1019	8929	7520		11104.5	9259.77	81138.9	68335.1		-0.26209	2.86925	2.62149	0.833879	7.30687	6.15385
	Os05g0127400-01	3748		Similar to DnaJ subfamily B member 13	-	-	heat shock protein binding (GO 0031072)	164	149	394	2437		982.126	892.298	2359.5	14594.2		-0.138383	1.2645	3.89334
	Os02g0128501-00	3276		Non-protein coding transcript	-	-	-	403	360	1111	2325		2761.11	2466.5	7611.9	15929.5		-0.162783	1.46301	2.52838	0.8933	2.75682	5.76923
	Os02g0128600-01	3888		Similar to ADP-ribosylation factor-like protein	intracellular protein transport (GO 0006886), small GTPase mediated signal transduction (GO 0007264)	intracellular (GO 0005622)	GTP binding (GO 0005525)	732	722	2179	4075		4225.79	4168.06	12579.2	23524.7		-0.0198448	1.57375	2.47688
	Os01g0654150-00	5970		Non-protein coding transcript	-	-	-	714	559	1667	4009		2684.4	2101.65	6267.36	15072.5		-0.353076	1.22326	2.48925	0.782913	2.33473	5.61485
	Os01g0654100-01	7219		Similar to CTP synthase	pyrimidine nucleotide biosynthetic process (GO 0006221)	-	CTP synthase activity (GO 0003883)	1108	879	2435	5787		3444.97	2732.97	7570.86	17992.8		-0.334023	1.13596	2.38486
	Os01g0654100-02	769		CTP synthase domain containing protein	pyrimidine nucleotide biosynthetic process (GO 0006221)	-	CTP synthase activity (GO 0003883)	64	63	95	247		1868	1838.81	2772.81	7209.31		-0.0227201	0.569856	1.94837
	Os01g0654100-03	2581		Similar to CTP synthase	pyrimidine nucleotide biosynthetic process (GO 0006221)	-	CTP synthase activity (GO 0003883)	645	431	1329	3180		5609.12	3748.11	11557.4	27654.3		-0.581611	1.04297	2.30166
	Os11g0234300-01	1974		Non-protein coding transcript	-	-	-	289	337	956	1407		3286.05	3831.83	10870.1	15998.2		0.221679	1.72594	2.28348	1.16609	3.30796	4.86851
	Os11g0234200-01	3734		Zinc finger, RING/FYVE/PHD-type domain containing protein	-	-	protein binding (GO 0005515), zinc ion binding (GO 0008270)	696	676	1664	2183		4183.68	4063.45	10002.4	13122.1		-0.0420641	1.2575	1.64915
	Os02g0664050-00	1665		Non-protein coding transcript	-	-	-	1556	1376	9323	7548		20975.8	18549.3	125680	101751		-0.177362	2.58295	2.27825	0.884319	5.99165	4.8509
	Os02g0664000-01	2634		Similar to Phospholipid hydroperoxide glutathione peroxidase	response to oxidative stress (GO 0006979), oxidation-reduction process (GO 0055114)	-	glutathione peroxidase activity (GO 0004602)	3788	3530	22469	18930		32278.8	30080.3	191466	161309		-0.101768	2.56843	2.32117
	Os10g0500350-01	1404		Non-protein coding transcript	-	-	-	369	482	1014	1654		5899.05	7705.54	16210.4	26441.8		0.385412	1.45836	2.16427	1.30623	2.74797	4.48238
	Os10g0500300-00	3585		Zinc finger, RING/FYVE/PHD-type domain containing protein	-	-	protein binding (GO 0005515), zinc ion binding (GO 0008270)	1275	1607	3854	5606		7982.59	10061.2	24129.3	35098.4		0.333873	1.59586	2.13647
	Os01g0199550-00	1193		Non-protein coding transcript	-	-	-	82	73	1001	788		1542.75	1373.43	18832.9	14825.5		-0.167727	3.60967	3.2645	0.890244	12.2073	9.60976
	Os01g0199400-01	4576		Alpha/beta hydrolase family protein	-	-	-	234	229	2976	2756		1147.76	1123.24	14597.2	13518.1		-0.0311609	3.66879	3.558
	Os01g0199400-02	4028		Similar to predicted protein	-	-	-	203	188	2704	2438		1131.17	1047.59	15067.5	13585.2		-0.110747	3.73554	3.58615
	Os04g0682051-00	1002		Non-protein coding transcript	-	-	-	628	605	2032	2699		14067.4	13552.2	45517.6	60458.6		-0.0538294	1.69406	2.10359	0.963376	3.23567	4.29777
	Os04g0682050-01	2418		Similar to H0403D0215 protein	-	-	-	2057	1961	3082	3626		19094.2	18203.1	28608.8	33658.5		-0.0689523	0.583325	0.817837
	Os08g0120550-00	2903		Non-protein coding transcript	-	-	-	448	629	1901	1900		3463.81	4863.25	14698	14690.3		0.489561	2.08519	2.08443	1.40402	4.2433	4.24107
	Os08g0120500-01	4759		Similar to Topoisomerase-like protein	-	-	binding (GO 0005488)	2275	2844	9667	9366		10729.7	13413.3	45593.1	44173.5		0.322055	2.0872	2.04157
	Os08g0120500-02	4196		Similar to predicted protein	-	-	binding (GO 0005488)	2111	2487	8173	7905		11292.1	13303.4	43718.9	42285.3		0.23648	1.95294	1.90484
	Os03g0406001-00	1521		Non-protein coding transcript	-	-	-	354	273	1164	2040		5223.93	4028.62	17177	30104		-0.374848	1.71727	2.52675	0.771186	3.28814	5.76271
	Os03g0405900-01	3506		Hypothetical conserved gene	cell redox homeostasis (GO 0045454), oxidation-reduction process (GO 0055114)	-	antioxidant activity (GO 0016209), oxidoreductase activity (GO 0016491), protein-disulfide reductase activity (GO 0047134)	1776	1383	5822	9460		11369.8	8853.87	37272.1	60562.3		-0.36083	1.71288	2.41321
	Os03g0720033-00	2324		Non-protein coding transcript	-	-	-	746	767	1728	3516		7204.86	7407.68	16689	33957.5		0.0400509	1.21186	2.23669	1.02815	2.31635	4.71314
	Os03g0719900-01	5273		Similar to Peptide transporter 1	oligopeptide transport (GO 0006857)	membrane (GO 0016020)	transporter activity (GO 0005215)	1116	1100	2431	4640		4750.39	4682.29	10347.9	19750.7		-0.0208335	1.12321	2.05579
	Os03g0719900-02	3782		Similar to Peptide transporter 1	oligopeptide transport (GO 0006857)	membrane (GO 0016020)	transporter activity (GO 0005215)	1054	1165	2380	4648		6255.21	6913.97	14124.7	27584.7		0.144455	1.17509	2.14074
	Os03g0719900-03	3612		Similar to Peptide transporter	oligopeptide transport (GO 0006857)	membrane (GO 0016020)	transporter activity (GO 0005215)	1038	1021	2244	4613		6450.19	6344.55	13944.3	28665.4		-0.0238236	1.11227	2.1519
	Os03g0719900-04	3755		Similar to Peptide transporter 1	oligopeptide transport (GO 0006857)	membrane (GO 0016020)	transporter activity (GO 0005215)	1090	1042	2372	4604		6515.38	6228.46	14178.4	27520		-0.0649729	1.12178	2.07856
	Os06g0574601-00	2356		Non-protein coding transcript	-	-	-	462	376	1279	1845		4401.39	3582.08	12184.8	17577		-0.29716	1.46905	1.99766	0.813853	2.7684	3.99351
	Os06g0574500-01	6091		Protein phosphatase 2A	-	-	hydrolase activity (GO 0016787)	1420	1232	4804	7024		5232.66	4539.89	17702.6	25883.3		-0.204889	1.75835	2.3064
Class	gene ID	Length		Description									RPKM					† Log2 Raio
					Biological Process	Cellular Component	Molecular Function	Reads	Reads	Reads	Reads		C	1d	2d	3d		1d/C	2d/C	3d/C	1/0	2/0	3/0
Intergenic
	Os05g0199700-01	2408		Non-protein coding transcript	-	-	-	2661	3131	142	20		24803.4	29184.3	1323.59	186.422		0.234655	-4.22801	-7.05582	1.17663	0.0533634	0.00751597
	Os03g0591000-01	1605		Non-protein coding transcript	-	-	-	921	1105	170	7		12879.8	15452.9	2377.37	97.8917		0.262773	-2.43767	-7.0397	1.19978	0.184582	0.00760043
	Os06g0477600-01	1895		Non-protein coding transcript	-	-	-	2178	2357	458	30		25797.1	27917.3	5424.74	355.333		0.113948	-2.24958	-6.1819	1.08219	0.210285	0.0137741
	Os09g0237900-01	1473		Non-protein coding transcript	-	-	-	1864	1665	1079	70		28403.1	25370.8	16441.5	1066.64		-0.16288	-0.788707	-4.7349	0.89324	0.578863	0.0375536
	Os06g0480500-01	12466		Non-protein coding transcript	-	-	-	1113	662	114	55		2003.97	1191.94	205.258	99.0281		-0.74955	-3.28735	-4.33888	0.594789	0.102426	0.049416
	Os03g0103700-01	1253		Non-protein coding transcript	-	-	-	1658	1871	975	104		29700	33515.5	17465.3	1862.97		0.174366	-0.76597	-3.99479	1.12847	0.588058	0.0627262
	Os06g0491901-01	3884		Non-protein coding transcript	-	-	-	1227	1496	618	78		7090.69	8645.21	3571.35	450.753		0.285975	-0.989457	-3.97552	1.21923	0.503667	0.0635697
	Os03g0103700-02	1399		Non-protein coding transcript	-	-	-	1745	2193	1162	113		27996.3	35183.9	18642.8	1812.94		0.329679	-0.586617	-3.94883	1.25673	0.665903	0.0647564
	Os05g0239900-01	4498		Non-protein coding transcript	-	-	-	1422	1470	422	94		7095.83	7335.35	2105.79	469.063		0.0478947	-1.75261	-3.91912	1.03376	0.296765	0.0661041
	Os04g0378400-01	1474		Non-protein coding transcript	-	-	-	1378	1518	875	154		20983.3	23115.2	13324	2345.02		0.139596	-0.655221	-3.16157	1.1016	0.634978	0.111756
	Os11g0312000-01	1669		Non-protein coding transcript	-	-	-	821	788	477	118		11041	10597.2	6414.83	1586.9		-0.0591866	-0.783393	-2.7986	0.959805	0.580999	0.143727
	Os03g0812500-01	5979		Non-protein coding transcript	-	-	-	3698	4461	1557	621		13882.3	16746.6	5844.98	2331.24		0.270622	-1.24798	-2.57408	1.20633	0.421038	0.167929
	Os08g0340700-01	2620		Non-protein coding transcript	-	-	-	653	693	566	141		5594.16	5936.84	4848.84	1207.93		0.0857724	-0.206281	-2.21139	1.06126	0.866769	0.215926
	Os08g0185701-00	2349		Non-protein coding transcript	-	-	-	1291	639	635	284		12335.8	6105.78	6067.56	2713.68		-1.0146	-1.02366	-2.18453	0.494965	0.491867	0.219985
	Os06g0188500-01	3603		Non-protein coding transcript	-	-	-	2147	2416	1643	297		13374.9	15050.7	10235.2	1850.19		0.170298	-0.38599	-2.85379	1.12529	0.765254	0.138333
	Os11g0526900-01	8242		Non-protein coding transcript	-	-	-	2158	2117	269	17		5876.81	5765.16	732.559	46.2956		-0.0276736	-3.00402	-6.98802	0.981001	0.124652	0.00787766
	Os01g0137800-01	4939		Non-protein coding transcript	-	-	-	1977	1830	305	122		8984.43	8316.4	1386.07	554.426		-0.111469	-2.69643	-4.01836	0.925645	0.154274	0.0617097
Sense
	Os06g0287700-02	1520		Non-protein coding transcript	-	-	-	669	565	42	5		9878.83	8343.11	620.196	73.8328		-0.243755	-3.99354	-7.06393	0.844544	0.0627803	0.00747384
	Os06g0287700-01	5745		Similar to NBS-LRR disease resistance protein homologue	defense response (GO 0006952)	-	ADP binding (GO 0043531)	14621	12887	870	46		57122.9	50348.3	3399.01	179.718		-0.182126	-4.07088	-8.31219
	Os06g0287700-03	315		Similar to Nbs-lrr disease resistance protein (Fragment)	-	-	-	100	99	7	0		7125.45	7054.2	498.782	0		-0.0144996	-3.8365
	Os09g0134900-01	2719		Non-protein coding transcript	-	-	-	1423	1427	418	52		11746.8	11779.8	3450.56	429.257		0.00404967	-1.76736	-4.77428	1.00281	0.293746	0.0365425
	Os09g0134900-02	1121		Hypothetical gene	-	-	-	151	143	75	9		3023.39	2863.21	1501.68	180.202		-0.0785334	-1.00959	-4.06848
	Os04g0587451-00	4333		Non-protein coding transcript	-	-	-	995	931	83	17		5154.15	4822.63	429.945	88.0609		-0.0959154	-3.58351	-5.87109	0.935678	0.0834171	0.0170854
	Os04g0587500-01	2745		Domain of unknown function DUF250 domain containing protein	-	-	-	245	650	87	16		2003.3	5314.89	711.377	130.828		1.40766	-1.49369	-3.93664
	Os10g0360600-01	7282		Non-protein coding transcript	-	-	-	5186	5569	705	139		15984.7	17165.2	2173.01	428.437		0.102796	-2.87893	-5.22147	1.07385	0.135943	0.0268029
	Os10g0360800-00	3488		Protein kinase, catalytic domain domain containing protein	protein phosphorylation (GO 0006468)	-	protein kinase activity (GO 0004672), protein serine/threonine kinase activity (GO 0004674), protein tyrosine kinase activity (GO 0004713), protein binding (GO 0005515), ATP binding (GO 0005524), transferase activity transferring phosphorus-containing groups (GO 0016772)	77	137	31	6		495.493	881.591	199.484	38.6098		0.831246	-1.31259	-3.68182
	Os07g0676200-01	6924		Non-protein coding transcript	-	-	-	1316	1189	721	149		4266.01	3854.32	2337.23	483.006		-0.146411	-0.868088	-3.14278	0.903495	0.547872	0.113222
	Os07g0676200-02	7359		Conserved hypothetical protein	-	-	-	1395	1417	818	152		4254.79	4321.89	2494.93	463.605		0.0225746	-0.770092	-3.19812
	Os07g0676200-03	1510		Non-protein coding transcript	-	-	-	531	473	313	82		7892.97	7030.84	4652.54	1218.88		-0.166872	-0.762549	-2.69502
Bidirectional
	Os02g0250700-01	17180		Non-protein coding transcript	-	-	-	4086	4778	1776	219		5338.24	6242.32	2320.29	286.117		0.225718	-1.20206	-4.22169	1.16936	0.434655	0.0535977
	Os02g0250600-01	1670		Late embryogenesis abundant protein repeat containing protein	-	-	-	4	2	106	42		53.7609	26.8805	1424.66	564.489		-1	4.72792	3.39232
	Os01g0310550-01	1160		Non-protein coding transcript	-	-	-	691	778	118	45		13370.4	15053.7	2283.22	870.718		0.171084	-2.5499	-3.94069	1.1259	0.170767	0.065123
	Os01g0310500-01	11261		Protein kinase, catalytic domain domain containing protein	protein phosphorylation (GO 0006468)	-	protein kinase activity (GO 0004672), protein serine/threonine kinase activity (GO 0004674), protein tyrosine kinase activity (GO 0004713), ATP binding (GO 0005524), transferase activity transferring phosphorus-containing groups (GO 0016772)	2879	3483	583	168		5738.36	6942.24	1162.02	334.854		0.274763	-2.304	-4.09903
	Os01g0310500-02	3625		Conserved hypothetical protein	-	-	-	1369	1740	213	90		8476.54	10773.7	1318.85	557.26		0.345965	-2.6842	-3.92705
	Os03g0337200-03	3296		Non-protein coding transcript	-	-	-	620	695	301	60		4222.09	4732.83	2049.76	408.589		0.164745	-1.0425	-3.36923	1.12097	0.485484	0.0967742
	Os03g0337500-00	8244		Similar to Potassium transporter	potassium ion transmembrane transport (GO 0071805)	membrane (GO 0016020)	potassium ion transmembrane transporter activity (GO 0015079)	720	591	795	248		1960.28	1609.06	2164.47	675.207		-0.284839	0.142958	-1.53766
	Os02g0218300-01	2544		Non-protein coding transcript	-	-	-	633	538	310	135		5584.83	4746.66	2735.06	1191.08		-0.234599	-1.02994	-2.22925	0.849921	0.489731	0.21327
	Os02g0218400-01	4472		Serine/threonine protein kinase-related domain	protein phosphorylation (GO 0006468), response to stress (GO 0006950)	-	protein kinase activity (GO 0004672), protein serine/threonine kinase activity (GO 0004674), protein tyrosine kinase activity (GO 0004713), ATP binding (GO 0005524), transferase activity transferring phosphorus-containing groups (GO 0016772)	779	667	538	237		3909.84	3347.7	2700.25	1189.51		-0.223937	-0.534017	-1.71674
	Os02g0180800-01	13244		Non-protein coding transcript	-	-	-	2341	2706	2074	294		3967.39	4585.97	3514.9	498.254		0.209037	-0.174709	-2.99324	1.15592	0.885946	0.125587
	Os02g0180700-01	3010		Similar to Cinnamoyl-CoA reductase (EC 12144)	cellular metabolic process (GO 0044237)	-	nucleotide binding (GO 0000166), catalytic activity (GO 0003824), coenzyme binding (GO 0050662)	1418	956	3298	2833		10573.8	7128.77	24592.8	21125.3		-0.568775	1.21773	0.998473
Intronic
	Os02g0250700-01	17180		Non-protein coding transcript	-	-	-	4086	4778	1776	219		5338.24	6242.32	2320.29	286.117		0.225718	-1.20206	-4.22169	1.16936	0.434655	0.0535977
	Os02g0251200-01	1173		Non-protein coding transcript	-	-	-	75	113	33	2		1435.11	2162.24	631.45	38.2697		0.59136	-1.18442	-5.22882
Antisense
	Os01g0117233-00	1128		Non-protein coding transcript	-	-	-	1691	1626	35	1		33647.9	32354.5	696.437	19.8982		-0.0565494	-5.59438	-10.7237	0.961561	0.0206978	0.000591366
	Os01g0117200-01	3988		Similar to ARK protein (Fragment)	protein phosphorylation (GO 0006468)	-	protein kinase activity (GO 0004672), protein serine/threonine kinase activity (GO 0004674), ATP binding (GO 0005524), transferase activity transferring phosphorus-containing groups (GO 0016772)	6125	6094	162	39		34472.6	34298.1	911.765	219.499		-0.00732034	-5.24064	-7.29509
	Os09g0471300-01	3054		Non-protein coding transcript	-	-	-	1661	1203	111	15		12207.4	8841.37	815.787	110.242		-0.465415	-3.90342	-6.79095	0.724262	0.0668272	0.0090307
	Os09g0471400-01	1502		Similar to WAK80 - OsWAK receptor-like protein kinase	protein phosphorylation (GO 0006468)	-	protein kinase activity (GO 0004672), protein serine/threonine kinase activity (GO 0004674), protein tyrosine kinase activity (GO 0004713), ATP binding (GO 0005524), transferase activity transferring phosphorus-containing groups (GO 0016772)	1002	812	79	16		14973.4	12134.1	1180.54	239.096		-0.303331	-3.66489	-5.96867
	Os05g0548950-00	2523		Non-protein coding transcript	-	-	-	8726	6870	321	94		77628.5	61117.1	2855.69	836.245		-0.34501	-4.76468	-6.53652	0.787302	0.0367866	0.0107724
	Os05g0548900-01	4246		Similar to Phosphoethanolamine methyltransferase	metabolic process (GO 0008152)	-	methyltransferase activity (GO 0008168)	16686	12778	546	200		88205.4	67547	2886.26	1057.24		-0.384976	-4.93359	-6.38249
	Os07g0546650-00	3407		Non-protein coding transcript	-	-	-	601	596	53	10		3959.36	3926.42	349.162	65.8796		-0.0120527	-3.5033	-5.90929	0.991681	0.0881864	0.0166389
	Os07g0546600-01	3660		Similar to Translation releasing factor RF-2	translational termination (GO 0006415)	cytoplasm (GO 0005737)	translation release factor activity (GO 0003747), translation release factor activity codon specific (GO 0016149)	719	706	89	16		4409.31	4329.59	545.798	98.121		-0.0263236	-3.01411	-5.48985
	Os03g0118500-01	3656		Non-protein coding transcript	-	-	-	1171	945	66	36		7189.09	5801.61	405.192	221.014		-0.309355	-4.14913	-5.0236	0.807003	0.0563621	0.030743
	Os03g0118600-01	2942		Similar to Dihydrodipicolinate reductase-like protein	lysine biosynthetic process via diaminopimelate (GO 0009089), oxidation-reduction process (GO 0055114)	-	nucleotide binding (GO 0000166), dihydrodipicolinate reductase activity (GO 0008839), NADPH binding (GO 0070402)	1029	937	66	29		7850.47	7148.58	503.529	221.248		-0.135122	-3.96263	-5.14905
	Os03g0118600-02	2876		Similar to dihydrodipicolinate reductase	lysine biosynthetic process via diaminopimelate (GO 0009089), oxidation-reduction process (GO 0055114)	-	nucleotide binding (GO 0000166), dihydrodipicolinate reductase activity (GO 0008839), NADPH binding (GO 0070402)	871	831	43	32		6797.55	6485.38	335.585	249.738		-0.0678242	-4.34026	-4.76653
	Os01g0810401-01	6820		Non-protein coding transcript	-	-	-	767	772	195	27		2524.26	2540.72	641.761	88.8592		0.00937427	-1.97575	-4.8282	1.00652	0.254237	0.0352021
	Os01g0810500-00	7925		Hypothetical conserved gene	protein phosphorylation (GO 0006468)	-	protein kinase activity (GO 0004672), protein serine/threonine kinase activity (GO 0004674), protein tyrosine kinase activity (GO 0004713), protein binding (GO 0005515), ATP binding (GO 0005524), transferase activity transferring phosphorus-containing groups (GO 0016772)	662	698	229	30		1874.92	1976.87	648.574	84.966		0.0763958	-1.53148	-4.4638
	Os05g0376300-02	2288		Non-protein coding transcript	-	-	-	820	842	356	44		8044.16	8259.98	3492.34	431.638		0.0381963	-1.20375	-4.22005	1.02683	0.434146	0.0536585
	Os05g0376400-00	2569		Similar to transporter	-	-	-	737	671	355	45		6439.12	5862.48	3101.61	393.162		-0.135352	-1.05385	-4.03367
	Os06g0232650-01	2919		Non-protein coding transcript	-	-	-	4115	4495	1228	313		31641.6	34563.6	9442.51	2406.76		0.127429	-1.74458	-3.71666	1.09235	0.29842	0.0760632
	Os06g0232600-01	2842		Similar to Dehydroascorbate reductase	-	-	protein binding (GO 0005515)	3788	4307	1251	323		29916.4	34015.3	9879.98	2550.95		0.185247	-1.59835	-3.55183
	Os06g0232600-02	313		Non-protein coding transcript	-	-	-	610	723	183	58		43743	51846.2	13122.9	4159.17		0.245186	-1.73697	-3.39468
	Os10g0114101-00	1791		Non-protein coding transcript	-	-	-	1430	1201	348	116		17921.1	15051.2	4361.21	1453.74		-0.251779	-2.03886	-3.62382	0.83986	0.243357	0.0811189
	Os10g0113900-01	1504		Similar to NAD(P)H-dependent oxidoreductase	oxidation-reduction process (GO 0055114)	-	oxidoreductase activity (GO 0016491)	347	362	98	32		5178.51	5402.36	1462.52	477.557		0.061054	-1.82408	-3.43879
	Os10g0113900-02	5337		Similar to NADPH-dependent codeinone reductase	oxidation-reduction process (GO 0055114)	-	oxidoreductase activity (GO 0016491)	5439	4533	1240	528		22874.1	19063.9	5214.92	2220.55		-0.262875	-2.133	-3.36473
	Os04g0308000-02	9812		Non-protein coding transcript	-	-	-	1509	1661	1254	273		3451.87	3799.58	2868.55	624.494		0.138459	-0.267055	-2.46662
	Os04g0308000-03	7473		Non-protein coding transcript	-	-	-	1186	1233	666	108		3562.15	3703.32	2000.33	324.378		0.0560688	-0.83251	-3.457	1.03963	0.561551	0.0910624
	Os04g0308100-01	1228		Similar to Wall-associated kinase 4	protein phosphorylation (GO 0006468)	-	protein kinase activity (GO 0004672), protein serine/threonine kinase activity (GO 0004674), ATP binding (GO 0005524), transferase activity transferring phosphorus-containing groups (GO 0016772)	106	129	49	8		1937.45	2357.84	895.614	146.223		0.283307	-1.11321	-3.72792
	Os08g0487850-00	1221		Non-protein coding transcript	-	-	-	1702	1231	616	157		31287.2	22629	11323.7	2886.07		-0.4674	-1.46623	-3.43839	0.723267	0.361927	0.0922444
	Os08g0487800-01	4627		Similar to Heat-shock protein precursor	protein folding (GO 0006457), response to stress (GO 0006950)	-	ATP binding (GO 0005524), unfolded protein binding (GO 0051082)	7874	6015	3092	571		38196.1	29178.2	14999	2769.87		-0.388532	-1.34856	-3.78553
	Os03g0851150-00	3754		Non-protein coding transcript	-	-	-	921	871	162	91		5506.66	5207.71	968.599	544.089		-0.0805284	-2.50721	-3.33926	0.945711	0.175896	0.0988056
	Os03g0851100-01	3780		Similar to Translational elongation factor EF-TuM	translational elongation (GO 0006414)	intracellular (GO 0005622)	translation elongation factor activity (GO 0003746), GTPase activity (GO 0003924), GTP binding (GO 0005525)	915	824	176	100		5433.16	4892.81	1045.07	593.788		-0.151127	-2.3782	-3.19377
	Os03g0851100-02	1102		Similar to Elongation factor Tu	translational elongation (GO 0006414)	intracellular (GO 0005622)	translation elongation factor activity (GO 0003746), GTP binding (GO 0005525)	349	283	44	37		7108.32	5764.05	896.178	753.604		-0.302425	-2.98765	-3.23763
	Os03g0837350-00	6219		Non-protein coding transcript	-	-	-	1227	1144	491	140		4428.4	4128.84	1772.08	505.278		-0.101048	-1.32134	-3.13164	0.932355	0.400163	0.114099
	Os03g0837300-01	671		Similar to Nicotinate phosphoribosyltransferase-like protein	-	-	transferase activity transferring pentosyl groups (GO 0016763)	38	40	26	7		1271.11	1338.01	869.709	234.152		0.0740006	-0.547488	-2.44057
	Os03g0837300-02	6618		Nicotinate phosphoribosyltransferase-related domain containing protein	NAD biosynthetic process (GO 0009435), nicotinate nucleotide salvage (GO 0019358), pyridine nucleotide biosynthetic process (GO 0019363)	cytoplasm (GO 0005737)	nicotinate-nucleotide diphosphorylase (carboxylating) activity (GO 0004514), nicotinate phosphoribosyltransferase activity (GO 0004516)	1786	1640	695	143		6057.28	5562.12	2357.12	484.989		-0.123036	-1.36165	-3.64265
	Os04g0162300-00	15375		Non-protein coding transcript	-	-	-	1043	943	314	129		1522.62	1376.64	458.393	188.321		-0.145409	-1.7319	-3.0153	0.904123	0.301055	0.123682
	Os04g0162100-01	15811		Zinc finger, C2H2-like domain containing protein	-	intracellular (GO 0005622)	zinc ion binding (GO 0008270)	1252	1225	418	161		1777.33	1739	593.39	228.554		-0.0314528	-1.58266	-2.9591
	Os04g0162100-02	10303		Similar to EMF protein	-	-	-	551	554	189	81		1200.36	1206.89	411.738	176.459		0.00783366	-1.54367	-2.76606
	Os03g0786751-00	3982		Non-protein coding transcript	-	-	-	625	582	178	79		3522.91	3280.54	1003.33	445.296		-0.102837	-1.81198	-2.98393	0.9312	0.2848	0.1264
	Os03g0786700-01	5086		N2,N2-dimethylguanosine tRNA methyltransferase family protein	tRNA processing (GO 0008033)	-	RNA binding (GO 0003723), tRNA (guanine-N2-)-methyltransferase activity (GO 0004809)	1512	1238	451	172		6672.65	5463.45	1990.32	759.058		-0.288447	-1.74526	-3.13598
	Os05g0566450-00	2401		Non-protein coding transcript	-	-	-	4564	2503	2484	579		42665.5	23398.7	23221.1	5412.64		-0.866641	-0.877634	-2.97866	0.548422	0.544259	0.126862
	Os05g0566400-01	5129		Similar to Blast/wounding induced mitogen-activated protein kinase	protein phosphorylation (GO 0006468)	-	protein kinase activity (GO 0004672), protein serine/threonine kinase activity (GO 0004674), MAP kinase activity (GO 0004707), ATP binding (GO 0005524), transferase activity transferring phosphorus-containing groups (GO 0016772)	17824	9058	8954	2072		78000.2	39639	39183.9	9067.34		-0.976557	-0.993217	-3.10473
	Os07g0191801-01	3501		Non-protein coding transcript	-	-	-	546	468	140	71		3500.45	3000.38	897.551	455.186		-0.222392	-1.96347	-2.94301	0.857143	0.25641	0.130037
	Os07g0191700-01	13334		Similar to ATI24-9 protein (Fragment)	-	-	-	4168	3877	1275	691		7016.01	6526.17	2146.21	1163.16		-0.104415	-1.70886	-2.5926
	Os01g0617950-00	2290		Non-protein coding transcript	-	-	-	1728	1426	301	237		16936.8	13976.8	2950.22	2322.93		-0.277129	-2.52127	-2.86614	0.825231	0.17419	0.137153
	Os01g0617900-01	2574		Similar to oxygen-evolving complex-related	photosynthesis (GO 0015979)	photosystem II (GO 0009523), oxygen evolving complex (GO 0009654), extrinsic to membrane (GO 0019898)	calcium ion binding (GO 0005509)	2131	1611	404	253		18582.2	14047.9	3522.86	2206.15		-0.403574	-2.3991	-3.07432
	Os01g0617900-02	2526		Similar to predicted protein	photosynthesis (GO 0015979)	photosystem II (GO 0009523), oxygen evolving complex (GO 0009654), extrinsic to membrane (GO 0019898)	calcium ion binding (GO 0005509)	1907	1502	409	240		16945	13346.3	3634.24	2132.56		-0.34442	-2.22113	-2.9902
	Os01g0617900-03	2502		Similar to oxygen-evolving complex-related	photosynthesis (GO 0015979)	photosystem II (GO 0009523), oxygen evolving complex (GO 0009654), extrinsic to membrane (GO 0019898)	calcium ion binding (GO 0005509)	1901	1576	334	240		17053.7	14138.1	2996.28	2153.01		-0.270491	-2.50884	-2.98565
	Os07g0546050-00	1519		Non-protein coding transcript	-	-	-	1645	993	1224	231		24307	14672.9	18086.2	3413.32		-0.728222	-0.426484	-2.83212	0.603647	0.744073	0.140426
	Os07g0546000-01	3167		Similar to Isopentenyl pyrophosphate:dimethyllallyl pyrophosphate isomerase	isoprenoid biosynthetic process (GO 0008299)	-	isopentenyl-diphosphate delta-isomerase activity (GO 0004452), hydrolase activity (GO 0016787)	2653	1597	2027	376		18802.4	11318.3	14365.8	2664.79		-0.73226	-0.388279	-2.81882
	Os01g0844850-00	3475		Non-protein coding transcript	-	-	-	1025	763	671	149		6620.52	4928.25	4334.02	962.398		-0.425869	-0.611239	-2.78224	0.74439	0.654634	0.145366
	Os01g0844800-01	7428		Similar to Pumilio RBD (Fragment)	-	-	RNA binding (GO 0003723), binding (GO 0005488)	3533	2632	2464	585		10675.7	7953.11	7445.47	1767.69		-0.424734	-0.519891	-2.59439
	Os01g0844800-02	4630		Hypothetical conserved gene	-	-	RNA binding (GO 0003723), binding (GO 0005488)	1593	1258	1158	273		7722.5	6098.5	5613.72	1323.44		-0.340614	-0.460111	-2.54477
	Os01g0844800-03	6890		Similar to predicted protein	-	-	RNA binding (GO 0003723), binding (GO 0005488)	3122	2188	2009	499		10170.4	7127.73	6544.61	1625.57		-0.512858	-0.635993	-2.64536
	Os04g0551400-00	2481		Non-protein coding transcript	-	-	-	731	605	273	108		6613.23	5473.33	2469.78	977.057		-0.272936	-1.42097	-2.75884	0.827633	0.373461	0.147743
	Os04g0551300-01	4046		Similar to Growth regulator like protein	-	-	-	1240	1099	509	237		6878.9	6096.7	2823.68	1314.76		-0.174149	-1.2846	-2.38738
	Os04g0551300-02	970		Similar to OSIGBa0122F238 protein	-	-	-	288	238	103	60		6664.14	5507.17	2383.35	1388.36		-0.275107	-1.48342	-2.26303
	Os09g0474350-00	1261		Non-protein coding transcript	-	-	-	4210	3304	1860	630		74935.9	58809.6	33107.1	11213.7		-0.349607	-1.17852	-2.7404	0.784798	0.441805	0.149644
	Os09g0474300-01	4779		Similar to Heat-shock protein precursor	protein folding (GO 0006457), response to stress (GO 0006950)	-	ATP binding (GO 0005524), unfolded protein binding (GO 0051082)	22361	17315	9373	3430		105021	81322.1	44021.5	16109.4		-0.368962	-1.2544	-2.7047
	Os02g0192250-00	2369		Non-protein coding transcript	-	-	-	539	588	242	87		5106.78	5571.03	2292.84	824.285		0.125531	-1.15528	-2.6312	1.09091	0.44898	0.16141
	Os02g0192200-01	4055		Octicosapeptide/Phox/Bem1p domain containing protein	-	-	nucleic acid binding (GO 0003676), protein binding (GO 0005515), zinc ion binding (GO 0008270)	729	704	317	141		4035.15	3896.77	1754.65	780.461		-0.0503434	-1.20144	-2.37022
	Os12g0165766-00	1062		Non-protein coding transcript	-	-	-	1538	1079	480	315		32505.4	22804.5	10144.7	6657.47		-0.511361	-1.67995	-2.28763	0.70156	0.312094	0.204811
	Os12g0165700-01	3043		Transcription elongation factor,TFIIS/CRSP70, N-terminal domain	transcription DNA-dependent (GO 0006351)	nucleus (GO 0005634)	DNA binding (GO 0003677)	4469	3886	1437	970		32963.4	28663.1	10599.3	7154.72		-0.201666	-1.63689	-2.2039
	Os03g0584100-01	5172		Non-protein coding transcript	-	-	-	636	523	349	132		2760.08	2269.69	1514.57	572.847		-0.282216	-0.8658	-2.26849	0.822327	0.548742	0.207547
	Os03g0583900-01	14590		DEAD-like helicase, N-terminal domain containing protein	RNA processing (GO 0006396)	intracellular (GO 0005622)	nucleic acid binding (GO 0003676), RNA binding (GO 0003723), double-stranded RNA binding (GO 0003725), helicase activity (GO 0004386), ribonuclease III activity (GO 0004525), protein binding (GO 0005515), ATP binding (GO 0005524), ATP-dependent helicase activity (GO 0008026), endoribonuclease activity producing 5'-phosphomonoesters (GO 0016891)	3083	2777	1454	524		4742.87	4272.12	2236.83	806.119		-0.150808	-1.08431	-2.5567
	Os03g0583900-02	13205		Similar to Endoribonuclease Dicer homolog 2a	RNA processing (GO 0006396)	-	nucleic acid binding (GO 0003676), RNA binding (GO 0003723), helicase activity (GO 0004386), ribonuclease III activity (GO 0004525), protein binding (GO 0005515), ATP binding (GO 0005524), ATP-dependent helicase activity (GO 0008026), endoribonuclease activity producing 5'-phosphomonoesters (GO 0016891)	2593	2269	1230	334		4407.45	3856.73	2090.69	567.716		-0.192566	-1.07596	-2.9567
	Os03g0583900-03	6829		Similar to Endoribonuclease Dicer homolog 2a	-	-	protein binding (GO 0005515), endoribonuclease activity producing 5'-phosphomonoesters (GO 0016891)	814	781	421	141		2675.41	2566.95	1383.72	463.431		-0.0597062	-0.951209	-2.52933
	Os03g0583900-04	7020		Similar to Endoribonuclease Dicer homolog 2a	-	-	protein binding (GO 0005515)	1085	973	528	272		3469.09	3110.99	1688.18	869.671		-0.157183	-1.03909	-1.99602
	Os09g0123800-00	7816		Non-protein coding transcript	-	-	-	1061	835	244	225		3046.87	2397.87	700.694	646.132		-0.345577	-2.12047	-2.23743	0.786993	0.229972	0.212064
	Os09g0123500-01	8506		Tetratricopeptide-like helical domain containing protein	-	-	binding (GO 0005488), protein binding (GO 0005515)	1422	1143	375	351		3752.3	3016.09	989.53	926.2		-0.315096	-1.92296	-2.01838
	Os01g0559525-00	6132		Non-protein coding transcript	-	-	-	2464	1892	814	526		9019.07	6925.35	2979.51	1925.34		-0.38109	-1.5979	-2.22787	0.767857	0.330357	0.213474
	Os01g0559500-01	5755		Similar to predicted protein	-	-	binding (GO 0005488)	1973	1475	685	443		7694.93	5752.67	2671.58	1727.75		-0.419676	-1.52622	-2.15501
	Os04g0606425-00	1801		Non-protein coding transcript	-	-	-	1329	1306	425	287		16562.8	16276.2	5296.61	3576.77		-0.0251862	-1.64481	-2.21122	0.982694	0.319789	0.215952
	Os04g0606450-01	947		Similar to DNA ligase	-	-	-	422	408	127	115		10002	9670.15	3010.07	2725.66		-0.0486738	-1.73241	-1.87561
	Os08g0327150-00	2098		Non-protein coding transcript	-	-	-	1605	1761	511	370		17170.9	18839.8	5466.87	3958.4		0.133822	-1.65118	-2.11698	1.0972	0.31838	0.23053
	Os08g0327100-01	5146		Similar to Glycosyltransferase QUASIMODO1 (EC 241-)	-	-	transferase activity transferring glycosyl groups (GO 0016757)	4090	4533	1347	1032		17839.2	19771.5	5875.18	4501.25		0.148365	-1.60235	-1.98666
	Os06g0142550-00	2072		Non-protein coding transcript	-	-	-	720	664	252	179		7799.48	7192.86	2729.82	1939.04		-0.116814	-1.51457	-2.00804	0.922222	0.35	0.248611
	Os06g0142500-00	2968		Similar to Wall-associated kinase 3	protein phosphorylation (GO 0006468)	-	protein kinase activity (GO 0004672), protein serine/threonine kinase activity (GO 0004674), protein tyrosine kinase activity (GO 0004713), calcium ion binding (GO 0005509), protein binding (GO 0005515), ATP binding (GO 0005524), transferase activity transferring phosphorus-containing groups (GO 0016772)	763	637	161	182		5770.1	4817.24	1217.55	1376.36		-0.26039	-2.24462	-2.06774
	Os03g0341150-00	2172		Non-protein coding transcript	-	-	-	1384	1069	662	346		14302.1	11046.9	6841.03	3575.52		-0.372582	-1.06394	-2	0.772399	0.478324	0.25
	Os03g0341100-01	2383		Similar to 60S ribosomal protein L18	translation (GO 0006412)	intracellular (GO 0005622), ribosome (GO 0005840)	structural constituent of ribosome (GO 0003735)	1714	1349	889	482		16144	12706.1	8373.38	4539.9		-0.345477	-0.947112	-1.83026
	Os11g0625801-01	2928		Non-protein coding transcript	-	-	-	618	466	58	3		4737.4	3572.22	444.611	22.9971		-0.407277	-3.41348	-7.6865	0.754045	0.0938511	0.00485437
	Os11g0625700-01	722		Hypothetical protein	-	-	-	338	297	22	3		10507.6	9232.99	683.925	93.2625		-0.18656	-3.94145	-6.81592
	Os05g0481250-00	1092		Non-protein coding transcript	-	-	-	1321	1328	160	59		27152.1	27296	3288.67	1212.7		0.00762468	-3.04549	-4.48477	1.0053	0.12112	0.0446631
	Os05g0481100-01	8970		Similar to cDNA clone:J013034D11, full insert sequence	protein phosphorylation (GO 0006468)	-	protein kinase activity (GO 0004672), protein serine/threonine kinase activity (GO 0004674), protein tyrosine kinase activity (GO 0004713), protein binding (GO 0005515), ATP binding (GO 0005524), transferase activity transferring phosphorus-containing groups (GO 0016772)	8014	8235	843	330		20053	20606	2109.4	825.742		0.0392461	-3.24892	-4.60198
	Os05g0481100-04	8386		Similar to cDNA clone:J013034D11, full insert sequence	protein phosphorylation (GO 0006468)	-	protein kinase activity (GO 0004672), protein serine/threonine kinase activity (GO 0004674), protein tyrosine kinase activity (GO 0004713), protein binding (GO 0005515), ATP binding (GO 0005524), transferase activity transferring phosphorus-containing groups (GO 0016772)	7493	7487	783	249		20055.1	20039	2095.7	666.45		-0.0011557	-3.25846	-4.91133
	Os05g0481100-05	3629		Similar to cDNA clone:J013034D11, full insert sequence	-	-	-	4821	4696	527	216		29817.6	29044.5	3259.47	1335.95		-0.0379	-3.19346	-4.48023
	Os05g0481100-06	2716		Similar to cDNA clone:J013021N20, full insert sequence	protein phosphorylation (GO 0006468)	-	protein kinase activity (GO 0004672), protein serine/threonine kinase activity (GO 0004674), protein tyrosine kinase activity (GO 0004713), ATP binding (GO 0005524), transferase activity transferring phosphorus-containing groups (GO 0016772)	3485	3420	358	126		28800.2	28263.1	2958.53	1041.27		-0.0271623	-3.28313	-4.78966
	Os01g0137875-00	1349		Non-protein coding transcript	-	-	-	860	564	85	10		14309	9384.05	1414.26	166.384		-0.608641	-3.3388	-6.42626	0.655814	0.0988372	0.0116279
	Os01g0137950-01	997		Similar to predicted protein	protein phosphorylation (GO 0006468)	-	protein kinase activity (GO 0004672), protein serine/threonine kinase activity (GO 0004674), ATP binding (GO 0005524), transferase activity transferring phosphorus-containing groups (GO 0016772)	357	257	51	7		8037.04	5785.77	1148.15	157.589		-0.474156	-2.80735	-5.67243
	Os04g0467550-00	2749		Non-protein coding transcript	-	-	-	2639	2451	1104	662		21547	20012.1	9014	5405.13		-0.106621	-1.25725	-1.99509	0.928761	0.41834	0.250853
	Os04g0467700-01	2695		Similar to Indole-3-glycerol phosphate synthase	tryptophan metabolic process (GO 0006568), metabolic process (GO 0008152)	-	catalytic activity (GO 0003824), indole-3-glycerol-phosphate synthase activity (GO 0004425)	2369	2046	965	615		19730.1	17040	8036.96	5122		-0.211472	-1.29568	-1.94562
