# Supplementary material for: Transcriptome profiling of drought responsive noncoding RNAs and their target genes in rice
Source: BMC Genomics. 2016 Aug 8;17:563. doi: 10.1186/s12864-016-2997-3 (PMC4977689; doi:10.1186/s12864-016-2997-3)
Supplement: Additional file 10: Tabular data 3. — List of drought responsive long noncoding RNAs (lncRNAs). (XLSX 529 kb) [file 12864_2016_2997_MOESM10_ESM.xlsx]

## Sheet: raw
Reference Informagion		Annotation	GO(gene ontology)			0	1	2	3	Normalized(RPKM)				Log2 Ratio(2 Times UP&DOWN)
reference	Length	Description	Biological Process	Cellular Component	Molecular Function	Reads	Reads	Reads	Reads	0	1	2	3	1/0	2/0	3/0
Os01g0101175-00	996	Non-protein coding transcript.	-	-	-	54	56	8	16	1216.91	1261.98	180.283	360.565	0.0524674	-2.75489	-1.75489
Os01g0103050-01	2487	Non-protein coding transcript.	-	-	-	209	133	9	3	1886.23	1200.33	81.225	27.075	-0.652077	-4.53743	-6.1224
Os01g0104350-00	628	Non-protein coding transcript.	-	-	-	389	351	255	169	13903.1	12545	9113.89	6040.18	-0.148299	-0.609273	-1.20275
Os01g0106750-00	338	Non-protein coding transcript.	-	-	-	192	240	51	36	12749.9	15937.4	3386.7	2390.61	0.321928	-1.91254	-2.41504
Os01g0107801-00	73	Non-protein coding transcript.	-	-	-	0	0	0	0	0	0	0	0
Os01g0112050-01	718	Non-protein coding transcript.	-	-	-	13	19	7	4	406.389	593.953	218.825	125.043	0.547488	-0.893085	-1.70044
Os01g0113750-00	2283	Non-protein coding transcript.	-	-	-	194	211	67	63	1907.3	2074.43	658.706	619.381	0.121186	-1.53382	-1.62263
Os01g0114050-00	62	Non-protein coding transcript.	-	-	-	0	0	0	0	0	0	0	0
Os01g0114150-00	2268	Non-protein coding transcript.	-	-	-	541	460	525	1828	5353.99	4552.37	5195.64	18090.7	-0.233995	-0.0433112	1.75657
Os01g0114550-01	2168	Non-protein coding transcript.	-	-	-	256	214	23	3	2650.35	2215.53	238.118	31.0588	-0.258533	-3.47644	-6.41504
Os01g0114650-00	2084	Non-protein coding transcript.	-	-	-	33	42	4	11	355.418	452.35	43.081	118.473	0.347923	-3.04439	-1.58496
Os01g0115533-00	2865	Non-protein coding transcript.	-	-	-	375	350	142	184	2937.85	2741.99	1112.47	1441.51	-0.0995357	-1.401	-1.02718
Os01g0115752-00	2617	Non-protein coding transcript.	-	-	-	209	205	30	9	1792.53	1758.22	257.3	77.1901	-0.027879	-2.80047	-4.53743
Os01g0117050-01	639	Non-protein coding transcript.	-	-	-	156	161	22	3	5479.57	5655.2	772.76	105.376	0.0455147	-2.82597	-5.70044
Os01g0117233-00	1128	Non-protein coding transcript.	-	-	-	1691	1626	35	1	33647.9	32354.5	696.437	19.8982	-0.0565494	-5.59438	-10.7237
Os01g0118033-00	1722	Non-protein coding transcript.	-	-	-	50	31	67	62	651.718	404.065	873.302	808.131	-0.68966	0.422233	0.31034
Os01g0118066-01	4110	Non-protein coding transcript.	-	-	-	1263	1109	1619	952	6897.39	6056.38	8841.54	5198.98	-0.187595	0.358248	-0.407821
Os01g0118350-00	4936	Non-protein coding transcript.	-	-	-	30	23	25	13	136.417	104.587	113.681	59.1141	-0.383329	-0.263034	-1.20645
Os01g0119050-01	302	Non-protein coding transcript.	-	-	-	17	8	37	42	1263.47	594.574	2749.91	3121.51	-1.08746	1.12199	1.30485
Os01g0119800-01	1758	Non-protein coding transcript.	-	-	-	35	39	30	27	446.861	497.931	383.024	344.721	0.156119	-0.222392	-0.374396
Os01g0133766-00	73	Non-protein coding transcript.	-	-	-	0	1	1	0	0	307.468	307.468	0
Os01g0137066-00	668	Non-protein coding transcript.	-	-	-	43	47	0	4	1444.82	1579.23	0	134.402	0.128324		-3.42626
Os01g0137150-01	5624	Non-protein coding transcript.	-	-	-	65	42	18	6	259.413	167.62	71.8373	23.9458	-0.63005	-1.85244	-3.43741
Os01g0137232-00	1029	Non-protein coding transcript.	-	-	-	202	262	19	34	4406.15	5714.9	414.44	741.629	0.375212	-3.41028	-2.57075
Os01g0137750-00	648	Non-protein coding transcript.	-	-	-	63	44	8	0	2182.17	1524.06	277.101	0	-0.517848	-2.97728
Os01g0137800-01	4939	Non-protein coding transcript.	-	-	-	1977	1830	305	122	8984.43	8316.4	1386.07	554.426	-0.111469	-2.69643	-4.01836
Os01g0137875-00	1349	Non-protein coding transcript.	-	-	-	860	564	85	10	14309	9384.05	1414.26	166.384	-0.608641	-3.3388	-6.42626
Os01g0138350-00	1314	Non-protein coding transcript.	-	-	-	23	10	4	1	392.876	170.816	68.3263	17.0816	-1.20163	-2.52356	-4.52356
Os01g0142400-00	68	Non-protein coding transcript.	-	-	-	0	0	0	1	0	0	0	330.076
Os01g0147650-00	393	Non-protein coding transcript.	-	-	-	8	2	1	0	456.899	114.225	57.1124	0	-2	-3
Os01g0147950-00	3671	Non-protein coding transcript.	-	-	-	11416	9212	6394	7423	69799.6	56323.9	39094.1	45385.6	-0.309471	-0.836267	-0.620983
Os01g0152675-00	484	Non-protein coding transcript.	-	-	-	2	4	14	14	92.7487	185.497	649.241	649.241	1	2.80735	2.80735
Os01g0154550-01	1170	Non-protein coding transcript.	-	-	-	0	3	0	0	0	57.5517	0	0
Os01g0164650-00	610	Non-protein coding transcript.	-	-	-	339	257	144	45	12473.6	9456.41	5298.53	1655.79	-0.399517	-1.23522	-2.91329
Os01g0168350-00	638	Non-protein coding transcript.	-	-	-	66	67	54	13	2321.91	2357.1	1899.75	457.347	0.0216951	-0.289507	-2.34395
Os01g0173950-00	722	Non-protein coding transcript.	-	-	-	61	43	51	43	1896.34	1336.76	1585.46	1336.76	-0.504473	-0.258312	-0.504473
Os01g0177150-01	2702	Non-protein coding transcript.	-	-	-	6	5	3	3	49.8413	41.5344	24.9206	24.9206	-0.263034	-1	-1
Os01g0178775-00	1540	Non-protein coding transcript.	-	-	-	158	147	199	229	2302.82	2142.49	2900.38	3337.63	-0.104108	0.332844	0.535423
Os01g0179300-02	401	Non-protein coding transcript.	-	-	-	404	241	777	1332	22613.1	13489.5	43491	74556.1	-0.745322	0.943559	1.72117
Os01g0179750-00	2500	Non-protein coding transcript.	-	-	-	463	441	831	561	4156.85	3959.33	7460.78	5036.7	-0.0702335	0.843836	0.276989
Os01g0180500-00	167	Non-protein coding transcript.	-	-	-	0	0	0	0	0	0	0	0
Os01g0185350-01	1033	Non-protein coding transcript.	-	-	-	447	283	2530	4126	9712.48	6149.07	54972.2	89650.3	-0.659473	2.50079	3.2064
Os01g0187200-01	1277	Non-protein coding transcript.	-	-	-	22	115	28	14	386.683	2021.3	492.142	246.071	2.38606	0.347923	-0.652077
Os01g0192700-00	2715	Non-protein coding transcript.	-	-	-	80	50	173	97	661.368	413.355	1430.21	801.909	-0.678072	1.1127	0.277985
Os01g0195066-00	215	Non-protein coding transcript.	-	-	-	2	0	3	0	208.792	0	313.189	0		0.584963
Os01g0195100-01	5065	Non-protein coding transcript.	-	-	-	15	21	26	18	66.4714	93.06	115.217	79.7657	0.485427	0.793549	0.263034
Os01g0199550-00	1193	Non-protein coding transcript.	-	-	-	82	73	1001	788	1542.75	1373.43	18832.9	14825.5	-0.167727	3.60967	3.2645
Os01g0200950-00	1464	Non-protein coding transcript.	-	-	-	774	649	424	398	11866.5	9950.08	6500.52	6101.9	-0.254115	-0.868269	-0.959565
Os01g0201300-00	797	Non-protein coding transcript.	-	-	-	0	0	0	1	0	0	0	28.1621
Os01g0201600-02	109	Non-protein coding transcript.	-	-	-	0	0	0	0	0	0	0	0
Os01g0201750-01	3484	Non-protein coding transcript.	-	-	-	20	6	17	6	128.847	38.6542	109.52	38.6542	-1.73697	-0.234465	-1.73697
Os01g0205401-00	73	Non-protein coding transcript.	-	-	-	0	0	0	0	0	0	0	0
Os01g0205550-00	1795	Non-protein coding transcript.	-	-	-	858	802	628	599	10728.7	10028.4	7852.69	7490.06	-0.0973754	-0.450213	-0.518422
Os01g0205800-00	3081	Non-protein coding transcript.	-	-	-	622	738	704	255	4531.29	5376.35	5128.66	1857.68	0.246706	0.178661	-1.28642
Os01g0209300-00	1328	Non-protein coding transcript.	-	-	-	429	343	525	419	7250.74	5797.21	8873.28	7081.72	-0.322769	0.29134	-0.0340274
Os01g0211400-00	468	Non-protein coding transcript.	-	-	-	11	14	6	21	527.558	671.437	287.759	1007.16	0.347923	-0.874469	0.932886
Os01g0216951-00	4457	Non-protein coding transcript.	-	-	-	13	22	17	6	65.4672	110.791	85.611	30.2156	0.758992	0.387023	-1.11548
Os01g0218500-04	2525	Non-protein coding transcript.	-	-	-	0	0	0	0	0	0	0	0
Os01g0221800-01	437	Non-protein coding transcript.	-	-	-	731	653	24	41	37545.6	33539.4	1232.69	2105.84	-0.162788	-4.92877	-4.15618
Os01g0226250-00	1151	Non-protein coding transcript.	-	-	-	21	24	117	71	409.512	468.014	2281.57	1384.54	0.192645	2.47805	1.75743
Os01g0234566-00	73	Non-protein coding transcript.	-	-	-	0	0	0	0	0	0	0	0
Os01g0234800-02	569	Non-protein coding transcript.	-	-	-	59	76	41	5	2327.36	2997.95	1617.32	197.234	0.365284	-0.525091	-3.56071
Os01g0242333-00	1366	Non-protein coding transcript.	-	-	-	79	73	52	12	1298.07	1199.49	854.428	197.176	-0.113956	-0.603341	-2.71882
Os01g0242450-00	827	Non-protein coding transcript.	-	-	-	0	3	3	0	0	81.4214	81.4214	0
Os01g0243450-00	1236	Non-protein coding transcript.	-	-	-	217	150	881	791	3940.62	2723.93	15998.5	14364.2	-0.532733	2.02145	1.86598
Os01g0244966-00	546	Non-protein coding transcript.	-	-	-	0	0	0	0	0	0	0	0
Os01g0248450-00	3601	Non-protein coding transcript.	-	-	-	866	755	1443	714	5397.81	4705.95	8994.28	4450.39	-0.19789	0.736632	-0.278443
Os01g0259300-01	540	Non-protein coding transcript.	-	-	-	205	204	30	14	8520.85	8479.29	1246.95	581.912	-0.00705476	-2.77259	-3.87213
Os01g0259933-00	618	Non-protein coding transcript.	-	-	-	304	237	60	12	11041	8607.62	2179.14	435.829	-0.359184	-2.34104	-4.66297
Os01g0259966-00	518	Non-protein coding transcript.	-	-	-	20	18	9	3	866.609	779.948	389.974	129.991	-0.152003	-1.152	-2.73697
Os01g0264125-00	1599	Non-protein coding transcript.	-	-	-	0	0	0	0	0	0	0	0
Os01g0264900-01	293	Non-protein coding transcript.	-	-	-	148	143	152	126	11337.5	10954.5	11643.9	9652.19	-0.049582	0.0384741	-0.232173
Os01g0267050-01	655	Non-protein coding transcript.	-	-	-	105	65	40	39	3598.08	2227.38	1370.7	1336.43	-0.691878	-1.39232	-1.42884
Os01g0268201-00	5081	Non-protein coding transcript.	-	-	-	339	289	651	497	1497.52	1276.65	2875.77	2195.48	-0.230216	0.941372	0.551961
Os01g0275700-00	71	Non-protein coding transcript.	-	-	-	0	0	0	0	0	0	0	0
Os01g0276033-00	2524	Non-protein coding transcript.	-	-	-	689	647	324	257	6127.07	5753.58	2881.24	2285.42	-0.0907383	-1.08851	-1.42274
Os01g0276066-00	593	Non-protein coding transcript.	-	-	-	44	26	14	5	1665.41	984.106	529.903	189.251	-0.758992	-1.65208	-3.1375
Os01g0276650-00	686	Non-protein coding transcript.	-	-	-	19	41	16	17	621.659	1341.48	523.503	556.222	1.10962	-0.247928	-0.160465
Os01g0278466-00	207	Non-protein coding transcript.	-	-	-	25	39	40	18	2710.77	4228.8	4337.23	1951.75	0.641546	0.678072	-0.473931
Os01g0279700-03	407	Non-protein coding transcript.	-	-	-	626	706	498	448	34522.6	38934.4	27463.6	24706.2	0.173506	-0.330017	-0.482664
Os01g0289750-00	238	Non-protein coding transcript.	-	-	-	0	2	0	0	0	188.615	0	0
Os01g0290650-00	1879	Non-protein coding transcript.	-	-	-	256	263	150	190	3057.99	3141.61	1791.79	2269.6	0.038919	-0.771181	-0.430144
Os01g0290901-00	286	Non-protein coding transcript.	-	-	-	0	0	0	0	0	0	0	0
Os01g0292250-00	3664	Non-protein coding transcript.	-	-	-	11584	15988	8990	6701	70962	97940.4	55071.5	41049.4	0.464856	-0.36574	-0.789685
Os01g0296133-00	1397	Non-protein coding transcript.	-	-	-	593	456	776	945	9527.55	7326.41	12467.8	15183	-0.378998	0.388025	0.672282
Os01g0304050-01	12571	Non-protein coding transcript.	-	-	-	729	657	1284	766	1301.61	1173.06	2292.55	1367.67	-0.150025	0.816654	0.0714256
Os01g0305300-01	487	Non-protein coding transcript.	-	-	-	27	19	146	89	1244.39	875.685	6728.94	4101.89	-0.50696	2.43494	1.72085
Os01g0310550-01	1160	Non-protein coding transcript.	-	-	-	691	778	118	45	13370.4	15053.7	2283.22	870.718	0.171084	-2.5499	-3.94069
Os01g0310600-01	423	Non-protein coding transcript.	-	-	-	919	792	215	32	48763.9	42025	11408.3	1697.98	-0.214564	-2.09573	-4.84392
Os01g0310700-01	430	Non-protein coding transcript.	-	-	-	79	44	14	8	4123.65	2296.72	730.773	417.585	-0.844349	-2.49643	-3.30378
Os01g0318201-01	515	Non-protein coding transcript.	-	-	-	0	0	0	0	0	0	0	0
Os01g0322700-01	971	Non-protein coding transcript.	-	-	-	24	24	10	3	554.773	554.773	231.155	69.3466	0	-1.26303	-3
Os01g0326100-02	507	Non-protein coding transcript.	-	-	-	0	2	0	1	0	88.5411	0	44.2706
Os01g0329150-00	214	Non-protein coding transcript.	-	-	-	0	0	0	0	0	0	0	0
Os01g0330001-00	201	Non-protein coding transcript.	-	-	-	6	3	1	1	670.005	335.003	111.668	111.668	-1	-2.58496	-2.58496
Os01g0331500-00	178	Non-protein coding transcript.	-	-	-	16	11	0	0	2017.54	1387.06	0	0	-0.540568
Os01g0332002-00	144	Non-protein coding transcript.	-	-	-	54	51	48	28	8416.94	7949.33	7481.73	4364.34	-0.0824622	-0.169925	-0.947533
Os01g0333001-00	1287	Non-protein coding transcript.	-	-	-	528	640	110	182	9208.28	11161.5	1918.39	3174.07	0.277534	-2.26303	-1.5366
Os01g0339001-00	751	Non-protein coding transcript.	-	-	-	564	449	325	85	16856.3	13419.3	9713.29	2540.4	-0.32898	-0.795255	-2.73016
Os01g0339950-01	3177	Non-protein coding transcript.	-	-	-	2152	1893	1890	1757	15203.7	13373.8	13352.7	12413	-0.185004	-0.187292	-0.292564
Os01g0340801-01	4691	Non-protein coding transcript.	-	-	-	31	35	22	27	148.327	167.466	105.264	129.188	0.175087	-0.494765	-0.199309
Os01g0347150-00	995	Non-protein coding transcript.	-	-	-	24	20	28	68	541.391	451.159	631.623	1533.94	-0.263034	0.222392	1.5025
Os01g0352751-00	125	Non-protein coding transcript.	-	-	-	0	0	0	0	0	0	0	0
Os01g0356450-00	868	Non-protein coding transcript.	-	-	-	5	2	1	0	129.292	51.717	25.8585	0	-1.32193	-2.32193
Os01g0358300-03	285	Non-protein coding transcript.	-	-	-	74	77	16	7	5827.87	6064.14	1260.08	551.285	0.0573332	-2.20945	-3.4021
Os01g0364412-00	1584	Non-protein coding transcript.	-	-	-	98	77	2	3	1388.65	1091.09	28.3399	42.5098	-0.347923	-5.61471	-5.02975
Os01g0367201-00	3214	Non-protein coding transcript.	-	-	-	240	212	87	46	1676.06	1480.52	607.57	321.244	-0.17897	-1.46395	-2.38333
Os01g0367450-00	1814	Non-protein coding transcript.	-	-	-	220	175	209	140	2722.13	2165.33	2586.02	1732.26	-0.330149	-0.0740006	-0.652077
Os01g0370750-01	1631	Non-protein coding transcript.	-	-	-	8	5	1	0	110.093	68.808	13.7616	0	-0.678072	-3
Os01g0373800-01	563	Non-protein coding transcript.	-	-	-	11	8	14	2	438.538	318.937	558.139	79.7342	-0.459432	0.347923	-2.45943
Os01g0374100-00	441	Non-protein coding transcript.	-	-	-	0	0	0	0	0	0	0	0
Os01g0376200-01	524	Non-protein coding transcript.	-	-	-	453	475	279	115	19403.9	20346.3	11950.8	4925.95	0.0684165	-0.699246	-1.97788
Os01g0384375-01	4156	Non-protein coding transcript.	-	-	-	52	39	111	83	280.835	210.626	599.474	448.255	-0.415037	1.09398	0.6746
Os01g0391951-00	63	Non-protein coding transcript.	-	-	-	0	0	0	0	0	0	0	0
Os01g0498802-01	2649	Non-protein coding transcript.	-	-	-	19	43	152	234	160.988	364.342	1287.91	1982.7	1.17834	3	3.62244
Os01g0500750-00	5513	Non-protein coding transcript.	-	-	-	290	269	156	55	1180.68	1095.18	635.126	223.923	-0.108447	-0.894507	-2.39855
Os01g0504300-00	101	Non-protein coding transcript.	-	-	-	61	65	10	11	13556	14444.9	2222.29	2444.52	0.0916305	-2.60881	-2.47131
Os01g0507000-01	512	Non-protein coding transcript.	-	-	-	74	96	21	9	3244.03	4208.47	920.603	394.544	0.375509	-1.81714	-3.03953
Os01g0508050-00	4710	Non-protein coding transcript.	-	-	-	114	161	370	129	543.259	767.234	1763.21	614.741	0.498027	1.69849	0.178337
Os01g0514000-02	471	Non-protein coding transcript.	-	-	-	58	61	44	24	2763.95	2906.91	2096.79	1143.7	0.0727563	-0.398549	-1.27302
Os01g0518550-00	7153	Non-protein coding transcript.	-	-	-	1127	1052	566	654	3536.38	3301.04	1776.03	2052.17	-0.0993528	-0.993614	-0.785125
Os01g0521250-01	1099	Non-protein coding transcript.	-	-	-	87	119	57	42	1776.82	2430.37	1164.13	857.777	0.451874	-0.610053	-1.05063
Os01g0525500-01	10730	Non-protein coding transcript.	-	-	-	196	251	138	149	409.996	525.046	288.671	311.68	0.356834	-0.506185	-0.395541
Os01g0527801-00	342	Non-protein coding transcript.	-	-	-	38	39	32	20	2493.91	2559.54	2100.13	1312.58	0.0374747	-0.247928	-0.925999
Os01g0530316-01	243	Non-protein coding transcript.	-	-	-	14	16	4	0	1293.14	1477.87	369.468	0	0.192645	-1.80735
Os01g0530650-01	794	Non-protein coding transcript.	-	-	-	76	113	24	8	2148.4	3194.34	678.444	226.148	0.572251	-1.66297	-3.24793
Os01g0532750-00	1382	Non-protein coding transcript.	-	-	-	91	148	173	103	1477.94	2403.68	2809.71	1672.83	0.701659	0.926834	0.178706
Os01g0533850-00	2065	Non-protein coding transcript.	-	-	-	6	2	5	0	65.216	21.7387	54.3467	0	-1.58496	-0.263034
Os01g0535001-00	4721	Non-protein coding transcript.	-	-	-	434	455	1050	824	2063.38	2163.22	4992.04	3917.57	0.0681715	1.27462	0.924949
Os01g0538650-00	175	Non-protein coding transcript.	-	-	-	0	0	0	0	0	0	0	0
Os01g0544325-00	2442	Non-protein coding transcript.	-	-	-	114	183	36	25	1047.81	1682.01	330.887	229.783	0.68281	-1.66297	-2.18903
Os01g0549600-00	2600	Non-protein coding transcript.	-	-	-	227	280	186	67	1959.64	2417.17	1605.69	578.395	0.302735	-0.28739	-1.76046
Os01g0550250-00	266	Non-protein coding transcript.	-	-	-	34	26	37	28	2868.93	2193.89	3122.07	2362.65	-0.387023	0.121991	-0.280108
Os01g0550850-00	2292	Non-protein coding transcript.	-	-	-	2	2	0	0	19.5857	19.5857	0	0	0
Os01g0552100-01	285	Non-protein coding transcript.	-	-	-	80	102	31	3	6300.4	8033.01	2441.41	236.265	0.350497	-1.36773	-4.73697
Os01g0554400-01	2174	Non-protein coding transcript.	-	-	-	19	14	7	10	196.163	144.541	72.2706	103.244	-0.440573	-1.44057	-0.925999
Os01g0558900-02	98	Non-protein coding transcript.	-	-	-	0	1	5	3	0	229.032	1145.16	687.097
Os01g0559525-00	6132	Non-protein coding transcript.	-	-	-	2464	1892	814	526	9019.07	6925.35	2979.51	1925.34	-0.38109	-1.5979	-2.22787
Os01g0559550-00	1310	Non-protein coding transcript.	-	-	-	290	256	92	54	4968.78	4386.23	1576.3	925.221	-0.179909	-1.65635	-2.42502
Os01g0559900-01	614	Non-protein coding transcript.	-	-	-	2114	1904	4591	2979	77278.7	69602	167827	108899	-0.150942	1.11883	0.494853
Os01g0561800-00	1191	Non-protein coding transcript.	-	-	-	6	2	1	2	113.074	37.6913	18.8457	37.6913	-1.58496	-2.58496	-1.58496
Os01g0562525-00	137	Non-protein coding transcript.	-	-	-	0	0	0	0	0	0	0	0
Os01g0565900-02	376	Non-protein coding transcript.	-	-	-	83	87	167	128	4954.65	5193.43	9969	7640.91	0.0679041	1.00866	0.624961
Os01g0566701-00	323	Non-protein coding transcript.	-	-	-	32	11	16	2	2223.67	764.387	1111.84	138.979	-1.54057	-1	-4
Os01g0569450-00	238	Non-protein coding transcript.	-	-	-	3	2	1	2	282.922	188.615	94.3075	188.615	-0.584963	-1.58496	-0.584963
Os01g0586900-00	412	Non-protein coding transcript.	-	-	-	0	0	4	0	0	0	217.914	0
Os01g0591500-00	8062	Non-protein coding transcript.	-	-	-	1889	1397	493	569	5259.11	3889.35	1372.55	1584.14	-0.435291	-1.93796	-1.73112
Os01g0593650-00	3427	Non-protein coding transcript.	-	-	-	259	276	372	158	1696.32	1807.67	2436.42	1034.82	0.0917162	0.522351	-0.713028
Os01g0595850-01	248	Non-protein coding transcript.	-	-	-	0	0	0	0	0	0	0	0
Os01g0601687-00	60	Non-protein coding transcript.	-	-	-	0	0	0	0	0	0	0	0
Os01g0602075-00	1019	Non-protein coding transcript.	-	-	-	14	6	3	2	308.373	132.16	66.08	44.0533	-1.22239	-2.22239	-2.80735
Os01g0610050-00	567	Non-protein coding transcript.	-	-	-	406	405	33	40	16071.9	16032.3	1306.33	1583.43	-0.00355782	-3.62094	-3.34341
Os01g0613400-01	263	Non-protein coding transcript.	-	-	-	2	4	0	5	170.686	341.372	0	426.714	1		1.32193
Os01g0617950-00	2290	Non-protein coding transcript.	-	-	-	1728	1426	301	237	16936.8	13976.8	2950.22	2322.93	-0.277129	-2.52127	-2.86614
Os01g0618450-00	865	Non-protein coding transcript.	-	-	-	1312	1014	12	32	34044	26311.5	311.378	830.342	-0.37171	-6.77259	-5.35755
Os01g0618601-00	755	Non-protein coding transcript.	-	-	-	160	134	133	67	4756.59	3983.65	3953.92	1991.82	-0.255839	-0.266646	-1.25584
Os01g0624133-00	8990	Non-protein coding transcript.	-	-	-	528	518	223	300	1318.25	1293.28	556.76	749.005	-0.0275858	-1.24349	-0.815575
Os01g0626032-01	1810	Non-protein coding transcript.	-	-	-	0	0	1	4	0	0	12.4007	49.6026
Os01g0626350-00	491	Non-protein coding transcript.	-	-	-	409	333	214	220	18696.7	15222.5	9782.62	10056.9	-0.296579	-0.93449	-0.894597
Os01g0633800-01	4264	Non-protein coding transcript.	-	-	-	89	148	20	0	468.485	779.054	105.278	0	0.73372	-2.15381
Os01g0636100-01	512	Non-protein coding transcript.	-	-	-	19	13	12	13	832.927	569.897	526.059	569.897	-0.547488	-0.662965	-0.547488
Os01g0636200-00	50	Non-protein coding transcript.	-	-	-	0	0	0	0	0	0	0	0
Os01g0638701-01	1114	Non-protein coding transcript.	-	-	-	1	7	5	13	20.1483	141.038	100.741	261.928	2.80735	2.32193	3.70044
Os01g0639900-02	156	Non-protein coding transcript.	-	-	-	69	73	15	11	9927.67	10503.2	2158.19	1582.67	0.0813001	-2.20163	-2.64909
Os01g0641050-00	577	Non-protein coding transcript.	-	-	-	9	7	3	3	350.098	272.299	116.699	116.699	-0.36257	-1.58496	-1.58496
Os01g0643666-00	3602	Non-protein coding transcript.	-	-	-	88	64	11	16	548.355	398.804	68.5444	99.701	-0.459432	-3	-2.45943
Os01g0646400-01	1835	Non-protein coding transcript.	-	-	-	225	258	162	114	2752.13	3155.78	1981.54	1394.41	0.197446	-0.473931	-0.980891
Os01g0647200-04	334	Non-protein coding transcript.	-	-	-	54	17	0	0	3628.86	1142.42	0	0	-1.66742
Os01g0650501-00	268	Non-protein coding transcript.	-	-	-	0	2	1	2	0	167.501	83.7507	167.501
Os01g0652650-00	569	Non-protein coding transcript.	-	-	-	515	455	143	220	20315.1	17948.3	5640.88	8678.28	-0.178706	-1.84856	-1.22707
Os01g0654150-00	5970	Non-protein coding transcript.	-	-	-	714	559	1667	4009	2684.4	2101.65	6267.36	15072.5	-0.353076	1.22326	2.48925
Os01g0654650-00	3475	Non-protein coding transcript.	-	-	-	14521	11588	15552	37745	93791.8	74847.4	100451	243797	-0.325509	0.0989593	1.37814
Os01g0658450-00	2821	Non-protein coding transcript.	-	-	-	2168	1840	7153	4748	17249.6	14639.9	56912.6	37777.3	-0.236659	1.72218	1.13096
Os01g0659400-01	1648	Non-protein coding transcript.	-	-	-	0	0	0	0	0	0	0	0
Os01g0660850-01	2614	Non-protein coding transcript.	-	-	-	3	1	12	21	25.7596	8.58653	103.038	180.317	-1.58496	2	2.80735
Os01g0662600-05	352	Non-protein coding transcript.	-	-	-	1201	913	1545	1694	76581.4	58217.2	98516.5	108017	-0.395549	0.363371	0.496198
Os01g0664500-02	1865	Non-protein coding transcript.	-	-	-	103	91	499	366	1239.6	1095.18	6005.44	4404.79	-0.178706	2.2764	1.8292
Os01g0666900-00	150	Non-protein coding transcript.	-	-	-	48	69	30	22	7182.46	10324.8	4489.04	3291.96	0.523562	-0.678072	-1.12553
Os01g0667725-00	3986	Non-protein coding transcript.	-	-	-	893	820	1432	1728	5028.49	4617.42	8063.6	9730.37	-0.123036	0.681299	0.952371
Os01g0670200-01	3987	Non-protein coding transcript.	-	-	-	318	272	232	19	1790.21	1531.25	1306.07	106.962	-0.22542	-0.454902	-4.06496
Os01g0672600-01	352	Non-protein coding transcript.	-	-	-	57	19	100	16	3634.59	1211.53	6376.47	1020.24	-1.58496	0.810966	-1.83289
Os01g0673650-00	804	Non-protein coding transcript.	-	-	-	2450	2251	3601	3184	68396.4	62840.9	100529	88887.4	-0.122216	0.555616	0.378059
Os01g0674450-01	703	Non-protein coding transcript.	-	-	-	154	108	153	222	4916.87	3448.19	4884.94	7087.95	-0.511899	-0.0093987	0.527629
Os01g0678900-01	903	Non-protein coding transcript.	-	-	-	78	62	102	76	1938.79	1541.09	2535.34	1889.07	-0.331206	0.387023	-0.0374747
Os01g0678950-01	4508	Non-protein coding transcript.	-	-	-	97	62	125	102	482.96	308.696	622.371	507.855	-0.645717	0.365871	0.0725125
Os01g0679300-01	996	Non-protein coding transcript.	-	-	-	0	1	22	9	0	22.5353	495.777	202.818
Os01g0679400-01	563	Non-protein coding transcript.	-	-	-	0	1	0	0	0	39.8671	0	0
Os01g0681900-01	277	Non-protein coding transcript.	-	-	-	167	169	2184	1905	13531.9	13694	176968	154361	0.0171751	3.70905	3.51187
Os01g0682601-00	73	Non-protein coding transcript.	-	-	-	0	0	0	2	0	0	0	614.936
Os01g0683250-00	68	Non-protein coding transcript.	-	-	-	0	0	0	0	0	0	0	0
Os01g0683500-01	803	Non-protein coding transcript.	-	-	-	7	6	9	3	195.662	167.71	251.565	83.855	-0.222392	0.36257	-1.22239
Os01g0683525-00	5241	Non-protein coding transcript.	-	-	-	5	11	7	1	21.4131	47.1087	29.9783	4.28261	1.1375	0.485427	-2.32193
Os01g0684400-01	451	Non-protein coding transcript.	-	-	-	2	0	0	0	99.5352	0	0	0
Os01g0684601-00	4587	Non-protein coding transcript.	-	-	-	294	217	204	133	1438.61	1061.83	998.216	650.798	-0.438121	-0.527247	-1.14439
Os01g0687900-01	558	Non-protein coding transcript.	-	-	-	4	6	6	6	160.897	241.346	241.346	241.346	0.584963	0.584963	0.584963
Os01g0695150-00	2665	Non-protein coding transcript.	-	-	-	5474	5031	12432	20571	46103.2	42372.1	104705	173253	-0.12175	1.18339	1.90994
Os01g0698150-00	535	Non-protein coding transcript.	-	-	-	331	373	369	326	13886.6	15648.7	15480.9	13676.9	0.172344	0.15679	-0.0219593
Os01g0698500-01	3729	Non-protein coding transcript.	-	-	-	37	57	25	40	222.706	343.088	150.477	240.764	0.623437	-0.565597	0.112475
Os01g0704250-00	942	Non-protein coding transcript.	-	-	-	2	2	3	0	47.6543	47.6543	71.4815	0	0	0.584963
Os01g0706850-00	545	Non-protein coding transcript.	-	-	-	62	61	60	38	2553.4	2512.21	2471.03	1564.98	-0.023459	-0.0473057	-0.706269
Os01g0707500-03	1220	Non-protein coding transcript.	-	-	-	0	2	80	9	0	36.7954	1471.81	165.579
Os01g0708350-00	2754	Non-protein coding transcript.	-	-	-	6776	5743	8533	8073	55224.6	46805.6	69544.2	65795.2	-0.238629	0.332619	0.252671
Os01g0708400-01	330	Non-protein coding transcript.	-	-	-	1308	1006	1427	1562	88964.5	68423.8	97058.4	106241	-0.378732	0.125623	0.256032
Os01g0711700-00	2173	Non-protein coding transcript.	-	-	-	0	1	0	0	0	10.3291	0	0
Os01g0715450-00	2451	Non-protein coding transcript.	-	-	-	0	1	33	62	0	9.15756	302.199	567.769
Os01g0716550-00	442	Non-protein coding transcript.	-	-	-	0	0	4	21	0	0	203.124	1066.4
Os01g0716900-00	5196	Non-protein coding transcript.	-	-	-	2004	2338	1742	1407	8656.69	10099.5	7524.92	6077.82	0.222392	-0.202138	-0.51026
Os01g0720200-01	277	Non-protein coding transcript.	-	-	-	162	169	228	197	13126.8	13694	18474.7	15962.8	0.0610294	0.49304	0.282202
Os01g0720500-02	135	Non-protein coding transcript.	-	-	-	89	51	2	0	14797.2	8479.29	332.521	0	-0.803308	-5.47573
Os01g0723450-00	4464	Non-protein coding transcript.	-	-	-	5012	5247	2333	2600	25200.5	26382.1	11730.4	13072.9	0.0661064	-1.1032	-0.946875
Os01g0724101-00	74	Non-protein coding transcript.	-	-	-	0	0	1	0	0	0	303.313	0
Os01g0726801-01	433	Non-protein coding transcript.	-	-	-	808	761	212	55	41883.8	39447.5	10989.3	2851	-0.0864588	-1.93029	-3.87685
Os01g0727860-00	643	Non-protein coding transcript.	-	-	-	23	55	5	2	802.86	1919.88	174.535	69.8139	1.2578	-2.20163	-3.52356
Os01g0735632-01	502	Non-protein coding transcript.	-	-	-	109	127	58	26	4873.55	5678.36	2593.27	1162.5	0.2205	-0.910203	-2.06774
Os01g0736750-00	68	Non-protein coding transcript.	-	-	-	0	0	0	0	0	0	0	0
Os01g0737200-00	108	Non-protein coding transcript.	-	-	-	9	7	4	4	1870.43	1454.78	831.303	831.303	-0.36257	-1.16993	-1.16993
Os01g0742150-00	53	Non-protein coding transcript.	-	-	-	0	0	0	0	0	0	0	0
Os01g0743666-00	479	Non-protein coding transcript.	-	-	-	2	3	16	73	93.7168	140.575	749.735	3420.66	0.584963	3	5.18982
Os01g0744101-00	71	Non-protein coding transcript.	-	-	-	0	0	0	0	0	0	0	0
Os01g0749950-00	64	Non-protein coding transcript.	-	-	-	3	0	1	1	1052.12	0	350.706	350.706		-1.58496	-1.58496
Os01g0750050-00	2891	Non-protein coding transcript.	-	-	-	19	20	36	15	147.512	155.276	279.497	116.457	0.0740006	0.921997	-0.341037
Os01g0752800-02	227	Non-protein coding transcript.	-	-	-	79	52	49	34	7811.32	5141.63	4844.99	3361.83	-0.603341	-0.689071	-1.21632
Os01g0753175-00	1779	Non-protein coding transcript.	-	-	-	2	4	2	9	25.2335	50.467	25.2335	113.551	1	0	2.16993
Os01g0754100-02	238	Non-protein coding transcript.	-	-	-	42	46	29	29	3960.91	4338.14	2734.92	2734.92	0.131245	-0.534336	-0.534336
Os01g0756501-00	1807	Non-protein coding transcript.	-	-	-	671	749	435	434	8334.65	9303.51	5403.24	5390.82	0.158653	-0.625297	-0.628618
Os01g0757051-00	554	Non-protein coding transcript.	-	-	-	93	68	38	16	3767.87	2755	1539.56	648.236	-0.451696	-1.29123	-2.53916
Os01g0757301-00	841	Non-protein coding transcript.	-	-	-	69	30	119	44	1841.52	800.66	3175.95	1174.3	-1.20163	0.786293	-0.649093
Os01g0760150-00	66	Non-protein coding transcript.	-	-	-	0	0	0	0	0	0	0	0
Os01g0764150-01	2664	Non-protein coding transcript.	-	-	-	0	1	6	21	0	8.42537	50.5522	176.933
Os01g0764750-00	2108	Non-protein coding transcript.	-	-	-	57	81	37	33	606.914	862.457	393.962	351.371	0.50696	-0.623437	-0.788496
Os01g0769100-01	314	Non-protein coding transcript.	-	-	-	357	255	387	274	25518.9	18227.8	27663.3	19585.9	-0.485427	0.116409	-0.381748
Os01g0771950-00	3124	Non-protein coding transcript.	-	-	-	632	618	379	164	4540.77	4440.18	2723.02	1178.3	-0.0323177	-0.737727	-1.94623
Os01g0772650-00	2909	Non-protein coding transcript.	-	-	-	1382	1285	2178	2726	10663.2	9914.77	16804.9	21033.2	-0.104989	0.656246	0.980028
Os01g0773350-01	3102	Non-protein coding transcript.	-	-	-	2	1	0	2	14.4714	7.23571	0	14.4714	-1		0
Os01g0775150-00	1338	Non-protein coding transcript.	-	-	-	109	79	242	39	1828.49	1325.24	4059.59	654.232	-0.464404	1.15068	-1.48278
Os01g0777900-01	789	Non-protein coding transcript.	-	-	-	40	26	143	1317	1137.91	739.638	4068.01	37465.5	-0.621488	1.83794	5.04111
Os01g0782400-00	68	Non-protein coding transcript.	-	-	-	0	0	0	0	0	0	0	0
Os01g0784750-00	624	Non-protein coding transcript.	-	-	-	354	350	464	779	12733.3	12589.4	16690	28020.5	-0.0163944	0.390375	1.13787
Os01g0795300-02	5765	Non-protein coding transcript.	-	-	-	219	193	218	172	852.644	751.417	848.751	669.657	-0.18233	-0.00660273	-0.348522
Os01g0795300-03	2988	Non-protein coding transcript.	-	-	-	100	52	80	84	751.177	390.612	600.942	630.989	-0.943416	-0.321928	-0.251539
Os01g0795700-01	542	Non-protein coding transcript.	-	-	-	7	13	375	1373	289.882	538.353	15529.4	56858.4	0.893085	5.74339	7.61576
Os01g0795766-00	686	Non-protein coding transcript.	-	-	-	46	57	252	630	1505.07	1864.98	8245.17	20612.9	0.309328	2.45372	3.77565
Os01g0797700-01	2605	Non-protein coding transcript.	-	-	-	6	5	15	36	51.6971	43.081	129.243	310.183	-0.263034	1.32193	2.58496
Os01g0799600-01	1562	Non-protein coding transcript.	-	-	-	4	4	0	1	57.478	57.478	0	14.3695	0		-2
Os01g0800701-00	330	Non-protein coding transcript.	-	-	-	0	0	0	0	0	0	0	0
Os01g0800950-00	4830	Non-protein coding transcript.	-	-	-	212	200	15	5	985.171	929.407	69.7055	23.2352	-0.0840643	-3.82103	-5.40599
Os01g0801150-00	2100	Non-protein coding transcript.	-	-	-	218	186	73	48	2330.02	1988	780.237	513.033	-0.229026	-1.57836	-2.18322
Os01g0805750-00	93	Non-protein coding transcript.	-	-	-	0	0	0	0	0	0	0	0
Os01g0806101-00	324	Non-protein coding transcript.	-	-	-	1	2	13	50	69.2752	138.55	900.578	3463.76	1	3.70044	5.64386
Os01g0810401-01	6820	Non-protein coding transcript.	-	-	-	767	772	195	27	2524.26	2540.72	641.761	88.8592	0.00937427	-1.97575	-4.8282
Os01g0810833-01	2677	Non-protein coding transcript.	-	-	-	11	42	3	0	92.229	352.147	25.1534	0	1.93289	-1.87447
Os01g0812025-00	3355	Non-protein coding transcript.	-	-	-	105	76	193	181	702.457	508.445	1291.18	1210.9	-0.466318	0.878212	0.7856
Os01g0814550-00	447	Non-protein coding transcript.	-	-	-	722	491	905	740	36253.7	24654.5	45442.7	37157.6	-0.556276	0.325919	0.0355264
Os01g0815800-02	298	Non-protein coding transcript.	-	-	-	180	194	151	77	13557.5	14612	11373.2	5799.59	0.10806	-0.253448	-1.22507
Os01g0816450-00	3872	Non-protein coding transcript.	-	-	-	266	304	591	433	1541.95	1762.22	3425.9	2510.01	0.192645	1.15173	0.702941
Os01g0816525-00	2426	Non-protein coding transcript.	-	-	-	0	3	0	0	0	27.7558	0	0
Os01g0816550-01	8132	Non-protein coding transcript.	-	-	-	101	123	3	3	278.771	339.493	8.28032	8.28032	0.284303	-5.07325	-5.07325
Os01g0818650-00	1179	Non-protein coding transcript.	-	-	-	1100	834	271	284	20941.2	15877.3	5159.15	5406.64	-0.399384	-2.02114	-1.95354
Os01g0818800-01	1418	Non-protein coding transcript.	-	-	-	0	2	0	0	0	31.6575	0	0
Os01g0819266-00	534	Non-protein coding transcript.	-	-	-	0	0	0	1	0	0	0	42.0322
Os01g0819433-00	1732	Non-protein coding transcript.	-	-	-	81	63	94	43	1049.69	816.424	1218.16	557.242	-0.36257	0.214739	-0.913585
Os01g0819466-00	2585	Non-protein coding transcript.	-	-	-	6754	5931	7036	4404	58644	51498	61092.6	38239.3	-0.187467	0.0590133	-0.616928
Os01g0820750-01	2508	Non-protein coding transcript.	-	-	-	2	0	0	0	17.8989	0	0	0
Os01g0822900-04	357	Non-protein coding transcript.	-	-	-	0	0	2	0	0	0	125.743	0
Os01g0829183-00	59	Non-protein coding transcript.	-	-	-	0	0	0	0	0	0	0	0
Os01g0830300-01	306	Non-protein coding transcript.	-	-	-	143	129	56	45	10489.1	9462.18	4107.61	3300.76	-0.148644	-1.35252	-1.66802
Os01g0835166-00	73	Non-protein coding transcript.	-	-	-	0	0	0	0	0	0	0	0
Os01g0835332-00	73	Non-protein coding transcript.	-	-	-	0	0	0	0	0	0	0	0
Os01g0835651-00	745	Non-protein coding transcript.	-	-	-	2	0	8	2	60.2555	0	241.022	60.2555		2	0
Os01g0837900-02	1714	Non-protein coding transcript.	-	-	-	204	179	647	242	2671.42	2344.04	8472.6	3169.04	-0.18861	1.6652	0.246438
Os01g0843366-00	175	Non-protein coding transcript.	-	-	-	1	1	0	0	128.258	128.258	0	0	0
Os01g0844850-00	3475	Non-protein coding transcript.	-	-	-	1025	763	671	149	6620.52	4928.25	4334.02	962.398	-0.425869	-0.611239	-2.78224
Os01g0846525-00	115	Non-protein coding transcript.	-	-	-	0	0	0	0	0	0	0	0
Os01g0846550-00	238	Non-protein coding transcript.	-	-	-	0	0	0	0	0	0	0	0
Os01g0847250-00	1751	Non-protein coding transcript.	-	-	-	1099	783	982	488	14087.5	10036.9	12587.8	6255.42	-0.489107	-0.162396	-1.17124
Os01g0848250-01	2523	Non-protein coding transcript.	-	-	-	204	174	163	147	1814.83	1547.94	1450.08	1307.75	-0.229482	-0.323697	-0.472753
Os01g0849050-00	153	Non-protein coding transcript.	-	-	-	24	33	104	112	3520.81	4841.12	15256.9	16430.5	0.459432	2.11548	2.22239
Os01g0856550-00	5248	Non-protein coding transcript.	-	-	-	280	202	46	31	1197.53	863.934	196.737	132.584	-0.471072	-2.60572	-3.17509
Os01g0857100-01	757	Non-protein coding transcript.	-	-	-	8	3	30	14	237.201	88.9505	889.505	415.102	-1.41504	1.90689	0.807355
Os01g0857975-00	193	Non-protein coding transcript.	-	-	-	1	4	4	2	116.296	465.185	465.185	232.593	2	2	1
Os01g0860050-00	50	Non-protein coding transcript.	-	-	-	0	0	1	0	0	0	448.904	0
Os01g0866550-00	1162	Non-protein coding transcript.	-	-	-	22	44	55	97	424.952	849.903	1062.38	1873.65	1	1.32193	2.14048
Os01g0867400-01	658	Non-protein coding transcript.	-	-	-	34	27	206	85	1159.78	921.003	7026.91	2899.45	-0.332575	2.59904	1.32193
Os01g0867450-00	625	Non-protein coding transcript.	-	-	-	154	121	1176	2211	5530.49	4345.39	42232.8	79402.1	-0.347923	2.93289	3.8437
Os01g0872650-00	707	Non-protein coding transcript.	-	-	-	1	0	4	41	31.7471	0	126.988	1301.63		2	5.35755
Os01g0877600-02	2630	Non-protein coding transcript.	-	-	-	708	659	793	340	6042.28	5624.1	6767.69	2901.66	-0.103471	0.163572	-1.05821
Os01g0881300-01	595	Non-protein coding transcript.	-	-	-	202	203	21	15	7620.04	7657.77	792.183	565.845	0.00712443	-3.26589	-3.75132
Os01g0881450-00	1213	Non-protein coding transcript.	-	-	-	305	273	211	373	5643.68	5051.55	3904.31	6901.94	-0.159908	-0.531566	0.290366
Os01g0881950-00	575	Non-protein coding transcript.	-	-	-	2	0	2	1	78.0702	0	78.0702	39.0351		0	-1
Os01g0882250-00	281	Non-protein coding transcript.	-	-	-	31	28	46	20	2476.16	2236.53	3674.3	1597.52	-0.146841	0.569366	-0.632268
Os01g0883600-01	739	Non-protein coding transcript.	-	-	-	0	1	0	2	0	30.3724	0	60.7447
Os01g0884050-00	3060	Non-protein coding transcript.	-	-	-	149	96	100	65	1092.92	704.162	733.503	476.777	-0.634206	-0.575312	-1.1968
Os01g0884450-00	113	Non-protein coding transcript.	-	-	-	1	1	4	3	198.63	198.63	794.52	595.89	0	2	1.58496
Os01g0888200-01	871	Non-protein coding transcript.	-	-	-	64	75	6	14	1649.24	1932.71	154.617	360.772	0.228819	-3.41504	-2.19265
Os01g0889601-00	355	Non-protein coding transcript.	-	-	-	1	2	1	2	63.2259	126.452	63.2259	126.452	1	0	1
Os01g0891800-00	799	Non-protein coding transcript.	-	-	-	219	194	71	10	6152.06	5449.77	1994.5	280.916	-0.174874	-1.62504	-4.45286
Os01g0893300-01	489	Non-protein coding transcript.	-	-	-	0	0	0	0	0	0	0	0
Os01g0896350-00	417	Non-protein coding transcript.	-	-	-	3	1	7	16	161.476	53.8254	376.778	861.206	-1.58496	1.22239	2.41504
Os01g0897150-00	2416	Non-protein coding transcript.	-	-	-	318	245	208	100	2954.29	2276.1	1932.37	929.022	-0.376245	-0.612443	-1.66903
Os01g0901101-00	1320	Non-protein coding transcript.	-	-	-	51	79	306	61	867.2	1343.31	5203.2	1037.24	0.631355	2.58496	0.258312
Os01g0901950-00	656	Non-protein coding transcript.	-	-	-	890	863	62	19	30451.5	29527.7	2121.34	650.089	-0.0444448	-3.84347	-5.54973
Os01g0908301-01	1158	Non-protein coding transcript.	-	-	-	120	74	109	42	2325.93	1434.32	2112.72	814.074	-0.697437	-0.138706	-1.51457
Os01g0910450-00	1987	Non-protein coding transcript.	-	-	-	2	1	4	6	22.592	11.296	45.1841	67.7761	-1	1	1.58496
Os01g0911133-00	522	Non-protein coding transcript.	-	-	-	838	853	1700	1148	36032.7	36677.7	73097.3	49362.2	0.0255955	1.02051	0.4541
Os01g0911250-00	816	Non-protein coding transcript.	-	-	-	1518	1096	1075	565	41754.6	30147	29569.3	15541.1	-0.469924	-0.497835	-1.42585
Os01g0915300-01	2858	Non-protein coding transcript.	-	-	-	891	955	924	314	6997.43	7500.05	7256.59	2465.99	0.100075	0.0524674	-1.50466
Os01g0924100-01	891	Non-protein coding transcript.	-	-	-	32	16	12	8	806.112	403.056	302.292	201.528	-1	-1.41504	-2
Os01g0924500-01	321	Non-protein coding transcript.	-	-	-	127	160	55	55	8880.18	11187.6	3845.75	3845.75	0.333243	-1.20732	-1.20732
Os01g0925350-00	475	Non-protein coding transcript.	-	-	-	0	2	2	2	0	94.506	94.506	94.506
Os01g0926501-00	73	Non-protein coding transcript.	-	-	-	0	0	0	0	0	0	0	0
Os01g0933300-01	1968	Non-protein coding transcript.	-	-	-	390	413	126	31	4447.98	4710.29	1437.04	353.557	0.0826677	-1.63005	-3.65313
Os01g0934901-00	563	Non-protein coding transcript.	-	-	-	26	35	7	5	1036.54	1395.35	279.07	199.336	0.428843	-1.89308	-2.37851
Os01g0936850-00	335	Non-protein coding transcript.	-	-	-	55	67	65	12	3685.03	4489.04	4355.03	804.006	0.284729	0.241008	-2.1964
Os01g0939150-00	381	Non-protein coding transcript.	-	-	-	0	0	0	2	0	0	0	117.822
Os01g0939450-00	1418	Non-protein coding transcript.	-	-	-	243	226	161	240	3846.39	3577.3	2548.43	3798.9	-0.104634	-0.593896	-0.0179219
Os01g0939550-01	393	Non-protein coding transcript.	-	-	-	26	43	28	38	1484.92	2455.83	1599.15	2170.27	0.725825	0.106915	0.547488
Os01g0939901-00	260	Non-protein coding transcript.	-	-	-	0	0	0	0	0	0	0	0
Os01g0948133-01	681	Non-protein coding transcript.	-	-	-	26	22	54	22	856.938	725.101	1779.79	725.101	-0.241008	1.05445	-0.241008
Os01g0949220-00	626	Non-protein coding transcript.	-	-	-	3	5	2	4	107.565	179.275	71.7098	143.42	0.736966	-0.584963	0.415037
Os01g0950100-00	330	Non-protein coding transcript.	-	-	-	0	0	0	0	0	0	0	0
Os01g0960101-00	73	Non-protein coding transcript.	-	-	-	0	0	0	0	0	0	0	0
Os01g0960450-00	1849	Non-protein coding transcript.	-	-	-	444	485	92	143	5389.76	5887.46	1116.8	1735.89	0.127425	-2.27085	-1.63454
Os01g0963350-00	727	Non-protein coding transcript.	-	-	-	162	165	158	87	5001.54	5094.16	4878.04	2686.01	0.0264722	-0.0360693	-0.896907
Os01g0965101-00	289	Non-protein coding transcript.	-	-	-	3	5	3	1	232.995	388.325	232.995	77.665	0.736966	0	-1.58496
Os01g0965201-01	619	Non-protein coding transcript.	-	-	-	2	0	0	0	72.5208	0	0	0
Os01g0971301-00	1516	Non-protein coding transcript.	-	-	-	1035	776	2016	1798	15323.7	11489.1	29847.9	26620.3	-0.415502	0.961865	0.796762
Os01g0971550-00	1298	Non-protein coding transcript.	-	-	-	298	284	300	368	5153.05	4910.96	5187.64	6363.5	-0.0694214	0.00965017	0.304393
Os01g0973250-00	236	Non-protein coding transcript.	-	-	-	15	6	0	2	1426.6	570.64	0	190.213	-1.32193		-2.90689
Os01g0974550-00	439	Non-protein coding transcript.	-	-	-	23	17	2	2	1175.94	869.175	102.256	102.256	-0.436099	-3.52356	-3.52356
Os01g0978175-00	1988	Non-protein coding transcript.	-	-	-	898	723	814	570	10138.7	8162.91	9190.33	6435.49	-0.31272	-0.141687	-0.655754
Os02g0104150-00	337	Non-protein coding transcript.	-	-	-	60	33	268	240	3996.17	2197.9	17849.6	15984.7	-0.862496	2.1592	2
Os02g0105450-01	1059	Non-protein coding transcript.	-	-	-	206	234	374	288	4366.11	4959.56	7926.81	6104.07	0.183864	0.860394	0.483424
Os02g0106933-00	159	Non-protein coding transcript.	-	-	-	2	1	1	0	282.329	141.165	141.165	0	-1	-1
Os02g0108500-01	985	Non-protein coding transcript.	-	-	-	449	605	434	199	10231.4	13786.1	9889.55	4534.61	0.43022	-0.0490204	-1.17395
Os02g0114066-00	480	Non-protein coding transcript.	-	-	-	162	137	291	257	7575.25	6406.23	13607.4	12017.5	-0.241818	0.845025	0.665775
Os02g0114900-00	263	Non-protein coding transcript.	-	-	-	1	1	30	7	85.3429	85.3429	2560.29	597.4	0	4.90689	2.80735
Os02g0120700-00	631	Non-protein coding transcript.	-	-	-	613	593	959	898	21804.9	21093.5	34112.4	31942.6	-0.047855	0.645644	0.550828
Os02g0120850-00	2075	Non-protein coding transcript.	-	-	-	43	37	156	118	465.129	400.227	1687.44	1276.4	-0.216811	1.85914	1.45638
Os02g0123116-00	63	Non-protein coding transcript.	-	-	-	0	0	0	0	0	0	0	0
Os02g0124550-00	354	Non-protein coding transcript.	-	-	-	0	0	0	0	0	0	0	0
Os02g0125000-02	471	Non-protein coding transcript.	-	-	-	353	320	65	14	16822	15249.4	3097.53	667.16	-0.141596	-2.44116	-4.65617
Os02g0125533-00	1525	Non-protein coding transcript.	-	-	-	4	7	6	7	58.8726	103.027	88.3089	103.027	0.807355	0.584963	0.807355
Os02g0126900-01	3046	Non-protein coding transcript.	-	-	-	757	805	816	585	5578.14	5931.83	6012.89	4310.71	0.0886955	0.108276	-0.371857
Os02g0128501-00	3276	Non-protein coding transcript.	-	-	-	403	360	1111	2325	2761.11	2466.5	7611.9	15929.5	-0.162783	1.46301	2.52838
Os02g0131300-02	401	Non-protein coding transcript.	-	-	-	199	176	247	394	11138.6	9851.25	13825.3	22053.4	-0.177193	0.311743	0.985427
Os02g0133800-02	306	Non-protein coding transcript.	-	-	-	138	119	211	331	10122.3	8728.68	15476.9	24278.9	-0.213707	0.612575	1.26216
Os02g0135950-00	348	Non-protein coding transcript.	-	-	-	19	27	47	44	1225.46	1741.44	3031.39	2837.9	0.50696	1.30666	1.2115
Os02g0136850-00	520	Non-protein coding transcript.	-	-	-	78	75	51	26	3366.78	3237.29	2201.35	1122.26	-0.0565835	-0.612977	-1.58496
Os02g0142850-01	912	Non-protein coding transcript.	-	-	-	43	26	14	0	1058.27	639.884	344.553	0	-0.725825	-1.61891
Os02g0145500-01	1740	Non-protein coding transcript.	-	-	-	208	179	155	37	2683.1	2309.02	1999.43	477.283	-0.216624	-0.424315	-2.49099
Os02g0147850-00	984	Non-protein coding transcript.	-	-	-	51	36	84	60	1163.32	821.165	1916.05	1368.61	-0.5025	0.719892	0.234465
Os02g0148050-00	567	Non-protein coding transcript.	-	-	-	401	542	32	14	15873.9	21455.5	1266.75	554.202	0.434691	-3.64746	-4.8401
Os02g0149650-01	3069	Non-protein coding transcript.	-	-	-	4	5	35	11	29.2541	36.5676	255.973	80.4487	0.321928	3.12928	1.45943
Os02g0152500-02	466	Non-protein coding transcript.	-	-	-	187	187	187	97	9006.97	9006.97	9006.97	4672.06	0	0	-0.946982
Os02g0152750-00	302	Non-protein coding transcript.	-	-	-	168	134	128	82	12486.1	9959.12	9513.19	6094.39	-0.326228	-0.392317	-1.03477
Os02g0157700-01	495	Non-protein coding transcript.	-	-	-	2267	1850	455	47	102794	83886	20631.4	2131.16	-0.293259	-2.31685	-5.59198
Os02g0161400-01	290	Non-protein coding transcript.	-	-	-	856	685	846	785	66252	53017.1	65478	60756.8	-0.321507	-0.0169531	-0.124918
Os02g0162050-00	457	Non-protein coding transcript.	-	-	-	370	352	307	114	18172.2	17288.2	15078.1	5599.02	-0.0719498	-0.269287	-1.69849
Os02g0162700-01	1437	Non-protein coding transcript.	-	-	-	845	719	1030	1093	13198.5	11230.4	16088.1	17072.1	-0.23296	0.285621	0.37127
Os02g0162783-00	873	Non-protein coding transcript.	-	-	-	44	51	55	15	1131.26	1311.23	1414.07	385.656	0.212994	0.321928	-1.55254
Os02g0166200-01	3009	Non-protein coding transcript.	-	-	-	4278	5720	5846	2401	31911.1	42667.5	43607.3	17909.9	0.419079	0.450513	-0.833301
Os02g0167400-00	70	Non-protein coding transcript.	-	-	-	0	0	0	0	0	0	0	0
Os02g0167850-00	409	Non-protein coding transcript.	-	-	-	7	6	10	17	384.147	329.269	548.782	932.929	-0.222392	0.514573	1.28011
Os02g0168550-00	1813	Non-protein coding transcript.	-	-	-	493	400	1022	502	6103.4	4952.05	12652.5	6214.83	-0.301588	1.05174	0.0260997
Os02g0169275-00	940	Non-protein coding transcript.	-	-	-	6	4	0	0	143.267	95.5114	0	0	-0.584963
Os02g0169450-00	891	Non-protein coding transcript.	-	-	-	39	30	13	8	982.449	755.73	327.483	201.528	-0.378512	-1.58496	-2.2854
Os02g0170150-00	369	Non-protein coding transcript.	-	-	-	35	42	10	9	2128.95	2554.74	608.27	547.443	0.263034	-1.80735	-1.95936
Os02g0171001-00	852	Non-protein coding transcript.	-	-	-	19	14	115	49	500.538	368.817	3029.57	1290.86	-0.440573	2.59756	1.36678
Os02g0175850-00	214	Non-protein coding transcript.	-	-	-	49	57	75	79	5139.32	5978.39	7866.3	8285.84	0.21818	0.614109	0.689071
Os02g0175950-00	109	Non-protein coding transcript.	-	-	-	11	21	660	139	2265.11	4324.3	135907	28622.7	0.932886	5.90689	3.65951
Os02g0176650-01	416	Non-protein coding transcript.	-	-	-	310	280	172	130	16726	15107.3	9280.22	7014.12	-0.146841	-0.84986	-1.25376
Os02g0178300-00	231	Non-protein coding transcript.	-	-	-	2	4	25	4	194.331	388.661	2429.13	388.661	1	3.64386	1
Os02g0178901-00	73	Non-protein coding transcript.	-	-	-	0	0	0	0	0	0	0	0
Os02g0179450-00	3703	Non-protein coding transcript.	-	-	-	101	121	215	155	612.196	733.423	1303.19	939.509	0.260652	1.08998	0.617913
Os02g0180800-01	13244	Non-protein coding transcript.	-	-	-	2341	2706	2074	294	3967.39	4585.97	3514.9	498.254	0.209037	-0.174709	-2.99324
Os02g0189500-01	415	Non-protein coding transcript.	-	-	-	129	93	527	413	6976.93	5029.88	28502.7	22337	-0.472068	2.03043	1.67877
Os02g0192250-00	2369	Non-protein coding transcript.	-	-	-	539	588	242	87	5106.78	5571.03	2292.84	824.285	0.125531	-1.15528	-2.6312
Os02g0193425-00	2499	Non-protein coding transcript.	-	-	-	48	40	7	4	431.12	359.267	62.8716	35.9267	-0.263034	-2.77761	-3.58496
Os02g0193666-00	73	Non-protein coding transcript.	-	-	-	0	0	0	0	0	0	0	0
Os02g0193967-00	156	Non-protein coding transcript.	-	-	-	1	0	2	3	143.879	0	287.759	431.638		1	1.58496
Os02g0194800-03	302	Non-protein coding transcript.	-	-	-	27	22	38	26	2006.69	1635.08	2824.23	1932.37	-0.295456	0.49304	-0.0544478
Os02g0195566-00	1185	Non-protein coding transcript.	-	-	-	515	486	201	205	9754.66	9205.36	3807.16	3882.92	-0.0836161	-1.35738	-1.32895
Os02g0196451-00	2627	Non-protein coding transcript.	-	-	-	1	4	3	27	8.54403	34.1761	25.6321	230.689	2	1.58496	4.75489
Os02g0199950-00	4961	Non-protein coding transcript.	-	-	-	1577	1494	2110	2952	7134.86	6759.34	9546.33	13355.8	-0.0780025	0.42006	0.90451
Os02g0200950-00	567	Non-protein coding transcript.	-	-	-	0	1	0	1	0	39.5859	0	39.5859
Os02g0201401-00	1227	Non-protein coding transcript.	-	-	-	65	64	177	101	1189.03	1170.73	3237.81	1847.57	-0.0223678	1.44524	0.635844
Os02g0202225-00	2018	Non-protein coding transcript.	-	-	-	150	138	254	172	1668.37	1534.9	2825.11	1913.07	-0.120294	0.759866	0.197446
Os02g0207300-01	2021	Non-protein coding transcript.	-	-	-	0	0	2	0	0	0	22.212	0
Os02g0209201-00	1255	Non-protein coding transcript.	-	-	-	427	490	823	388	7636.73	8763.46	14719	6939.23	0.198546	0.946656	-0.138179
Os02g0211150-00	5928	Non-protein coding transcript.	-	-	-	242	382	73	83	916.284	1446.37	276.4	314.263	0.658566	-1.72904	-1.54382
Os02g0211500-01	1497	Non-protein coding transcript.	-	-	-	62	74	38	14	929.593	1109.51	569.751	209.908	0.255257	-0.706269	-2.14684
Os02g0215801-00	374	Non-protein coding transcript.	-	-	-	2	6	1	2	120.028	360.083	60.0138	120.028	1.58496	-1	0
Os02g0216500-01	2142	Non-protein coding transcript.	-	-	-	687	633	1027	437	7198.8	6632.96	10761.5	4579.15	-0.118105	0.580054	-0.652677
Os02g0217666-00	2446	Non-protein coding transcript.	-	-	-	334	291	532	768	3064.88	2670.3	4881.78	7047.38	-0.198829	0.671578	1.20126
Os02g0217850-00	4918	Non-protein coding transcript.	-	-	-	428	418	142	66	1953.34	1907.7	648.071	301.216	-0.0341079	-1.59172	-2.69707
Os02g0218300-01	2544	Non-protein coding transcript.	-	-	-	633	538	310	135	5584.83	4746.66	2735.06	1191.08	-0.234599	-1.02994	-2.22925
Os02g0220450-00	3481	Non-protein coding transcript.	-	-	-	40	50	22	23	257.916	322.396	141.854	148.302	0.321928	-0.862496	-0.798366
Os02g0221400-01	8395	Non-protein coding transcript.	-	-	-	249	258	168	181	665.735	689.798	449.171	483.928	0.0512253	-0.567685	-0.460156
Os02g0224850-00	4036	Non-protein coding transcript.	-	-	-	1035	1157	832	470	5755.89	6434.36	4626.95	2613.78	0.160758	-0.314975	-1.1389
Os02g0226350-01	214	Non-protein coding transcript.	-	-	-	27	25	203	285	2831.87	2622.1	21291.5	29891.9	-0.111031	2.91045	3.39993
Os02g0226500-01	552	Non-protein coding transcript.	-	-	-	399	398	149	24	16224	16183.3	6058.57	975.877	-0.00362032	-1.42108	-4.05528
Os02g0230250-00	1243	Non-protein coding transcript.	-	-	-	196	150	115	17	3539.22	2708.59	2076.59	306.973	-0.385891	-0.76922	-3.52725
Os02g0235050-00	361	Non-protein coding transcript.	-	-	-	41	62	9	2	2549.18	3854.85	559.575	124.35	0.596644	-2.18763	-4.35755
Os02g0236401-00	2534	Non-protein coding transcript.	-	-	-	1536	1574	2183	2178	13605.3	13941.9	19336.2	19291.9	0.0352573	0.507134	0.503826
Os02g0244450-00	56	Non-protein coding transcript.	-	-	-	152	119	170	188	60922.6	47696	68137.1	75351.7	-0.35311	0.161463	0.306661
Os02g0244650-00	3105	Non-protein coding transcript.	-	-	-	989	835	3657	2737	7149.2	6035.98	26435.4	19785	-0.244194	1.88662	1.46855
Os02g0245850-00	2923	Non-protein coding transcript.	-	-	-	192	278	428	142	1474.33	2134.71	3286.53	1090.39	0.533979	1.1565	-0.435215
Os02g0249102-00	247	Non-protein coding transcript.	-	-	-	0	0	1	0	0	0	90.8712	0
Os02g0250700-01	17180	Non-protein coding transcript.	-	-	-	4086	4778	1776	219	5338.24	6242.32	2320.29	286.117	0.225718	-1.20206	-4.22169
Os02g0251200-01	1173	Non-protein coding transcript.	-	-	-	75	113	33	2	1435.11	2162.24	631.45	38.2697	0.59136	-1.18442	-5.22882
Os02g0255801-00	1287	Non-protein coding transcript.	-	-	-	478	452	37	53	8336.28	7882.84	645.277	924.316	-0.0806878	-3.69141	-3.17295
Os02g0257400-01	252	Non-protein coding transcript.	-	-	-	258	176	32	1	22979.6	15676	2850.18	89.0682	-0.551796	-3.01123	-8.01123
Os02g0260000-01	441	Non-protein coding transcript.	-	-	-	0	0	0	1	0	0	0	50.8961
Os02g0260800-00	62	Non-protein coding transcript.	-	-	-	0	0	0	0	0	0	0	0
Os02g0261150-00	3014	Non-protein coding transcript.	-	-	-	564	557	4097	4246	4200.09	4147.96	30510.2	31619.8	-0.0180178	2.8608	2.91234
Os02g0264300-02	392	Non-protein coding transcript.	-	-	-	16	9	5	26	916.13	515.323	286.291	1488.71	-0.830075	-1.67807	0.70044
Os02g0273050-00	7726	Non-protein coding transcript.	-	-	-	1380	964	5886	4645	4009.1	2800.56	17099.7	13494.4	-0.517563	2.09262	1.75101
Os02g0273501-00	3324	Non-protein coding transcript.	-	-	-	1101	1114	1288	714	7434.46	7522.24	8697.17	4821.26	0.0169348	0.226318	-0.624818
Os02g0273800-03	662	Non-protein coding transcript.	-	-	-	38	33	10	6	1288.39	1118.87	339.051	203.431	-0.203533	-1.926	-2.66297
Os02g0274350-00	516	Non-protein coding transcript.	-	-	-	182	162	199	1132	7916.71	7046.74	8656.18	49240.2	-0.167945	0.12883	2.63686
Os02g0275300-01	345	Non-protein coding transcript.	-	-	-	9	10	12	2	585.526	650.585	780.702	130.117	0.152003	0.415037	-2.16993
Os02g0285775-00	389	Non-protein coding transcript.	-	-	-	36	44	15	2	2077.19	2538.79	865.495	115.399	0.289507	-1.26303	-4.16993
Os02g0287950-00	532	Non-protein coding transcript.	-	-	-	0	7	2	0	0	295.331	84.3804	0
Os02g0288722-00	396	Non-protein coding transcript.	-	-	-	0	0	0	0	0	0	0	0
Os02g0296350-01	6805	Non-protein coding transcript.	-	-	-	0	0	1	3	0	0	3.29834	9.89501
Os02g0306600-01	386	Non-protein coding transcript.	-	-	-	38	46	40	13	2209.63	2674.81	2325.93	755.926	0.275634	0.0740006	-1.54749
Os02g0314400-01	3207	Non-protein coding transcript.	-	-	-	2	16	4	13	13.9976	111.981	27.9952	90.9845	3	1	2.70044
Os02g0318851-00	365	Non-protein coding transcript.	-	-	-	0	0	0	0	0	0	0	0
Os02g0322500-01	2230	Non-protein coding transcript.	-	-	-	1604	1792	791	475	16144.4	18036.7	7961.5	4780.92	0.159896	-1.01992	-1.75567
Os02g0330601-01	238	Non-protein coding transcript.	-	-	-	160	190	58	14	15089.2	17918.4	5469.83	1320.3	0.247928	-1.46395	-3.51457
Os02g0452000-01	2367	Non-protein coding transcript.	-	-	-	2	5	8	7	18.9651	47.4127	75.8603	66.3778	1.32193	2	1.80735
Os02g0452550-00	19140	Non-protein coding transcript.	-	-	-	2298	2103	3390	2127	2694.83	2466.16	3975.4	2494.3	-0.12793	0.560906	-0.111559
Os02g0452601-00	654	Non-protein coding transcript.	-	-	-	6	3	5	0	205.919	102.96	171.599	0	-1	-0.263034
Os02g0452700-02	541	Non-protein coding transcript.	-	-	-	0	0	0	1	0	0	0	41.4883
Os02g0453000-01	3393	Non-protein coding transcript.	-	-	-	362	424	214	9	2394.68	2804.82	1415.64	59.5363	0.228075	-0.758379	-5.32992
Os02g0469250-00	746	Non-protein coding transcript.	-	-	-	4	8	2	2	120.349	240.699	60.1747	60.1747	1	-1	-1
Os02g0478650-00	636	Non-protein coding transcript.	-	-	-	1160	1077	529	343	40937.7	38008.6	18669	12104.9	-0.107107	-1.13279	-1.75784
Os02g0484900-01	525	Non-protein coding transcript.	-	-	-	46	103	76	19	1966.63	4403.53	3249.21	812.302	1.16294	0.724366	-1.27563
Os02g0489700-00	2850	Non-protein coding transcript.	-	-	-	7	12	81	54	55.1285	94.506	637.916	425.277	0.777608	3.5325	2.94753
Os02g0493200-01	641	Non-protein coding transcript.	-	-	-	1	0	13	1	35.0159	0	455.206	35.0159		3.70044	0
Os02g0493650-00	11095	Non-protein coding transcript.	-	-	-	15	44	24	65	30.345	89.012	48.552	131.495	1.55254	0.678072	2.11548
Os02g0498600-01	466	Non-protein coding transcript.	-	-	-	667	732	123	102	32126.5	35257.2	5924.37	4912.89	0.134157	-2.43903	-2.70912
Os02g0498666-01	4313	Non-protein coding transcript.	-	-	-	136	185	1149	485	707.754	962.754	5979.48	2523.98	0.443919	3.0787	1.83438
Os02g0508650-00	312	Non-protein coding transcript.	-	-	-	1	5	2	4	71.9397	359.698	143.879	287.759	2.32193	1	2
Os02g0512200-01	568	Non-protein coding transcript.	-	-	-	140	139	110	3	5532.26	5492.75	4346.78	118.548	-0.0103419	-0.347923	-5.54432
Os02g0514750-00	2245	Non-protein coding transcript.	-	-	-	7	5	8	5	69.985	49.9893	79.9828	49.9893	-0.485427	0.192645	-0.485427
Os02g0517421-01	208	Non-protein coding transcript.	-	-	-	94	107	55	62	10143.5	11546.3	5935.02	6690.39	0.186878	-0.773229	-0.600393
Os02g0518550-00	296	Non-protein coding transcript.	-	-	-	10	11	3	0	758.283	834.111	227.485	0	0.137504	-1.73697
Os02g0523201-00	1494	Non-protein coding transcript.	-	-	-	2	0	1	2	30.0471	0	15.0235	30.0471		-1	0
Os02g0524550-00	290	Non-protein coding transcript.	-	-	-	25	40	11	13	1934.93	3095.89	851.369	1006.16	0.678072	-1.18442	-0.943416
Os02g0529450-00	3320	Non-protein coding transcript.	-	-	-	2322	2079	1722	1171	15698.1	14055.3	11641.7	7916.66	-0.159478	-0.431283	-0.987627
Os02g0535150-00	216	Non-protein coding transcript.	-	-	-	0	0	0	0	0	0	0	0
Os02g0546700-01	1358	Non-protein coding transcript.	-	-	-	5	10	7	4	82.6406	165.281	115.697	66.1125	1	0.485427	-0.321928
Os02g0549467-00	141	Non-protein coding transcript.	-	-	-	0	0	0	0	0	0	0	0
Os02g0549533-00	143	Non-protein coding transcript.	-	-	-	0	0	0	0	0	0	0	0
Os02g0549850-00	164	Non-protein coding transcript.	-	-	-	4	9	12	4	547.443	1231.75	1642.33	547.443	1.16993	1.58496	0
Os02g0552450-00	2473	Non-protein coding transcript.	-	-	-	326	290	613	1161	2958.81	2632.07	5563.64	10537.3	-0.168819	0.911015	1.83242
Os02g0553400-01	704	Non-protein coding transcript.	-	-	-	10	11	0	0	318.824	350.706	0	0	0.137504
Os02g0555766-00	73	Non-protein coding transcript.	-	-	-	0	0	0	0	0	0	0	0
Os02g0556750-01	603	Non-protein coding transcript.	-	-	-	33	50	27	37	1228.34	1861.13	1005.01	1377.23	0.599462	-0.289507	0.165059
Os02g0557150-00	3927	Non-protein coding transcript.	-	-	-	2255	1818	5079	4353	12888.7	10391	29029.6	24880	-0.310775	1.17142	0.948883
Os02g0557250-00	1256	Non-protein coding transcript.	-	-	-	634	679	603	515	11329.8	12134	10775.8	9203.24	0.0989287	-0.0723248	-0.29991
Os02g0562350-00	581	Non-protein coding transcript.	-	-	-	1042	855	1210	796	40254.5	33030.3	46744.7	30751.1	-0.285359	0.215652	-0.388515
Os02g0564150-00	379	Non-protein coding transcript.	-	-	-	48	46	29	20	2842.66	2724.22	1717.44	1184.44	-0.0614005	-0.726982	-1.26303
Os02g0572500-00	1459	Non-protein coding transcript.	-	-	-	447	203	533	1257	6876.62	3122.94	8199.64	19337.6	-1.1388	0.253861	1.49164
Os02g0575425-00	48	Non-protein coding transcript.	-	-	-	0	0	0	0	0	0	0	0
Os02g0579150-00	48	Non-protein coding transcript.	-	-	-	0	0	0	0	0	0	0	0
Os02g0580366-00	1657	Non-protein coding transcript.	-	-	-	1150	1000	767	461	15577.5	13545.7	10389.5	6244.55	-0.201634	-0.584335	-1.3188
Os02g0580800-03	201	Non-protein coding transcript.	-	-	-	14	9	15	17	1563.35	1005.01	1675.01	1898.35	-0.63743	0.0995357	0.280108
Os02g0583900-01	620	Non-protein coding transcript.	-	-	-	40	114	28	2	1448.08	4127.02	1013.65	72.4038	1.51096	-0.514573	-4.32193
Os02g0588775-00	195	Non-protein coding transcript.	-	-	-	0	0	0	1	0	0	0	115.103
Os02g0590850-00	456	Non-protein coding transcript.	-	-	-	8	18	1	2	393.775	885.994	49.2219	98.4438	1.16993	-3	-2
Os02g0591850-01	415	Non-protein coding transcript.	-	-	-	2	2	7	4	108.17	108.17	378.593	216.339	0	1.80735	1
Os02g0597850-01	826	Non-protein coding transcript.	-	-	-	227	254	94	74	6168.35	6902.03	2554.29	2010.83	0.162136	-1.27196	-1.6171
Os02g0597950-00	2605	Non-protein coding transcript.	-	-	-	1048	999	937	949	9029.77	8607.57	8073.37	8176.77	-0.0690821	-0.161518	-0.143159
Os02g0602601-00	192	Non-protein coding transcript.	-	-	-	13	8	4	7	1519.73	935.216	467.608	818.314	-0.70044	-1.70044	-0.893085
Os02g0602700-01	1968	Non-protein coding transcript.	-	-	-	15	21	11	7	171.076	239.506	125.456	79.8355	0.485427	-0.447459	-1.09954
Os02g0609700-01	1341	Non-protein coding transcript.	-	-	-	27	70	11	0	451.916	1171.63	184.114	0	1.3744	-1.29546
Os02g0612800-02	271	Non-protein coding transcript.	-	-	-	50	42	60	62	4141.18	3478.59	4969.41	5135.06	-0.251539	0.263034	0.31034
Os02g0612950-00	750	Non-protein coding transcript.	-	-	-	0	0	0	0	0	0	0	0
Os02g0617550-00	97	Non-protein coding transcript.	-	-	-	0	0	0	0	0	0	0	0
Os02g0617900-01	263	Non-protein coding transcript.	-	-	-	130	158	39	10	11094.6	13484.2	3328.37	853.429	0.281413	-1.73697	-3.70044
Os02g0618000-01	555	Non-protein coding transcript.	-	-	-	60	20	6	6	2426.51	808.835	242.651	242.651	-1.58496	-3.32193	-3.32193
Os02g0618301-00	1351	Non-protein coding transcript.	-	-	-	213	211	58	62	3538.73	3505.5	963.598	1030.05	-0.0136104	-1.87673	-1.78051
Os02g0621350-00	211	Non-protein coding transcript.	-	-	-	6	2	97	146	638.251	212.75	10318.4	15530.8	-1.58496	4.01495	4.60486
Os02g0622150-00	2455	Non-protein coding transcript.	-	-	-	361	350	327	151	3300.49	3199.92	2989.64	1380.54	-0.0446439	-0.142708	-1.25745
Os02g0623550-00	1815	Non-protein coding transcript.	-	-	-	361	254	103	55	4464.3	3141.09	1273.75	680.157	-0.50717	-1.80935	-2.7145
Os02g0626100-04	216	Non-protein coding transcript.	-	-	-	23	27	14	73	2390	2805.65	1454.78	7585.64	0.231326	-0.716207	1.66626
Os02g0626200-01	469	Non-protein coding transcript.	-	-	-	1	2	0	0	47.8575	95.715	0	0	1
Os02g0633600-01	464	Non-protein coding transcript.	-	-	-	10	17	16	7	483.732	822.345	773.972	338.613	0.765535	0.678072	-0.514573
Os02g0635400-00	261	Non-protein coding transcript.	-	-	-	2	8	5	2	171.994	687.975	429.984	171.994	2	1.32193	0
Os02g0635966-00	73	Non-protein coding transcript.	-	-	-	0	0	0	0	0	0	0	0
Os02g0638950-00	124	Non-protein coding transcript.	-	-	-	0	0	2	5	0	0	362.019	905.047
Os02g0641850-01	1457	Non-protein coding transcript.	-	-	-	12	23	0	2	184.861	354.316	0	30.8101	0.938599		-2.58496
Os02g0644650-00	414	Non-protein coding transcript.	-	-	-	11	14	0	0	596.369	759.016	0	0	0.347923
Os02g0648000-01	1678	Non-protein coding transcript.	-	-	-	16	20	0	6	214.018	267.523	0	80.2569	0.321928		-1.41504
Os02g0648200-00	582	Non-protein coding transcript.	-	-	-	3	2	0	2	115.697	77.1312	0	77.1312	-0.584963		-0.584963
Os02g0649000-01	955	Non-protein coding transcript.	-	-	-	191	247	258	8	4489.04	5805.19	6063.72	188.022	0.370938	0.433798	-4.57743
Os02g0651500-03	308	Non-protein coding transcript.	-	-	-	690	754	449	1178	50283	54947	32720.4	85845.5	0.127968	-0.619881	0.771671
Os02g0651500-05	306	Non-protein coding transcript.	-	-	-	45	61	35	5	3300.76	4474.37	2567.26	366.751	0.438884	-0.36257	-3.16993
Os02g0653000-01	404	Non-protein coding transcript.	-	-	-	14	2	7	2	777.803	111.115	388.902	111.115	-2.80735	-1	-2.80735
Os02g0655401-00	406	Non-protein coding transcript.	-	-	-	1	1	1	0	55.2837	55.2837	55.2837	0	0	0
Os02g0659301-00	73	Non-protein coding transcript.	-	-	-	0	0	0	0	0	0	0	0
Os02g0661500-01	3479	Non-protein coding transcript.	-	-	-	476	608	99	50	3070.97	3922.58	638.71	322.581	0.35311	-2.26546	-3.25096
Os02g0664050-00	1665	Non-protein coding transcript.	-	-	-	1556	1376	9323	7548	20975.8	18549.3	125680	101751	-0.177362	2.58295	2.27825
Os02g0664350-00	461	Non-protein coding transcript.	-	-	-	2	0	0	0	97.376	0	0	0
Os02g0668700-00	1153	Non-protein coding transcript.	-	-	-	71	92	65	8	1382.14	1790.94	1265.34	155.734	0.373815	-0.127379	-3.14975
Os02g0670300-00	46	Non-protein coding transcript.	-	-	-	0	0	0	0	0	0	0	0
Os02g0671400-03	499	Non-protein coding transcript.	-	-	-	27	15	15	1	1214.47	674.705	674.705	44.9803	-0.847997	-0.847997	-4.75489
Os02g0674050-00	626	Non-protein coding transcript.	-	-	-	35	12	39	74	1254.92	430.259	1398.34	2653.26	-1.54432	0.156119	1.08017
Os02g0676450-01	7272	Non-protein coding transcript.	-	-	-	49	37	34	27	151.24	114.201	104.942	83.3361	-0.405256	-0.527247	-0.859822
Os02g0686450-00	4370	Non-protein coding transcript.	-	-	-	961	900	1244	1395	4935.88	4622.58	6389.43	7164.99	-0.0946114	0.372378	0.537657
Os02g0688800-00	157	Non-protein coding transcript.	-	-	-	10	5	4	0	1429.63	714.815	571.852	0	-1	-1.32193
Os02g0690300-01	8317	Non-protein coding transcript.	-	-	-	32	43	38	34	86.3587	116.045	102.551	91.7562	0.426265	0.247928	0.0874628
Os02g0697400-02	226	Non-protein coding transcript.	-	-	-	0	0	0	0	0	0	0	0
Os02g0699350-00	2616	Non-protein coding transcript.	-	-	-	573	494	404	250	4916.32	4238.5	3466.3	2144.99	-0.214024	-0.50418	-1.19661
Os02g0700350-00	666	Non-protein coding transcript.	-	-	-	93	107	63	39	3134.24	3606.06	2123.19	1314.36	0.202308	-0.561879	-1.25376
Os02g0700600-05	316	Non-protein coding transcript.	-	-	-	18	16	12	7	1278.52	1136.46	852.349	497.203	-0.169925	-0.584963	-1.36257
Os02g0700650-00	1088	Non-protein coding transcript.	-	-	-	30	35	24	13	618.893	722.042	495.114	268.187	0.222392	-0.321928	-1.20645
Os02g0702633-00	2301	Non-protein coding transcript.	-	-	-	0	3	0	0	0	29.2636	0	0
Os02g0705550-01	1865	Non-protein coding transcript.	-	-	-	21	18	240	599	252.734	216.629	2888.39	7208.93	-0.222392	3.51457	4.83409
Os02g0716600-01	700	Non-protein coding transcript.	-	-	-	29	11	15	3	929.872	352.71	480.968	96.1936	-1.39855	-0.95109	-3.27302
Os02g0717550-00	1148	Non-protein coding transcript.	-	-	-	329	376	4676	9029	6432.46	7351.38	91423	176531	0.192645	3.82912	4.77841
Os02g0717650-00	992	Non-protein coding transcript.	-	-	-	264	262	263	557	5973.31	5928.06	5950.69	12602.8	-0.0109711	-0.00547513	1.07714
Os02g0718050-00	701	Non-protein coding transcript.	-	-	-	1	0	2	13	32.0188	0	64.0376	416.244		1	3.70044
Os02g0718100-01	597	Non-protein coding transcript.	-	-	-	125	49	363	298	4699.58	1842.23	13647.6	11203.8	-1.35107	1.53804	1.25338
Os02g0718950-00	239	Non-protein coding transcript.	-	-	-	210	159	324	548	19721.7	14932.1	30427.8	51464.3	-0.401363	0.625604	1.38379
Os02g0719266-00	547	Non-protein coding transcript.	-	-	-	0	0	0	0	0	0	0	0
Os02g0720250-00	1902	Non-protein coding transcript.	-	-	-	13	11	76	124	153.411	129.809	896.863	1463.3	-0.241008	2.54749	3.25376
Os02g0722600-01	487	Non-protein coding transcript.	-	-	-	31	17	20	0	1428.75	783.507	921.773	0	-0.866733	-0.632268
Os02g0722650-00	531	Non-protein coding transcript.	-	-	-	13	2	6	0	549.505	84.5393	253.618	0	-2.70044	-1.11548
Os02g0724300-01	793	Non-protein coding transcript.	-	-	-	120	93	123	332	3396.5	2632.28	3481.41	9396.97	-0.367732	0.0356239	1.46815
Os02g0724300-02	630	Non-protein coding transcript.	-	-	-	68	59	58	180	2422.65	2102.01	2066.38	6412.91	-0.20482	-0.229482	1.40439
Os02g0726833-01	1615	Non-protein coding transcript.	-	-	-	44	64	156	66	611.509	889.468	2168.08	917.264	0.540568	1.82597	0.584963
Os02g0728850-00	1606	Non-protein coding transcript.	-	-	-	18	8	10	3	251.565	111.807	139.758	41.9275	-1.16993	-0.847997	-2.58496
Os02g0730350-00	769	Non-protein coding transcript.	-	-	-	574	440	1263	1467	16753.6	12842.5	36863.8	42818	-0.383547	1.13773	1.35375
Os02g0731050-01	1892	Non-protein coding transcript.	-	-	-	12	11	7	4	142.358	130.495	83.0424	47.4528	-0.125531	-0.777608	-1.58496
Os02g0731300-01	4744	Non-protein coding transcript.	-	-	-	819	797	1105	212	3874.92	3770.83	5228.06	1003.03	-0.0392837	0.432111	-1.9498
Os02g0736100-02	466	Non-protein coding transcript.	-	-	-	8	13	65	57	385.325	626.153	3130.77	2745.44	0.70044	3.02237	2.83289
Os02g0740001-00	2570	Non-protein coding transcript.	-	-	-	75	51	6	0	655.015	445.41	52.4012	0	-0.556393	-3.64386
Os02g0742000-03	424	Non-protein coding transcript.	-	-	-	222	202	808	1207	11752	10693.2	42772.9	63894.6	-0.136204	1.8638	2.44279
Os02g0742550-00	690	Non-protein coding transcript.	-	-	-	337	270	423	542	10962.4	8782.9	13759.9	17630.8	-0.319789	0.327909	0.685544
Os02g0750200-01	742	Non-protein coding transcript.	-	-	-	5461	5098	1077	305	165193	154212	32578.8	9226.12	-0.0992338	-2.34215	-4.16228
Os02g0750300-00	48	Non-protein coding transcript.	-	-	-	0	0	0	0	0	0	0	0
Os02g0753100-00	310	Non-protein coding transcript.	-	-	-	7	0	1	0	506.827	0	72.4038	0		-2.80735
Os02g0753850-00	1519	Non-protein coding transcript.	-	-	-	24	30	51	71	354.631	443.289	753.591	1049.12	0.321928	1.08746	1.56478
Os02g0757250-00	76	Non-protein coding transcript.	-	-	-	0	0	0	0	0	0	0	0
Os02g0768950-00	417	Non-protein coding transcript.	-	-	-	317	303	356	293	17062.6	16309.1	19161.8	15770.8	-0.065165	0.167394	-0.113582
Os02g0769250-00	368	Non-protein coding transcript.	-	-	-	2	0	1	1	121.985	0	60.9923	60.9923		-1	-1
Os02g0771900-00	932	Non-protein coding transcript.	-	-	-	338	315	590	590	8139.99	7586.08	14208.9	14208.9	-0.101671	0.803692	0.803692
Os02g0772700-01	3118	Non-protein coding transcript.	-	-	-	16	13	3	11	115.177	93.5816	21.5957	79.1844	-0.29956	-2.41504	-0.540568
Os02g0777001-00	794	Non-protein coding transcript.	-	-	-	20	10	112	261	565.37	282.685	3166.07	7378.07	-1	2.48543	3.70598
Os02g0777950-01	539	Non-protein coding transcript.	-	-	-	67	54	39	27	2790.03	2248.68	1624.05	1124.34	-0.311202	-0.780687	-1.3112
Os02g0778300-03	335	Non-protein coding transcript.	-	-	-	21	30	21	8	1407.01	2010.02	1407.01	536.004	0.514573	0	-1.39232
Os02g0778666-00	2999	Non-protein coding transcript.	-	-	-	113	95	70	30	845.717	711.001	523.895	224.527	-0.250323	-0.690896	-1.91329
Os02g0781350-00	616	Non-protein coding transcript.	-	-	-	2	0	1	4	72.874	0	36.437	145.748		-1	1
Os02g0784801-00	938	Non-protein coding transcript.	-	-	-	1613	1412	2444	2120	38597.1	33787.4	58481.9	50729	-0.192006	0.599498	0.394318
Os02g0787400-00	157	Non-protein coding transcript.	-	-	-	16	22	10	8	2287.41	3145.18	1429.63	1143.7	0.459432	-0.678072	-1
Os02g0791650-00	73	Non-protein coding transcript.	-	-	-	0	0	0	0	0	0	0	0
Os02g0792600-02	505	Non-protein coding transcript.	-	-	-	3	5	4	2	133.338	222.229	177.784	88.8918	0.736966	0.415037	-0.584963
Os02g0793850-00	1758	Non-protein coding transcript.	-	-	-	57	56	13	3	727.745	714.977	165.977	38.3024	-0.0255351	-2.13245	-4.24793
Os02g0794000-02	762	Non-protein coding transcript.	-	-	-	7	6	38	74	206.189	176.734	1119.31	2179.72	-0.222392	2.44057	3.4021
Os02g0796750-00	211	Non-protein coding transcript.	-	-	-	214	280	486	868	22764.3	29785.1	51698.4	92333.7	0.387816	1.18335	2.02008
Os02g0800433-00	1446	Non-protein coding transcript.	-	-	-	6	7	5	3	93.1335	108.656	77.6113	46.5668	0.222392	-0.263034	-1
Os02g0800750-00	1446	Non-protein coding transcript.	-	-	-	5	8	5	2	77.6113	124.178	77.6113	31.0445	0.678072	0	-1.32193
Os02g0801210-00	1446	Non-protein coding transcript.	-	-	-	5	3	7	3	77.6113	46.5668	108.656	46.5668	-0.736966	0.485427	-0.736966
Os02g0802650-01	696	Non-protein coding transcript.	-	-	-	7	1	19	5	225.742	32.2488	612.728	161.244	-2.80735	1.44057	-0.485427
Os02g0804000-01	600	Non-protein coding transcript.	-	-	-	0	0	0	2	0	0	0	74.8173
Os02g0804000-02	664	Non-protein coding transcript.	-	-	-	0	1	0	1	0	33.803	0	33.803
Os02g0804933-01	4833	Non-protein coding transcript.	-	-	-	30	31	0	13	139.325	143.969	0	60.374	0.0473057		-1.20645
Os02g0808475-00	225	Non-protein coding transcript.	-	-	-	0	0	0	0	0	0	0	0
Os02g0810000-01	267	Non-protein coding transcript.	-	-	-	237	173	303	359	19923.2	14543.1	25471.5	30179.1	-0.454115	0.354431	0.599097
Os02g0810425-00	3955	Non-protein coding transcript.	-	-	-	3349	3070	9297	11004	19006	17422.7	52761.8	62449.2	-0.125492	1.47303	1.71623
Os02g0813800-02	405	Non-protein coding transcript.	-	-	-	46	38	97	44	2549.33	2105.97	5375.76	2438.49	-0.275634	1.07635	-0.0641303
Os02g0816350-00	1012	Non-protein coding transcript.	-	-	-	44	46	12	9	975.877	1020.24	266.148	199.611	0.0641303	-1.87447	-2.28951
Os02g0817850-00	3288	Non-protein coding transcript.	-	-	-	811	854	996	249	5536.2	5829.74	6799.09	1699.77	0.0745342	0.296444	-1.70356
Os02g0818500-01	589	Non-protein coding transcript.	-	-	-	6	3	4	0	228.644	114.322	152.429	0	-1	-0.584963
Os02g0819650-00	579	Non-protein coding transcript.	-	-	-	161	144	117	140	6241.23	5582.22	4535.55	5427.16	-0.160992	-0.460552	-0.201634
Os02g0821100-01	681	Non-protein coding transcript.	-	-	-	2	0	0	0	65.9183	0	0	0
Os02g0821301-00	199	Non-protein coding transcript.	-	-	-	0	0	0	0	0	0	0	0
Os02g0821850-00	1985	Non-protein coding transcript.	-	-	-	271	294	22	27	3064.3	3324.37	248.763	305.3	0.117523	-3.62272	-3.32726
Os02g0822600-02	260	Non-protein coding transcript.	-	-	-	92	103	4	7	7942.14	8891.74	345.31	604.293	0.162939	-4.52356	-3.71621
Os02g0823500-00	203	Non-protein coding transcript.	-	-	-	35	28	48	33	3869.86	3095.89	5307.23	3648.72	-0.321928	0.455679	-0.0848889
Os02g0823950-00	189	Non-protein coding transcript.	-	-	-	0	2	0	1	0	237.515	0	118.758
Os02g0825166-00	1813	Non-protein coding transcript.	-	-	-	1	1	1	8	12.3801	12.3801	12.3801	99.041	0	0	3
Os02g0825550-00	1587	Non-protein coding transcript.	-	-	-	249	173	102	31	3521.64	2446.76	1442.6	438.438	-0.525374	-1.28758	-3.00581
Os02g0826533-00	1538	Non-protein coding transcript.	-	-	-	0	0	0	0	0	0	0	0
Os02g0827900-04	531	Non-protein coding transcript.	-	-	-	109	87	48	48	4607.39	3677.46	2028.94	2028.94	-0.325241	-1.18322	-1.18322
Os02g0831650-00	1519	Non-protein coding transcript.	-	-	-	292	276	86	24	4314.68	4078.25	1270.76	354.631	-0.0813001	-1.76356	-3.60486
Os02g0832833-00	459	Non-protein coding transcript.	-	-	-	82	86	79	35	4009.81	4205.41	3863.11	1711.51	0.0687128	-0.0537713	-1.22827
Os02g0833950-00	278	Non-protein coding transcript.	-	-	-	0	0	0	0	0	0	0	0
Os02g0834025-00	3324	Non-protein coding transcript.	-	-	-	321	348	259	118	2167.54	2349.86	1748.89	796.79	0.116514	-0.309621	-1.44379
Os02g0834050-00	565	Non-protein coding transcript.	-	-	-	211	289	166	125	8382.18	11480.8	6594.51	4965.75	0.453826	-0.34606	-0.755315
Os03g0100225-00	64	Non-protein coding transcript.	-	-	-	0	0	0	0	0	0	0	0
Os03g0103700-01	1253	Non-protein coding transcript.	-	-	-	1658	1871	975	104	29700	33515.5	17465.3	1862.97	0.174366	-0.76597	-3.99479
Os03g0103700-02	1399	Non-protein coding transcript.	-	-	-	1745	2193	1162	113	27996.3	35183.9	18642.8	1812.94	0.329679	-0.586617	-3.94883
Os03g0106100-01	6215	Non-protein coding transcript.	-	-	-	1169	1394	200	827	4221.79	5034.36	722.291	2986.67	0.253956	-2.5472	-0.499316
Os03g0106250-00	1110	Non-protein coding transcript.	-	-	-	206	266	23	146	4165.5	5378.75	465.08	2952.25	0.368782	-3.16294	-0.496676
Os03g0108932-00	2855	Non-protein coding transcript.	-	-	-	243	225	112	45	1910.4	1768.88	880.511	353.777	-0.111031	-1.11746	-2.43296
Os03g0109350-00	1638	Non-protein coding transcript.	-	-	-	92	116	63	15	1260.66	1589.52	863.276	205.542	0.334419	-0.546282	-2.61667
Os03g0112950-01	1056	Non-protein coding transcript.	-	-	-	0	1	0	0	0	21.2549	0	0
Os03g0114700-01	3773	Non-protein coding transcript.	-	-	-	277	297	155	87	1647.84	1766.82	922.079	517.554	0.100577	-0.837618	-1.6708
Os03g0114850-00	667	Non-protein coding transcript.	-	-	-	93	64	59	77	3129.54	2153.66	1985.41	2591.12	-0.539159	-0.656516	-0.272372
Os03g0117050-01	266	Non-protein coding transcript.	-	-	-	7	11	15	14	590.663	928.184	1265.71	1181.33	0.652077	1.09954	1
Os03g0117432-00	194	Non-protein coding transcript.	-	-	-	1	2	0	0	115.697	231.394	0	0	1
Os03g0118450-00	281	Non-protein coding transcript.	-	-	-	99	87	494	129	7907.73	6949.22	39458.8	10304	-0.186413	2.31901	0.381871
Os03g0118500-01	3656	Non-protein coding transcript.	-	-	-	1171	945	66	36	7189.09	5801.61	405.192	221.014	-0.309355	-4.14913	-5.0236
Os03g0120425-00	1532	Non-protein coding transcript.	-	-	-	177	199	6	15	2593.21	2915.53	87.9054	219.763	0.169019	-4.88264	-3.56071
Os03g0120501-01	1415	Non-protein coding transcript.	-	-	-	10	18	5	119	158.623	285.522	79.3116	1887.62	0.847997	-1	3.57289
Os03g0122034-00	528	Non-protein coding transcript.	-	-	-	479	353	354	217	20362.2	15006	15048.5	9224.63	-0.440357	-0.436276	-1.14233
Os03g0122500-01	988	Non-protein coding transcript.	-	-	-	889	759	672	340	20196.1	17242.8	15266.4	7724.05	-0.228084	-0.403722	-1.38665
Os03g0124800-01	511	Non-protein coding transcript.	-	-	-	10	2	30	20	439.24	87.8481	1317.72	878.481	-2.32193	1.58496	1
Os03g0127650-00	1378	Non-protein coding transcript.	-	-	-	131	145	8	3	2133.76	2361.79	130.306	48.8647	0.146486	-4.03342	-5.44846
Os03g0127800-00	343	Non-protein coding transcript.	-	-	-	0	0	0	0	0	0	0	0
Os03g0128866-00	2220	Non-protein coding transcript.	-	-	-	28	20	1	7	283.092	202.209	10.1104	70.7731	-0.485427	-4.80735	-2
Os03g0130400-03	326	Non-protein coding transcript.	-	-	-	78	62	43	13	5370.32	4268.71	2960.56	895.053	-0.331206	-0.859137	-2.58496
Os03g0130800-02	354	Non-protein coding transcript.	-	-	-	26	22	37	35	1648.52	1394.9	2345.96	2219.16	-0.241008	0.509014	0.428843
Os03g0131450-00	4476	Non-protein coding transcript.	-	-	-	345	330	80	17	1730.02	1654.81	401.165	85.2475	-0.0641303	-2.10852	-4.34299
Os03g0133050-00	545	Non-protein coding transcript.	-	-	-	71	21	15	37	2924.05	864.86	617.757	1523.8	-1.75743	-2.24286	-0.940294
Os03g0136975-00	908	Non-protein coding transcript.	-	-	-	667	578	3962	7211	16487.8	14287.8	97938.1	178251	-0.206617	2.57047	3.43444
Os03g0137050-00	892	Non-protein coding transcript.	-	-	-	420	399	768	437	10568.4	10039.9	19325	10996.1	-0.0740006	0.870717	0.057244
Os03g0137250-00	285	Non-protein coding transcript.	-	-	-	80	72	116	73	6300.4	5670.36	9135.58	5749.12	-0.152003	0.536053	-0.132104
Os03g0137350-00	3177	Non-protein coding transcript.	-	-	-	4059	3833	3001	3150	28676.4	27079.8	21201.8	22254.4	-0.0826503	-0.435681	-0.365773
Os03g0140551-01	1193	Non-protein coding transcript.	-	-	-	13	21	25	11	244.583	395.095	470.352	206.955	0.691878	0.943416	-0.241008
Os03g0142666-00	109	Non-protein coding transcript.	-	-	-	0	0	0	0	0	0	0	0
Os03g0143200-01	377	Non-protein coding transcript.	-	-	-	68	59	50	39	4048.47	3512.64	2976.81	2321.91	-0.20482	-0.443607	-0.802061
Os03g0143466-00	1041	Non-protein coding transcript.	-	-	-	352	293	22	13	7589.53	6317.42	474.346	280.295	-0.264675	-4	-4.75899
Os03g0144150-00	234	Non-protein coding transcript.	-	-	-	85	129	87	22	8153.16	12373.6	8345	2110.23	0.601836	0.0335526	-1.94996
Os03g0144200-01	1447	Non-protein coding transcript.	-	-	-	451	475	431	64	6995.7	7367.97	6685.47	992.738	0.0748001	-0.0654396	-2.81698
Os03g0145950-00	195	Non-protein coding transcript.	-	-	-	0	0	0	0	0	0	0	0
Os03g0146800-01	564	Non-protein coding transcript.	-	-	-	0	0	0	1	0	0	0	39.7964
Os03g0148950-00	171	Non-protein coding transcript.	-	-	-	0	0	0	0	0	0	0	0
Os03g0149050-00	506	Non-protein coding transcript.	-	-	-	0	0	0	0	0	0	0	0
Os03g0151201-01	2158	Non-protein coding transcript.	-	-	-	196	240	72	41	2038.58	2496.22	748.866	426.438	0.292181	-1.44478	-2.25716
Os03g0152200-00	2213	Non-protein coding transcript.	-	-	-	113	112	608	489	1146.09	1135.95	6166.59	4959.64	-0.012824	2.42775	2.11351
Os03g0152950-00	2448	Non-protein coding transcript.	-	-	-	21	15	60	47	192.544	137.532	550.127	430.933	-0.485427	1.51457	1.16227
Os03g0155400-00	725	Non-protein coding transcript.	-	-	-	0	0	0	0	0	0	0	0
Os03g0155632-00	704	Non-protein coding transcript.	-	-	-	0	4	1	0	0	127.529	31.8824	0
Os03g0155933-00	109	Non-protein coding transcript.	-	-	-	0	0	0	0	0	0	0	0
Os03g0155966-00	745	Non-protein coding transcript.	-	-	-	0	1	1	1	0	30.1278	30.1278	30.1278
Os03g0156100-00	109	Non-protein coding transcript.	-	-	-	0	0	0	0	0	0	0	0
Os03g0156200-00	670	Non-protein coding transcript.	-	-	-	0	0	0	0	0	0	0	0
Os03g0156366-00	109	Non-protein coding transcript.	-	-	-	0	0	0	0	0	0	0	0
Os03g0156432-00	639	Non-protein coding transcript.	-	-	-	0	0	0	0	0	0	0	0
Os03g0157800-03	283	Non-protein coding transcript.	-	-	-	84	70	71	98	6662.17	5551.81	5631.12	7772.54	-0.263034	-0.24257	0.222392
Os03g0160502-00	658	Non-protein coding transcript.	-	-	-	60	62	39	16	2046.67	2114.9	1330.34	545.779	0.0473057	-0.621488	-1.90689
Os03g0161150-00	907	Non-protein coding transcript.	-	-	-	27	18	114	224	668.159	445.439	2821.11	5543.24	-0.584963	2.078	3.05247
Os03g0166050-00	1783	Non-protein coding transcript.	-	-	-	0	2	0	0	0	25.1769	0	0
Os03g0167100-00	171	Non-protein coding transcript.	-	-	-	76	96	35	31	9975.63	12600.8	4594.04	4069.01	0.337035	-1.11864	-1.29373
Os03g0171950-00	2222	Non-protein coding transcript.	-	-	-	530	614	273	355	5353.71	6202.22	2757.67	3585.98	0.212246	-0.957091	-0.578173
Os03g0177900-03	205	Non-protein coding transcript.	-	-	-	90	65	86	148	9853.98	7116.76	9416.03	16204.3	-0.469485	-0.0655883	0.7176
Os03g0178600-01	364	Non-protein coding transcript.	-	-	-	42	57	1	0	2589.83	3514.77	61.6626	0	0.440573	-5.39232
Os03g0179950-00	245	Non-protein coding transcript.	-	-	-	52	42	29	53	4763.87	3847.74	2656.78	4855.49	-0.308122	-0.842459	0.0274807
Os03g0182350-01	820	Non-protein coding transcript.	-	-	-	651	748	1135	1550	17819.3	20474.4	31067.4	42426.9	0.200381	0.801963	1.25154
Os03g0182900-01	1044	Non-protein coding transcript.	-	-	-	0	0	0	3	0	0	0	64.4976
Os03g0184050-01	165	Non-protein coding transcript.	-	-	-	268	289	220	381	36456.4	39313.1	29926.9	51828	0.108836	-0.284729	0.507558
Os03g0187200-01	206	Non-protein coding transcript.	-	-	-	67	87	68	77	7300.13	9479.27	7409.09	8389.7	0.376854	0.0213737	0.200697
Os03g0190301-00	65	Non-protein coding transcript.	-	-	-	0	0	0	0	0	0	0	0
Os03g0191050-00	124	Non-protein coding transcript.	-	-	-	49	58	86	108	8869.47	10498.6	15566.8	19549	0.243271	0.811555	1.14018
Os03g0191550-00	68	Non-protein coding transcript.	-	-	-	0	0	0	0	0	0	0	0
Os03g0193450-00	2357	Non-protein coding transcript.	-	-	-	12	8	10	9	114.273	76.1822	95.2277	85.705	-0.584963	-0.263034	-0.415037
Os03g0195350-00	3994	Non-protein coding transcript.	-	-	-	389	354	166	30	2186.07	1989.38	932.874	168.592	-0.136021	-1.22859	-3.69674
Os03g0197050-00	688	Non-protein coding transcript.	-	-	-	13	20	84	25	424.109	652.476	2740.4	815.595	0.621488	2.69188	0.943416
Os03g0197875-00	48	Non-protein coding transcript.	-	-	-	0	0	0	1	0	0	0	467.608
Os03g0198433-00	2935	Non-protein coding transcript.	-	-	-	975	831	728	254	7456.23	6355.01	5567.32	1942.44	-0.230554	-0.421464	-1.94057
Os03g0203451-00	574	Non-protein coding transcript.	-	-	-	136	317	196	221	5318.02	12395.7	7664.21	8641.78	1.22088	0.527247	0.70044
Os03g0203750-00	634	Non-protein coding transcript.	-	-	-	20	8	16	38	708.05	283.22	566.44	1345.29	-1.32193	-0.321928	0.925999
Os03g0204432-00	221	Non-protein coding transcript.	-	-	-	0	0	0	0	0	0	0	0
Os03g0210050-00	372	Non-protein coding transcript.	-	-	-	201	189	77	91	12127.6	11403.6	4645.91	5490.62	-0.0888093	-1.38427	-1.14326
Os03g0213750-00	4749	Non-protein coding transcript.	-	-	-	771	843	518	341	3643.97	3984.27	2448.22	1611.67	0.128802	-0.573779	-1.17696
Os03g0215301-01	203	Non-protein coding transcript.	-	-	-	3	1	1	0	331.702	110.567	110.567	0	-1.58496	-1.58496
Os03g0221150-01	220	Non-protein coding transcript.	-	-	-	46	36	6	8	4693.08	3672.85	612.141	816.188	-0.353637	-2.9386	-2.52356
Os03g0222401-00	528	Non-protein coding transcript.	-	-	-	89	123	39	8	3783.37	5228.71	1657.88	340.078	0.466781	-1.19033	-3.47573
Os03g0223550-00	276	Non-protein coding transcript.	-	-	-	3	5	2	2	243.969	406.616	162.646	162.646	0.736966	-0.584963	-0.584963
Os03g0227075-00	74	Non-protein coding transcript.	-	-	-	0	0	0	0	0	0	0	0
Os03g0230000-01	688	Non-protein coding transcript.	-	-	-	58	42	75	10	1892.18	1370.2	2446.79	326.238	-0.465664	0.370838	-2.53605
Os03g0230300-02	260	Non-protein coding transcript.	-	-	-	9	5	634	1819	776.948	431.638	54731.7	157030	-0.847997	6.13841	7.659
Os03g0232250-00	291	Non-protein coding transcript.	-	-	-	0	0	0	0	0	0	0	0
Os03g0234350-00	1971	Non-protein coding transcript.	-	-	-	3068	3309	2093	1915	34937.5	37681.9	23834.5	21807.5	0.109097	-0.551726	-0.679954
Os03g0240166-00	200	Non-protein coding transcript.	-	-	-	0	2	0	0	0	224.452	0	0
Os03g0242350-01	1002	Non-protein coding transcript.	-	-	-	376	226	1325	1370	8422.54	5062.49	29680.5	30688.5	-0.73441	1.81719	1.86537
Os03g0244800-00	667	Non-protein coding transcript.	-	-	-	6	18	31	17	201.906	605.717	1043.18	572.066	1.58496	2.36923	1.5025
Os03g0246500-02	323	Non-protein coding transcript.	-	-	-	17	2	8	12	1181.33	138.979	555.918	833.877	-3.08746	-1.08746	-0.5025
Os03g0246500-03	330	Non-protein coding transcript.	-	-	-	4	3	5	3	272.063	204.047	340.078	204.047	-0.415037	0.321928	-0.415037
Os03g0248766-00	450	Non-protein coding transcript.	-	-	-	289	277	170	148	14414.8	13816.3	8479.29	7381.97	-0.0611835	-0.765535	-0.965472
Os03g0253701-00	226	Non-protein coding transcript.	-	-	-	0	0	0	0	0	0	0	0
Os03g0254250-00	220	Non-protein coding transcript.	-	-	-	10	11	22	1	1020.24	1122.26	2244.52	102.024	0.137504	1.1375	-3.32193
Os03g0259300-02	677	Non-protein coding transcript.	-	-	-	32	35	77	50	1060.92	1160.39	2552.85	1657.69	0.129283	1.26679	0.643856
Os03g0259551-00	1308	Non-protein coding transcript.	-	-	-	5	12	6	15	85.7996	205.919	102.96	257.399	1.26303	0.263034	1.58496
Os03g0263950-00	863	Non-protein coding transcript.	-	-	-	317	185	36	32	8244.64	4811.54	936.299	832.266	-0.776958	-3.13841	-3.30834
Os03g0268000-03	1924	Non-protein coding transcript.	-	-	-	579	635	803	1003	6754.55	7407.84	9367.71	11700.9	0.133193	0.471837	0.792686
Os03g0268050-00	2182	Non-protein coding transcript.	-	-	-	1280	1258	1574	2002	13166.7	12940.4	16191	20593.6	-0.0250119	0.298292	0.645298
Os03g0269950-01	823	Non-protein coding transcript.	-	-	-	64	61	738	1352	1745.43	1663.62	20127	36872.3	-0.0692627	3.52748	4.40088
Os03g0272650-00	339	Non-protein coding transcript.	-	-	-	0	1	3	2	0	66.21	198.63	132.42
Os03g0275350-00	192	Non-protein coding transcript.	-	-	-	21	31	8	27	2454.94	3623.96	935.216	3156.35	0.561879	-1.39232	0.36257
Os03g0275600-00	239	Non-protein coding transcript.	-	-	-	0	0	1	0	0	0	93.9129	0
Os03g0278066-00	1536	Non-protein coding transcript.	-	-	-	1284	1025	2191	2034	18762.8	14978.1	32016.5	29722.3	-0.325021	0.770944	0.663674
Os03g0278533-00	1578	Non-protein coding transcript.	-	-	-	0	0	0	0	0	0	0	0
Os03g0279801-01	4458	Non-protein coding transcript.	-	-	-	50	50	656	171	251.74	251.74	3302.83	860.952	0	3.7137	1.774
Os03g0284100-04	382	Non-protein coding transcript.	-	-	-	964	841	1022	295	56641.8	49414.6	60049.7	17333.3	-0.196927	0.0842901	-1.70832
Os03g0284200-01	991	Non-protein coding transcript.	-	-	-	30	41	11	17	679.471	928.61	249.139	385.033	0.450661	-1.44746	-0.819428
Os03g0285166-00	178	Non-protein coding transcript.	-	-	-	13	5	38	46	1639.25	630.483	4791.67	5800.44	-1.37851	1.54749	1.82312
Os03g0285850-00	604	Non-protein coding transcript.	-	-	-	81	14	66	297	3010.03	520.252	2452.62	11036.8	-2.5325	-0.295456	1.87447
Os03g0289133-00	3402	Non-protein coding transcript.	-	-	-	738	660	808	594	4869.06	4354.44	5330.89	3919	-0.161155	0.130734	-0.313158
Os03g0294001-01	1215	Non-protein coding transcript.	-	-	-	218	283	25	10	4027.2	5227.97	461.835	184.734	0.376474	-3.12433	-4.44626
Os03g0296700-02	672	Non-protein coding transcript.	-	-	-	10	13	16	17	334.006	434.207	534.409	567.81	0.378512	0.678072	0.765535
Os03g0298501-00	3667	Non-protein coding transcript.	-	-	-	2273	1934	2372	2179	13912.7	11837.7	14518.7	13337.3	-0.23301	0.0615063	-0.0609315
Os03g0298850-00	3942	Non-protein coding transcript.	-	-	-	955	786	589	350	5437.63	4475.37	3353.68	1992.85	-0.280971	-0.697233	-1.44815
Os03g0302100-01	755	Non-protein coding transcript.	-	-	-	18	11	341	398	535.117	327.016	10137.5	11832	-0.710493	4.2437	4.4667
Os03g0307850-00	3093	Non-protein coding transcript.	-	-	-	995	970	1178	797	7220.48	7039.06	8548.47	5783.64	-0.0367118	0.243571	-0.320117
Os03g0310633-00	704	Non-protein coding transcript.	-	-	-	95	145	51	26	3028.82	4622.94	1626	828.941	0.610053	-0.89743	-1.86942
Os03g0312600-03	3683	Non-protein coding transcript.	-	-	-	387	331	179	197	2358.48	2017.2	1090.87	1200.57	-0.225502	-1.11237	-0.974138
Os03g0314000-00	59	Non-protein coding transcript.	-	-	-	0	0	0	0	0	0	0	0
Os03g0315000-00	3578	Non-protein coding transcript.	-	-	-	417	392	6275	7345	2615.89	2459.06	39363.7	46076	-0.0891937	3.9115	4.13864
Os03g0317700-00	1031	Non-protein coding transcript.	-	-	-	0	0	0	0	0	0	0	0
Os03g0318550-00	5778	Non-protein coding transcript.	-	-	-	1072	1023	696	890	4164.28	3973.94	2703.68	3457.29	-0.0674988	-0.623146	-0.268428
Os03g0323950-00	759	Non-protein coding transcript.	-	-	-	4	5	19	12	118.288	147.86	561.869	354.864	0.321928	2.24793	1.58496
Os03g0324650-00	2910	Non-protein coding transcript.	-	-	-	214	138	35	30	1650.61	1064.41	269.959	231.394	-0.632943	-2.61218	-2.83458
Os03g0328450-00	1567	Non-protein coding transcript.	-	-	-	401	378	854	386	5743.79	5414.34	12232.4	5528.93	-0.085216	1.09063	-0.0550014
Os03g0332600-01	350	Non-protein coding transcript.	-	-	-	268	246	234	79	17186.6	15775.8	15006.2	5066.2	-0.123575	-0.195724	-1.76231
Os03g0333601-00	167	Non-protein coding transcript.	-	-	-	4	0	1	41	537.609	0	134.402	5510.49		-2	3.35755
Os03g0335401-01	1067	Non-protein coding transcript.	-	-	-	188	109	233	116	3954.73	2292.9	4901.34	2440.15	-0.786405	0.309597	-0.696608
Os03g0337200-03	3296	Non-protein coding transcript.	-	-	-	620	695	301	60	4222.09	4732.83	2049.76	408.589	0.164745	-1.0425	-3.36923
Os03g0337850-00	690	Non-protein coding transcript.	-	-	-	855	746	847	664	27812.5	24266.8	27552.3	21599.4	-0.196749	-0.0135625	-0.364741
Os03g0341150-00	2172	Non-protein coding transcript.	-	-	-	1384	1069	662	346	14302.1	11046.9	6841.03	3575.52	-0.372582	-1.06394	-2
Os03g0345500-00	1636	Non-protein coding transcript.	-	-	-	1	3	10	9	13.7195	41.1586	137.195	123.476	1.58496	3.32193	3.16993
Os03g0346150-00	386	Non-protein coding transcript.	-	-	-	8	7	6	0	465.185	407.037	348.889	0	-0.192645	-0.415037
Os03g0347400-00	1839	Non-protein coding transcript.	-	-	-	323	390	231	165	3942.25	4759.99	2819.38	2013.84	0.27194	-0.483641	-0.969068
Os03g0356477-00	646	Non-protein coding transcript.	-	-	-	0	0	0	0	0	0	0	0
Os03g0356801-01	349	Non-protein coding transcript.	-	-	-	0	0	0	0	0	0	0	0
Os03g0357200-01	500	Non-protein coding transcript.	-	-	-	182	211	165	43	8170.04	9471.86	7406.91	1930.29	0.213305	-0.141472	-2.08153
Os03g0359350-00	909	Non-protein coding transcript.	-	-	-	12	21	13	2	296.306	518.535	320.998	49.3843	0.807355	0.115477	-2.58496
Os03g0365100-00	283	Non-protein coding transcript.	-	-	-	0	0	0	0	0	0	0	0
Os03g0365150-00	283	Non-protein coding transcript.	-	-	-	0	0	0	0	0	0	0	0
Os03g0373601-00	366	Non-protein coding transcript.	-	-	-	12	9	5	0	735.907	551.931	306.628	0	-0.415037	-1.26303
Os03g0375833-01	595	Non-protein coding transcript.	-	-	-	0	0	0	1	0	0	0	37.723
Os03g0376750-00	246	Non-protein coding transcript.	-	-	-	15	22	9	6	1368.61	2007.29	821.165	547.443	0.552541	-0.736966	-1.32193
Os03g0378275-00	6240	Non-protein coding transcript.	-	-	-	342	287	176	63	1230.17	1032.33	633.069	226.61	-0.252946	-0.958421	-2.44057
Os03g0383350-00	48	Non-protein coding transcript.	-	-	-	0	0	0	0	0	0	0	0
Os03g0388432-00	151	Non-protein coding transcript.	-	-	-	341	226	140	177	50687.5	33593.4	20810.1	26309.9	-0.593449	-1.28434	-0.946022
Os03g0390600-03	307	Non-protein coding transcript.	-	-	-	408	601	386	804	29829.4	43939.9	28221	58781.5	0.558796	-0.0799683	0.978626
Os03g0390666-00	1512	Non-protein coding transcript.	-	-	-	272	248	279	215	4037.76	3681.48	4141.67	3191.61	-0.133267	0.0366585	-0.33927
Os03g0391850-00	512	Non-protein coding transcript.	-	-	-	0	0	0	0	0	0	0	0
Os03g0393801-00	1925	Non-protein coding transcript.	-	-	-	74	66	80	70	862.828	769.549	932.787	816.188	-0.165059	0.112475	-0.0801703
Os03g0394001-01	2467	Non-protein coding transcript.	-	-	-	11	15	10	5	100.08	136.473	90.9817	45.4908	0.447459	-0.137504	-1.1375
Os03g0395150-00	3022	Non-protein coding transcript.	-	-	-	126	104	83	29	935.835	772.435	616.463	215.391	-0.27684	-0.60224	-2.1193
Os03g0396300-01	1905	Non-protein coding transcript.	-	-	-	1	0	0	5	11.7822	0	0	58.9112			2.32193
Os03g0397350-00	91	Non-protein coding transcript.	-	-	-	1	2	1	2	246.65	493.301	246.65	493.301	1	0	1
Os03g0397900-00	2539	Non-protein coding transcript.	-	-	-	75	112	724	898	663.012	990.098	6400.28	7938.47	0.578536	3.27103	3.58175
Os03g0399466-00	211	Non-protein coding transcript.	-	-	-	7	12	25	15	744.627	1276.5	2659.38	1595.63	0.777608	1.8365	1.09954
Os03g0399600-03	1293	Non-protein coding transcript.	-	-	-	47	60	58	0	815.873	1041.54	1006.82	0	0.352302	0.303392
Os03g0401366-01	769	Non-protein coding transcript.	-	-	-	10	10	2	5	291.875	291.875	58.375	145.937	0	-2.32193	-1
Os03g0404650-01	3396	Non-protein coding transcript.	-	-	-	0	2	2	11	0	13.2186	13.2186	72.7023
Os03g0405200-01	749	Non-protein coding transcript.	-	-	-	2	2	11	23	59.9337	59.9337	329.635	689.238	0	2.45943	3.52356
Os03g0405400-01	5057	Non-protein coding transcript.	-	-	-	189	163	121	67	838.865	723.465	537.051	297.375	-0.213514	-0.643379	-1.49615
Os03g0405525-00	1316	Non-protein coding transcript.	-	-	-	594	573	341	156	10131	9772.86	5815.96	2660.67	-0.0519278	-0.800691	-1.92892
Os03g0406001-00	1521	Non-protein coding transcript.	-	-	-	354	273	1164	2040	5223.93	4028.62	17177	30104	-0.374848	1.71727	2.52675
Os03g0406250-00	683	Non-protein coding transcript.	-	-	-	237	217	110	39	7788.44	7131.19	3614.89	1281.64	-0.127192	-1.10738	-2.60334
Os03g0408401-00	938	Non-protein coding transcript.	-	-	-	7	19	2	3	167.501	454.646	47.8575	71.7863	1.44057	-1.80735	-1.22239
Os03g0415050-00	68	Non-protein coding transcript.	-	-	-	0	0	0	0	0	0	0	0
Os03g0452801-00	298	Non-protein coding transcript.	-	-	-	1106	923	109	79	83303.2	69519.8	8209.81	5950.23	-0.260949	-3.34295	-3.80735
Os03g0454300-02	670	Non-protein coding transcript.	-	-	-	131	177	287	50	4388.53	5929.55	9614.58	1675.01	0.434183	1.13148	-1.38957
Os03g0569850-00	1058	Non-protein coding transcript.	-	-	-	470	366	47	12	9970.92	7764.59	997.092	254.577	-0.360817	-3.32193	-5.29155
Os03g0572083-00	75	Non-protein coding transcript.	-	-	-	0	0	1	1	0	0	299.269	299.269
Os03g0576801-00	402	Non-protein coding transcript.	-	-	-	601	484	250	193	33556.1	27023.5	13958.4	10775.9	-0.312358	-1.26544	-1.63876
Os03g0579800-01	5106	Non-protein coding transcript.	-	-	-	120	174	13	1	527.501	764.877	57.146	4.39584	0.536053	-3.20645	-6.90689
Os03g0581200-01	1453	Non-protein coding transcript.	-	-	-	103	147	42	2	1591.09	2270.78	648.794	30.8949	0.513172	-1.29418	-5.6865
Os03g0581200-03	1380	Non-protein coding transcript.	-	-	-	75	108	23	2	1219.85	1756.58	374.086	32.5292	0.526069	-1.70526	-5.22882
Os03g0581701-00	235	Non-protein coding transcript.	-	-	-	141	135	189	103	13467.1	12894	18051.7	9837.67	-0.0627358	0.422691	-0.453051
Os03g0582900-02	559	Non-protein coding transcript.	-	-	-	3	3	2	0	120.457	120.457	80.3048	0	0	-0.584963
Os03g0584100-01	5172	Non-protein coding transcript.	-	-	-	636	523	349	132	2760.08	2269.69	1514.57	572.847	-0.282216	-0.8658	-2.26849
Os03g0587225-00	102	Non-protein coding transcript.	-	-	-	0	0	0	0	0	0	0	0
Os03g0591000-01	1605	Non-protein coding transcript.	-	-	-	921	1105	170	7	12879.8	15452.9	2377.37	97.8917	0.262773	-2.43767	-7.0397
Os03g0592633-00	159	Non-protein coding transcript.	-	-	-	0	0	0	0	0	0	0	0
Os03g0592766-00	167	Non-protein coding transcript.	-	-	-	0	0	0	0	0	0	0	0
Os03g0593050-00	521	Non-protein coding transcript.	-	-	-	0	0	0	0	0	0	0	0
Os03g0593650-00	549	Non-protein coding transcript.	-	-	-	4	1	0	0	163.535	40.8837	0	0	-2
Os03g0598600-00	283	Non-protein coding transcript.	-	-	-	0	0	0	0	0	0	0	0
Os03g0599700-00	68	Non-protein coding transcript.	-	-	-	0	0	0	0	0	0	0	0
Os03g0602400-01	723	Non-protein coding transcript.	-	-	-	18	27	30	40	558.801	838.202	931.335	1241.78	0.584963	0.736966	1.152
Os03g0604950-00	61	Non-protein coding transcript.	-	-	-	0	0	0	0	0	0	0	0
Os03g0605400-01	2947	Non-protein coding transcript.	-	-	-	64	92	90	32	487.442	700.698	685.465	243.721	0.523562	0.491853	-1
Os03g0608200-01	2266	Non-protein coding transcript.	-	-	-	315	442	60	0	3120.14	4378.1	594.312	0	0.488695	-2.39232
Os03g0609400-01	825	Non-protein coding transcript.	-	-	-	120	131	49	8	3264.75	3564.02	1333.11	217.65	0.126532	-1.29218	-3.90689
Os03g0611100-01	1180	Non-protein coding transcript.	-	-	-	118	105	356	255	2244.52	1997.24	6771.6	4850.44	-0.168398	1.59309	1.11171
Os03g0617101-00	207	Non-protein coding transcript.	-	-	-	40	32	34	14	4337.23	3469.79	3686.65	1518.03	-0.321928	-0.234465	-1.51457
Os03g0618366-00	337	Non-protein coding transcript.	-	-	-	115	93	109	16	7659.33	6194.07	7259.72	1065.65	-0.306331	-0.0773057	-2.84549
Os03g0618900-01	902	Non-protein coding transcript.	-	-	-	54	90	37	20	1343.72	2239.54	920.7	497.676	0.736966	-0.545434	-1.43296
Os03g0621201-00	66	Non-protein coding transcript.	-	-	-	0	0	0	0	0	0	0	0
Os03g0626650-00	4555	Non-protein coding transcript.	-	-	-	484	415	706	1843	2384.95	2044.95	3478.88	9081.55	-0.221896	0.544661	1.92898
Os03g0626900-00	6357	Non-protein coding transcript.	-	-	-	730	658	3557	2652	2577.47	2323.25	12559	9363.63	-0.149809	2.28469	1.86111
Os03g0632666-01	320	Non-protein coding transcript.	-	-	-	0	0	0	1	0	0	0	70.1412
Os03g0646850-00	850	Non-protein coding transcript.	-	-	-	623	524	1071	724	16451	13836.8	28280.9	19118	-0.249665	0.781654	0.216758
Os03g0647550-00	678	Non-protein coding transcript.	-	-	-	53	45	7	2	1754.56	1489.72	231.735	66.21	-0.236067	-2.92057	-4.72792
Os03g0647950-00	362	Non-protein coding transcript.	-	-	-	22	19	8	9	1364.07	1178.06	496.026	558.029	-0.211504	-1.45943	-1.28951
Os03g0648400-04	249	Non-protein coding transcript.	-	-	-	77	65	115	157	6940.88	5859.18	10366.2	14152.2	-0.244419	0.578704	1.02783
Os03g0649450-01	2619	Non-protein coding transcript.	-	-	-	1	1	4	4	8.57013	8.57013	34.2805	34.2805	0	2	2
Os03g0650850-01	344	Non-protein coding transcript.	-	-	-	415	390	533	1372	27077.8	25446.6	34777	89519.7	-0.0896372	0.361024	1.7251
Os03g0653601-01	5381	Non-protein coding transcript.	-	-	-	0	2	9	3	0	8.34238	37.5407	12.5136
Os03g0660050-00	610	Non-protein coding transcript.	-	-	-	526	445	52	39	19354.4	16373.9	1913.36	1435.02	-0.241257	-3.33848	-3.75352
Os03g0661700-01	852	Non-protein coding transcript.	-	-	-	3	0	2	1	79.0323	0	52.6882	26.3441		-0.584963	-1.58496
Os03g0669700-00	84	Non-protein coding transcript.	-	-	-	0	0	0	0	0	0	0	0
Os03g0676866-00	381	Non-protein coding transcript.	-	-	-	2	0	0	0	117.822	0	0	0
Os03g0678100-00	475	Non-protein coding transcript.	-	-	-	170	191	95	39	8033.01	9025.32	4489.04	1842.87	0.168038	-0.839535	-2.12399
Os03g0683833-00	176	Non-protein coding transcript.	-	-	-	4	22	15	1	510.118	2805.65	1912.94	127.529	2.45943	1.90689	-2
Os03g0685200-01	5763	Non-protein coding transcript.	-	-	-	9	23	13	6	35.0523	89.5782	50.6311	23.3682	1.35364	0.530515	-0.584963
Os03g0688250-00	619	Non-protein coding transcript.	-	-	-	6	6	13	8	217.562	217.562	471.385	290.083	0	1.11548	0.415037
Os03g0691900-00	1407	Non-protein coding transcript.	-	-	-	54	44	37	80	861.435	701.91	590.243	1276.2	-0.295456	-0.545434	0.567041
Os03g0696850-00	491	Non-protein coding transcript.	-	-	-	0	0	0	0	0	0	0	0
Os03g0698066-00	1477	Non-protein coding transcript.	-	-	-	99	69	10	7	1504.45	1048.56	151.965	106.375	-0.520832	-3.30743	-3.822
Os03g0698400-01	287	Non-protein coding transcript.	-	-	-	76	84	101	55	5943.67	6569.32	7898.83	4301.34	0.14439	0.410284	-0.466568
Os03g0699750-00	782	Non-protein coding transcript.	-	-	-	2	2	0	2	57.4045	57.4045	0	57.4045	0		0
Os03g0701550-01	349	Non-protein coding transcript.	-	-	-	67	100	72	35	4308.96	6431.28	4630.52	2250.95	0.577767	0.103836	-0.936806
Os03g0704901-01	1771	Non-protein coding transcript.	-	-	-	219	256	623	1738	2775.55	3244.48	7895.73	22026.9	0.225213	1.5083	2.98843
Os03g0705101-00	847	Non-protein coding transcript.	-	-	-	1	0	0	0	26.4996	0	0	0
Os03g0707250-01	368	Non-protein coding transcript.	-	-	-	1150	726	1016	598	70141.2	44280.4	61968.2	36473.4	-0.663592	-0.178733	-0.943416
Os03g0709533-00	60	Non-protein coding transcript.	-	-	-	0	1	0	0	0	374.086	0	0
Os03g0710850-00	1890	Non-protein coding transcript.	-	-	-	4057	3681	10238	8146	48179.9	43714.7	121584	96739.9	-0.140316	1.33545	1.00568
Os03g0719150-00	6249	Non-protein coding transcript.	-	-	-	1902	1795	1203	526	6831.61	6447.29	4320.94	1889.29	-0.0835334	-0.660881	-1.85438
Os03g0720033-00	2324	Non-protein coding transcript.	-	-	-	746	767	1728	3516	7204.86	7407.68	16689	33957.5	0.0400509	1.21186	2.23669
Os03g0724400-00	2319	Non-protein coding transcript.	-	-	-	51	30	210	137	493.62	290.365	2032.55	1326	-0.765535	2.04182	1.42561
Os03g0725601-01	2517	Non-protein coding transcript.	-	-	-	48	49	1	1	428.037	436.954	8.91743	8.91743	0.0297473	-5.58496	-5.58496
Os03g0726350-00	4633	Non-protein coding transcript.	-	-	-	2	4	0	8	9.68926	19.3785	0	38.7571	1		2
Os03g0727150-00	1404	Non-protein coding transcript.	-	-	-	39	56	23	8	623.477	895.249	367.692	127.893	0.521953	-0.76184	-2.2854
Os03g0729400-01	603	Non-protein coding transcript.	-	-	-	0	0	0	0	0	0	0	0
Os03g0730600-00	2275	Non-protein coding transcript.	-	-	-	25	15	1	1	246.65	147.99	9.86601	9.86601	-0.736966	-4.64386	-4.64386
Os03g0730750-00	6256	Non-protein coding transcript.	-	-	-	4	3	4	3	14.3511	10.7634	14.3511	10.7634	-0.415037	0	-0.415037
Os03g0730875-00	270	Non-protein coding transcript.	-	-	-	51	67	96	54	4239.64	5569.73	7980.51	4489.04	0.393664	0.912537	0.0824622
Os03g0733200-00	1348	Non-protein coding transcript.	-	-	-	21	117	194	251	349.665	1948.13	3230.24	4179.33	2.47805	3.2076	3.57923
Os03g0737100-01	275	Non-protein coding transcript.	-	-	-	282	184	84	36	23016.5	15017.9	6855.98	2938.28	-0.615989	-1.74723	-2.96963
Os03g0738350-00	147	Non-protein coding transcript.	-	-	-	585	498	177	65	89322.6	76038.8	27025.8	9924.74	-0.232291	-1.72469	-3.16993
Os03g0739900-00	47	Non-protein coding transcript.	-	-	-	1	4	1	1	477.557	1910.23	477.557	477.557	2	0	0
Os03g0740650-00	965	Non-protein coding transcript.	-	-	-	128	99	41	15	2977.18	2302.67	953.629	348.889	-0.370643	-1.64245	-3.09311
Os03g0740900-01	664	Non-protein coding transcript.	-	-	-	504	373	491	386	17036.7	12608.5	16597.3	13047.9	-0.434248	-0.0377007	-0.384823
Os03g0741050-01	2932	Non-protein coding transcript.	-	-	-	2692	2717	3524	2173	20607.9	20799.3	26977.1	16634.8	0.0133362	0.388536	-0.30899
Os03g0748050-00	939	Non-protein coding transcript.	-	-	-	1478	1202	2555	1500	35329	28731.7	61072.9	35854.9	-0.298209	0.789677	0.0213162
Os03g0755150-00	4735	Non-protein coding transcript.	-	-	-	2098	1838	1187	1156	9945.09	8712.62	5626.7	5479.75	-0.190878	-0.821695	-0.859873
Os03g0757550-01	1759	Non-protein coding transcript.	-	-	-	160	128	60	25	2041.63	1633.3	765.612	319.005	-0.321928	-1.41504	-2.67807
Os03g0762150-00	513	Non-protein coding transcript.	-	-	-	0	0	0	0	0	0	0	0
Os03g0764150-01	1211	Non-protein coding transcript.	-	-	-	4	0	26	60	74.1377	0	481.895	1112.06		2.70044	3.90689
Os03g0765050-00	2716	Non-protein coding transcript.	-	-	-	15	26	35	29	123.961	214.865	289.242	239.658	0.793549	1.22239	0.95109
Os03g0766950-00	415	Non-protein coding transcript.	-	-	-	19	12	25	17	1027.61	649.017	1352.12	919.441	-0.662965	0.395929	-0.160465
Os03g0769025-00	592	Non-protein coding transcript.	-	-	-	25	39	4	0	947.854	1478.65	151.657	0	0.641546	-2.64386
Os03g0769100-02	191	Non-protein coding transcript.	-	-	-	52	39	4	6	6110.73	4583.05	470.056	705.084	-0.415037	-3.70044	-3.11548
Os03g0769300-00	75	Non-protein coding transcript.	-	-	-	0	0	0	0	0	0	0	0
Os03g0769450-00	2782	Non-protein coding transcript.	-	-	-	498	401	843	742	4017.86	3235.27	6801.32	5986.46	-0.312544	0.759387	0.575273
Os03g0775650-00	3144	Non-protein coding transcript.	-	-	-	2976	2259	2386	3533	21245.8	16127.1	17033.8	25222.3	-0.39769	-0.31878	0.247519
Os03g0780600-02	397	Non-protein coding transcript.	-	-	-	395	301	1220	1118	22332.1	17017.6	68975.1	63208.3	-0.392089	1.62696	1.501
Os03g0781501-01	1429	Non-protein coding transcript.	-	-	-	1902	1916	1450	1659	29874.5	30094.4	22775	26057.8	0.0105803	-0.391464	-0.197203
Os03g0781750-00	949	Non-protein coding transcript.	-	-	-	599	853	106	111	14167.2	20174.6	2507.05	2625.31	0.50999	-2.49849	-2.432
Os03g0785001-00	840	Non-protein coding transcript.	-	-	-	227	196	568	773	6065.54	5237.21	15177.2	20654.9	-0.211839	1.3232	1.76778
Os03g0786751-00	3982	Non-protein coding transcript.	-	-	-	625	582	178	79	3522.91	3280.54	1003.33	445.296	-0.102837	-1.81198	-2.98393
Os03g0787400-01	395	Non-protein coding transcript.	-	-	-	13	7	54	69	738.702	397.763	3068.45	3920.8	-0.893085	2.05445	2.40808
Os03g0791700-03	243	Non-protein coding transcript.	-	-	-	0	1	1	5	0	92.367	92.367	461.835
Os03g0792050-00	4757	Non-protein coding transcript.	-	-	-	5263	4892	3217	3549	24832.7	23082.2	15178.9	16745.4	-0.105461	-0.710169	-0.568473
Os03g0796502-00	547	Non-protein coding transcript.	-	-	-	2	6	1	1	82.0665	246.199	41.0332	41.0332	1.58496	-1	-1
Os03g0796600-02	449	Non-protein coding transcript.	-	-	-	153	168	143	198	7648.36	8398.2	7148.46	9897.87	0.13493	-0.0975165	0.371969
Os03g0798233-00	1456	Non-protein coding transcript.	-	-	-	22	23	33	16	339.144	354.56	508.716	246.65	0.0641303	0.584963	-0.459432
Os03g0798266-00	203	Non-protein coding transcript.	-	-	-	0	0	0	0	0	0	0	0
Os03g0799250-00	2242	Non-protein coding transcript.	-	-	-	1	2	18	15	10.0112	20.0225	180.202	150.168	1	4.16993	3.90689
Os03g0800300-00	1679	Non-protein coding transcript.	-	-	-	4	8	6	2	53.4727	106.945	80.2091	26.7364	1	0.584963	-1
Os03g0802200-01	698	Non-protein coding transcript.	-	-	-	74	98	1643	4734	2379.57	3151.33	52833	152228	0.405256	4.47266	5.99939
Os03g0803066-01	283	Non-protein coding transcript.	-	-	-	2	0	4	2	158.623	0	317.246	158.623		1	0
Os03g0803250-00	325	Non-protein coding transcript.	-	-	-	0	0	0	2	0	0	0	138.124
Os03g0803300-01	667	Non-protein coding transcript.	-	-	-	3	7	4	2	100.953	235.557	134.604	67.3019	1.22239	0.415037	-0.584963
Os03g0807200-02	698	Non-protein coding transcript.	-	-	-	258	176	233	65	8296.36	5659.53	7492.44	2090.17	-0.551796	-0.147041	-1.98886
Os03g0808175-00	1157	Non-protein coding transcript.	-	-	-	187	168	181	105	3627.7	3259.11	3511.3	2036.94	-0.154577	-0.0470486	-0.832649
Os03g0809150-00	298	Non-protein coding transcript.	-	-	-	36	16	33	26	2711.5	1205.11	2485.54	1958.3	-1.16993	-0.125531	-0.469485
Os03g0810750-00	189	Non-protein coding transcript.	-	-	-	12	13	0	0	1425.09	1543.85	0	0	0.115477
Os03g0812500-01	5979	Non-protein coding transcript.	-	-	-	3698	4461	1557	621	13882.3	16746.6	5844.98	2331.24	0.270622	-1.24798	-2.57408
Os03g0813450-01	417	Non-protein coding transcript.	-	-	-	0	0	0	0	0	0	0	0
Os03g0815266-00	292	Non-protein coding transcript.	-	-	-	123	108	140	112	9454.65	8301.64	10761.4	8609.11	-0.187627	0.186769	-0.13516
Os03g0817300-00	632	Non-protein coding transcript.	-	-	-	0	0	2	3	0	0	71.029	106.544
Os03g0818250-00	566	Non-protein coding transcript.	-	-	-	76	61	376	550	3013.84	2419	14910.6	21810.7	-0.31719	2.30666	2.85536
Os03g0819201-00	73	Non-protein coding transcript.	-	-	-	0	0	0	2	0	0	0	614.936
Os03g0821275-00	207	Non-protein coding transcript.	-	-	-	42	47	7	4	4554.09	5096.25	759.016	433.723	0.162271	-2.58496	-3.39232
Os03g0821325-00	3028	Non-protein coding transcript.	-	-	-	557	295	468	1709	4128.79	2186.7	3469.07	12668	-0.916962	-0.251169	1.6174
Os03g0823750-00	2631	Non-protein coding transcript.	-	-	-	241	189	331	165	2055.98	1612.37	2823.78	1407.62	-0.350647	0.457798	-0.546567
Os03g0827650-00	2885	Non-protein coding transcript.	-	-	-	1134	1092	3245	3097	8822.47	8495.71	25246	24094.5	-0.0544478	1.5168	1.44945
Os03g0828701-00	677	Non-protein coding transcript.	-	-	-	82	57	32	9	2718.62	1889.77	1060.92	298.385	-0.524662	-1.35755	-3.18763
Os03g0832800-06	544	Non-protein coding transcript.	-	-	-	0	0	0	0	0	0	0	0
Os03g0834150-00	73	Non-protein coding transcript.	-	-	-	0	0	0	0	0	0	0	0
Os03g0835950-00	484	Non-protein coding transcript.	-	-	-	347	288	251	157	16091.9	13355.8	11640	7280.77	-0.268867	-0.467248	-1.14417
Os03g0836900-00	214	Non-protein coding transcript.	-	-	-	0	0	0	0	0	0	0	0
Os03g0837350-00	6219	Non-protein coding transcript.	-	-	-	1227	1144	491	140	4428.4	4128.84	1772.08	505.278	-0.101048	-1.32134	-3.13164
Os03g0839600-01	1421	Non-protein coding transcript.	-	-	-	121	160	19	3	1911.24	2527.25	300.111	47.386	0.403065	-2.67094	-5.3339
Os03g0840350-00	404	Non-protein coding transcript.	-	-	-	228	222	154	73	12667.1	12333.7	8555.84	4055.69	-0.0384741	-0.566103	-1.64307
Os03g0841150-00	1890	Non-protein coding transcript.	-	-	-	531	444	1361	7750	6306.03	5272.84	16162.9	92037.1	-0.258152	1.35788	3.86741
Os03g0843000-01	899	Non-protein coding transcript.	-	-	-	80	74	46	14	1997.35	1847.55	1148.47	349.536	-0.112475	-0.798366	-2.51457
Os03g0843150-00	1260	Non-protein coding transcript.	-	-	-	331	234	488	582	5896.31	4168.39	8693.05	10367.5	-0.500323	0.56005	0.814188
Os03g0847851-00	397	Non-protein coding transcript.	-	-	-	150	113	261	359	8480.55	6388.68	14756.1	20296.8	-0.40864	0.799087	1.25902
Os03g0849300-01	6041	Non-protein coding transcript.	-	-	-	278	248	236	68	1032.9	921.438	876.852	252.652	-0.164745	-0.236298	-2.03148
Os03g0851150-00	3754	Non-protein coding transcript.	-	-	-	921	871	162	91	5506.66	5207.71	968.599	544.089	-0.0805284	-2.50721	-3.33926
Os03g0852101-00	3027	Non-protein coding transcript.	-	-	-	631	529	762	451	4678.86	3922.53	5650.22	3344.16	-0.254372	0.272151	-0.484513
Os03g0856250-00	51	Non-protein coding transcript.	-	-	-	0	0	0	0	0	0	0	0
Os03g0858400-02	259	Non-protein coding transcript.	-	-	-	40	39	18	31	3466.44	3379.78	1559.9	2686.49	-0.0365259	-1.152	-0.367732
Os03g0859550-01	1761	Non-protein coding transcript.	-	-	-	886	807	865	494	11292.7	10285.8	11025	6296.38	-0.134738	-0.0346066	-0.842796
Os03g0859850-00	339	Non-protein coding transcript.	-	-	-	0	0	0	0	0	0	0	0
Os03g0860950-00	428	Non-protein coding transcript.	-	-	-	112	101	120	64	5873.5	5296.64	6293.04	3356.29	-0.149143	0.0995357	-0.807355
Os03g0862150-00	2134	Non-protein coding transcript.	-	-	-	3410	3065	1613	1117	35866	32237.3	16965.4	11748.5	-0.153885	-1.08003	-1.61014
Os03g0862300-00	10211	Non-protein coding transcript.	-	-	-	429	426	308	195	943.001	936.406	677.026	428.637	-0.0101242	-0.478047	-1.1375
Os04g0103351-00	1636	Non-protein coding transcript.	-	-	-	984	940	938	618	13500	12896.4	12868.9	8478.68	-0.0659976	-0.0690704	-0.671051
Os04g0105450-00	1125	Non-protein coding transcript.	-	-	-	467	722	1034	499	9317.24	14404.8	20629.6	9955.68	0.628576	1.14674	0.0956173
Os04g0107900-05	375	Non-protein coding transcript.	-	-	-	0	0	0	0	0	0	0	0
Os04g0111350-01	443	Non-protein coding transcript.	-	-	-	111	130	37	13	5623.96	6586.62	1874.65	658.662	0.227952	-1.58496	-3.09398
Os04g0114950-00	153	Non-protein coding transcript.	-	-	-	0	0	0	0	0	0	0	0
Os04g0115600-01	5760	Non-protein coding transcript.	-	-	-	0	6	2	1	0	23.3804	7.79346	3.89673
Os04g0119500-01	393	Non-protein coding transcript.	-	-	-	1101	762	792	627	62880.8	43519.7	45233	35809.5	-0.530952	-0.475242	-0.812277
Os04g0122750-01	1868	Non-protein coding transcript.	-	-	-	2	0	0	0	24.0312	0	0	0
Os04g0127550-00	1899	Non-protein coding transcript.	-	-	-	0	0	0	0	0	0	0	0
Os04g0129400-01	533	Non-protein coding transcript.	-	-	-	111	103	63	16	4674.32	4337.44	2652.99	673.776	-0.107915	-0.817136	-2.79442
Os04g0134101-00	425	Non-protein coding transcript.	-	-	-	1	0	0	1	52.8122	0	0	52.8122			0
Os04g0137201-01	349	Non-protein coding transcript.	-	-	-	15	9	4	0	964.692	578.815	257.251	0	-0.736966	-1.90689
Os04g0137883-00	1522	Non-protein coding transcript.	-	-	-	0	0	0	0	0	0	0	0
Os04g0144266-00	190	Non-protein coding transcript.	-	-	-	0	0	0	0	0	0	0	0
Os04g0152200-00	1058	Non-protein coding transcript.	-	-	-	0	0	0	5	0	0	0	106.074
Os04g0161736-00	8423	Non-protein coding transcript.	-	-	-	105	76	87	40	279.799	202.521	231.833	106.59	-0.466318	-0.271302	-1.39232
Os04g0162300-00	15375	Non-protein coding transcript.	-	-	-	1043	943	314	129	1522.62	1376.64	458.393	188.321	-0.145409	-1.7319	-3.0153
Os04g0165450-00	304	Non-protein coding transcript.	-	-	-	34	29	52	28	2510.32	2141.15	3839.31	2067.32	-0.229482	0.612977	-0.280108
Os04g0166450-00	580	Non-protein coding transcript.	-	-	-	105	63	58	6	4063.35	2438.01	2244.52	232.191	-0.736966	-0.856265	-4.12928
Os04g0167701-01	5318	Non-protein coding transcript.	-	-	-	13	16	1	5	54.8679	67.5297	4.22061	21.103	0.29956	-3.70044	-1.37851
Os04g0172600-01	624	Non-protein coding transcript.	-	-	-	4	5	3	3	143.879	179.849	107.91	107.91	0.321928	-0.415037	-0.415037
Os04g0175000-02	1471	Non-protein coding transcript.	-	-	-	102	149	30	9	1556.36	2273.51	457.753	137.326	0.546743	-1.76553	-3.5025
Os04g0175750-01	2757	Non-protein coding transcript.	-	-	-	14	39	5	0	113.976	317.505	40.7058	0	1.47805	-1.48543
Os04g0182225-00	1538	Non-protein coding transcript.	-	-	-	828	447	655	3149	12083.6	6523.4	9558.9	45955.7	-0.889356	-0.338136	1.92719
Os04g0182701-01	308	Non-protein coding transcript.	-	-	-	139	86	268	234	10129.5	6267.16	19530.2	17052.5	-0.692676	0.947148	0.751424
Os04g0222900-00	68	Non-protein coding transcript.	-	-	-	0	0	0	0	0	0	0	0
Os04g0227833-00	58	Non-protein coding transcript.	-	-	-	0	1	4	0	0	386.986	1547.94	0
Os04g0233851-00	1126	Non-protein coding transcript.	-	-	-	408	448	421	21	8132.89	8930.23	8392.02	418.605	0.13493	0.0452511	-4.28011
Os04g0247875-00	62	Non-protein coding transcript.	-	-	-	0	0	0	0	0	0	0	0
Os04g0252550-00	15978	Non-protein coding transcript.	-	-	-	328	437	103	75	460.76	613.878	144.69	105.357	0.413937	-1.67105	-2.12873
Os04g0252662-00	493	Non-protein coding transcript.	-	-	-	0	0	0	0	0	0	0	0
Os04g0271450-01	3959	Non-protein coding transcript.	-	-	-	440	467	730	296	2494.54	2647.61	4138.67	1678.14	0.085919	0.730393	-0.571906
Os04g0273350-01	615	Non-protein coding transcript.	-	-	-	24	24	30	25	875.909	875.909	1094.89	912.406	0	0.321928	0.0588937
Os04g0279300-00	58	Non-protein coding transcript.	-	-	-	0	0	0	0	0	0	0	0
Os04g0281300-00	47	Non-protein coding transcript.	-	-	-	0	1	0	0	0	477.557	0	0
Os04g0283001-00	275	Non-protein coding transcript.	-	-	-	196	146	49	12	15997.3	11916.3	3999.32	979.426	-0.424885	-2	-4.02975
Os04g0288550-00	3288	Non-protein coding transcript.	-	-	-	62	67	4	2	423.236	457.368	27.3056	13.6528	0.111893	-3.9542	-4.9542
Os04g0292451-00	482	Non-protein coding transcript.	-	-	-	0	0	0	0	0	0	0	0
Os04g0306350-00	615	Non-protein coding transcript.	-	-	-	0	0	0	0	0	0	0	0
Os04g0308000-02	9812	Non-protein coding transcript.	-	-	-	1509	1661	1254	273	3451.87	3799.58	2868.55	624.494	0.138459	-0.267055	-2.46662
Os04g0308000-03	7473	Non-protein coding transcript.	-	-	-	1186	1233	666	108	3562.15	3703.32	2000.33	324.378	0.0560688	-0.83251	-3.457
Os04g0309400-02	224	Non-protein coding transcript.	-	-	-	17	21	5	0	1703.43	2104.24	501.008	0	0.304855	-1.76553
Os04g0311000-00	166	Non-protein coding transcript.	-	-	-	0	0	0	0	0	0	0	0
Os04g0311500-00	2307	Non-protein coding transcript.	-	-	-	452	548	515	457	4397.58	5331.58	5010.52	4446.23	0.277853	0.18825	0.0158714
Os04g0316701-01	4387	Non-protein coding transcript.	-	-	-	33	35	18	10	168.838	179.07	92.0933	51.1629	0.0848889	-0.874469	-1.72247
Os04g0324750-00	526	Non-protein coding transcript.	-	-	-	1	0	0	0	42.6714	0	0	0
Os04g0333850-00	1377	Non-protein coding transcript.	-	-	-	0	0	0	0	0	0	0	0
Os04g0335400-00	306	Non-protein coding transcript.	-	-	-	28	23	45	40	2053.81	1687.06	3300.76	2934.01	-0.283793	0.684498	0.514573
Os04g0345700-00	584	Non-protein coding transcript.	-	-	-	51	53	13	6	1960.11	2036.98	499.636	230.601	0.0554951	-1.97199	-3.08746
Os04g0349300-00	1327	Non-protein coding transcript.	-	-	-	436	447	161	26	7374.6	7560.66	2723.19	439.77	0.0359467	-1.43727	-4.06774
Os04g0350201-00	2884	Non-protein coding transcript.	-	-	-	36	25	37	5	280.176	194.566	287.958	38.9133	-0.526069	0.0395284	-2.848
Os04g0357200-01	9659	Non-protein coding transcript.	-	-	-	7	15	145	104	16.2663	34.8564	336.945	241.671	1.09954	4.37255	3.89308
Os04g0369033-00	3142	Non-protein coding transcript.	-	-	-	297	225	70	26	2121.65	1607.31	500.052	185.733	-0.400538	-2.08504	-3.51388
Os04g0372750-00	543	Non-protein coding transcript.	-	-	-	400	131	999	1634	16534.2	5414.95	41294.2	67542.2	-1.61043	1.32048	2.03034
Os04g0372775-00	155	Non-protein coding transcript.	-	-	-	315	111	677	1281	45614.4	16073.6	98034.7	185499	-1.50479	1.1038	2.02385
Os04g0377500-00	281	Non-protein coding transcript.	-	-	-	0	0	0	0	0	0	0	0
Os04g0378400-01	1474	Non-protein coding transcript.	-	-	-	1378	1518	875	154	20983.3	23115.2	13324	2345.02	0.139596	-0.655221	-3.16157
Os04g0379500-02	198	Non-protein coding transcript.	-	-	-	12	6	10	3	1360.31	680.157	1133.59	340.078	-1	-0.263034	-2
Os04g0380300-02	1342	Non-protein coding transcript.	-	-	-	87	168	284	231	1455.09	2809.83	4749.95	3863.51	0.949374	1.7068	1.40881
Os04g0380400-00	1701	Non-protein coding transcript.	-	-	-	618	1299	2116	1916	8154.69	17140.7	27921.2	25282.2	1.07172	1.77566	1.63242
Os04g0384650-01	665	Non-protein coding transcript.	-	-	-	57	79	35	2	1923.87	2666.42	1181.33	67.5043	0.470891	-0.703607	-4.83289
Os04g0391250-00	69	Non-protein coding transcript.	-	-	-	0	0	0	1	0	0	0	325.292
Os04g0394733-00	253	Non-protein coding transcript.	-	-	-	17	6	15	33	1508.17	532.297	1330.74	2927.63	-1.5025	-0.180572	0.956931
Os04g0394766-00	1085	Non-protein coding transcript.	-	-	-	489	309	687	999	10115.8	6392.22	14211.8	20666.1	-0.662228	0.490476	1.03065
Os04g0397100-02	160	Non-protein coding transcript.	-	-	-	300	288	298	457	42084.7	40401.3	41804.1	64109	-0.0588937	-0.00965017	0.607232
Os04g0397601-00	229	Non-protein coding transcript.	-	-	-	18	16	7	8	1764.25	1568.22	686.097	784.111	-0.169925	-1.36257	-1.16993
Os04g0399200-01	318	Non-protein coding transcript.	-	-	-	845	704	463	424	59642.1	49690	32679.6	29926.9	-0.263376	-0.867939	-0.994887
Os04g0403450-00	446	Non-protein coding transcript.	-	-	-	3	2	17	9	150.977	100.651	855.534	452.93	-0.584963	2.5025	1.58496
Os04g0408650-00	419	Non-protein coding transcript.	-	-	-	616	598	458	332	32998.2	32033.9	24534.3	17784.7	-0.0427849	-0.427583	-0.891747
Os04g0408801-00	418	Non-protein coding transcript.	-	-	-	836	857	1288	1090	44890.4	46018	69161.2	58529.3	0.0357923	0.623558	0.382753
Os04g0410050-00	2601	Non-protein coding transcript.	-	-	-	373	427	1763	2772	3218.78	3684.77	15213.7	23920.8	0.19506	2.24078	2.89368
Os04g0412225-00	539	Non-protein coding transcript.	-	-	-	49	90	39	23	2040.47	3747.8	1624.05	957.772	0.877143	-0.329308	-1.09115
Os04g0412250-01	914	Non-protein coding transcript.	-	-	-	0	0	2	1	0	0	49.1142	24.5571
Os04g0413950-00	4117	Non-protein coding transcript.	-	-	-	17	10	23	57	92.6811	54.5183	125.392	310.754	-0.765535	0.436099	1.74543
Os04g0414400-01	357	Non-protein coding transcript.	-	-	-	18	23	42	72	1131.69	1446.05	2640.61	4526.76	0.353637	1.22239	2
Os04g0414900-01	1970	Non-protein coding transcript.	-	-	-	81	110	614	96	922.873	1253.28	6995.6	1093.78	0.44151	2.92224	0.245112
Os04g0417750-00	674	Non-protein coding transcript.	-	-	-	2	0	0	0	66.6029	0	0	0
Os04g0418900-01	1317	Non-protein coding transcript.	-	-	-	1	0	0	0	17.0427	0	0	0
Os04g0428002-01	1311	Non-protein coding transcript.	-	-	-	2	4	0	1	34.2413	68.4826	0	17.1207	1		-1
Os04g0429087-00	101	Non-protein coding transcript.	-	-	-	0	0	0	0	0	0	0	0
Os04g0434700-01	444	Non-protein coding transcript.	-	-	-	14	22	22	15	707.731	1112.15	1112.15	758.283	0.652077	0.652077	0.0995357
Os04g0435350-00	434	Non-protein coding transcript.	-	-	-	3	6	0	0	155.151	310.302	0	0	1
Os04g0435402-00	429	Non-protein coding transcript.	-	-	-	17	14	10	0	889.436	732.477	523.198	0	-0.280108	-0.765535
Os04g0435450-00	2150	Non-protein coding transcript.	-	-	-	38	42	11	24	396.705	438.464	114.836	250.551	0.14439	-1.7885	-0.662965
Os04g0437401-00	73	Non-protein coding transcript.	-	-	-	0	0	0	0	0	0	0	0
Os04g0437900-01	2892	Non-protein coding transcript.	-	-	-	434	324	444	238	3368.33	2514.6	3445.94	1847.15	-0.421701	0.0328646	-0.866733
Os04g0438651-00	477	Non-protein coding transcript.	-	-	-	36	33	0	0	1693.98	1552.81	0	0	-0.125531
Os04g0439501-01	2598	Non-protein coding transcript.	-	-	-	0	0	5	6	0	0	43.197	51.8364
Os04g0441650-00	2968	Non-protein coding transcript.	-	-	-	0	5	1	5	0	37.812	7.56239	37.812
Os04g0444250-00	527	Non-protein coding transcript.	-	-	-	792	735	824	986	33731.7	31304	35094.5	41994.2	-0.107756	0.0571439	0.316087
Os04g0445025-00	1205	Non-protein coding transcript.	-	-	-	4	0	2	8	74.5068	0	37.2534	149.014		-1	1
Os04g0445050-01	785	Non-protein coding transcript.	-	-	-	5	12	0	7	142.963	343.111	0	200.148	1.26303		0.485427
Os04g0445850-00	2980	Non-protein coding transcript.	-	-	-	398	355	620	295	2997.71	2673.84	4669.8	2221.92	-0.164949	0.6395	-0.432053
Os04g0448250-00	4987	Non-protein coding transcript.	-	-	-	1111	866	1407	972	5000.32	3897.64	6332.54	4374.72	-0.35942	0.340764	-0.192831
Os04g0449900-02	239	Non-protein coding transcript.	-	-	-	85	96	129	177	7982.59	9015.64	12114.8	16622.6	0.175572	0.601836	1.05821
Os04g0449950-00	1327	Non-protein coding transcript.	-	-	-	1355	1435	1633	1809	22918.8	24271.9	27620.9	30597.8	0.0827579	0.269232	0.4169
Os04g0452350-00	1811	Non-protein coding transcript.	-	-	-	74	96	42	6	917.141	1189.81	520.54	74.3628	0.375509	-0.817136	-3.62449
Os04g0457600-00	48	Non-protein coding transcript.	-	-	-	0	0	0	0	0	0	0	0
Os04g0457900-00	448	Non-protein coding transcript.	-	-	-	265	177	93	91	13276.7	8867.85	4659.38	4559.18	-0.582243	-1.51069	-1.54205
Os04g0460750-00	48	Non-protein coding transcript.	-	-	-	0	0	0	0	0	0	0	0
Os04g0460900-01	607	Non-protein coding transcript.	-	-	-	6259	6711	2206	1587	231440	248154	81571.8	58682.9	0.100596	-1.5045	-1.97963
Os04g0461700-01	6030	Non-protein coding transcript.	-	-	-	139	150	80	19	517.393	558.338	297.78	70.7228	0.109878	-0.797013	-2.87101
Os04g0461700-02	4215	Non-protein coding transcript.	-	-	-	77	78	32	10	410.031	415.356	170.402	53.2507	0.0186157	-1.26679	-2.94486
Os04g0462700-01	499	Non-protein coding transcript.	-	-	-	17	25	23	27	764.665	1124.51	1034.55	1214.47	0.556393	0.436099	0.667425
Os04g0464750-01	568	Non-protein coding transcript.	-	-	-	288	299	198	219	11380.7	11815.3	7824.2	8654.04	0.0540767	-0.540568	-0.395138
Os04g0467550-00	2749	Non-protein coding transcript.	-	-	-	2639	2451	1104	662	21547	20012.1	9014	5405.13	-0.106621	-1.25725	-1.99509
Os04g0472600-01	309	Non-protein coding transcript.	-	-	-	274	266	274	311	19902.8	19321.7	19902.8	22590.5	-0.0427496	0	0.182739
Os04g0473850-00	267	Non-protein coding transcript.	-	-	-	0	1	10	12	0	84.0643	840.643	1008.77
Os04g0474432-01	4326	Non-protein coding transcript.	-	-	-	193	242	128	58	1001.37	1255.6	664.12	300.929	0.326406	-0.592457	-1.73448
Os04g0477200-02	341	Non-protein coding transcript.	-	-	-	24	14	3	4	1579.72	921.503	197.465	263.287	-0.777608	-3	-2.58496
Os04g0481201-00	699	Non-protein coding transcript.	-	-	-	190	155	42	10	6100.98	4977.11	1348.64	321.104	-0.293731	-2.17754	-4.24793
Os04g0488650-01	1053	Non-protein coding transcript.	-	-	-	61	77	24	8	1300.24	1641.29	511.571	170.524	0.336049	-1.34577	-2.93074
Os04g0489950-00	1037	Non-protein coding transcript.	-	-	-	0	0	0	0	0	0	0	0
Os04g0491901-00	1137	Non-protein coding transcript.	-	-	-	340	414	1210	834	6711.84	8172.65	23886.2	16463.7	0.284096	1.8314	1.29451
Os04g0492450-00	509	Non-protein coding transcript.	-	-	-	1030	799	697	653	45419.5	35233.2	30735.3	28795.1	-0.366377	-0.563414	-0.657489
Os04g0493100-02	1397	Non-protein coding transcript.	-	-	-	616	132	1064	1120	9897.09	2120.8	17095	17994.7	-2.22239	0.788496	0.862496
Os04g0496950-01	3647	Non-protein coding transcript.	-	-	-	3045	1420	6037	8721	18740.2	8739.28	37154.2	53672.7	-1.10055	0.98739	1.51805
Os04g0497250-00	2122	Non-protein coding transcript.	-	-	-	106	56	179	148	1121.2	592.333	1893.35	1565.45	-0.920566	0.755895	0.481533
Os04g0497600-02	298	Non-protein coding transcript.	-	-	-	118	79	59	38	8887.69	5950.23	4443.84	2862.14	-0.578862	-1	-1.63472
Os04g0499150-00	1497	Non-protein coding transcript.	-	-	-	94	83	35	11	1409.38	1244.46	524.77	164.928	-0.179549	-1.42531	-3.09516
Os04g0502850-00	471	Non-protein coding transcript.	-	-	-	136	149	1143	877	6480.99	7100.49	54468.9	41792.8	0.131706	3.07115	2.68897
Os04g0504551-00	547	Non-protein coding transcript.	-	-	-	0	0	0	0	0	0	0	0
Os04g0504650-00	2374	Non-protein coding transcript.	-	-	-	361	362	189	207	3413.1	3422.56	1786.92	1957.1	0.00399086	-0.933613	-0.802368
Os04g0508975-00	3745	Non-protein coding transcript.	-	-	-	171	139	75	78	1024.87	833.079	449.503	467.483	-0.298911	-1.18903	-1.13245
Os04g0512225-00	232	Non-protein coding transcript.	-	-	-	0	0	0	0	0	0	0	0
Os04g0514301-01	841	Non-protein coding transcript.	-	-	-	722	796	137	67	19269.2	21244.2	3656.35	1788.14	0.14077	-2.39782	-3.42977
Os04g0519950-00	165	Non-protein coding transcript.	-	-	-	411	272	225	466	55908.9	37000.5	30607.1	63390.6	-0.595532	-0.869213	0.181192
Os04g0526101-00	73	Non-protein coding transcript.	-	-	-	0	0	0	0	0	0	0	0
Os04g0527300-01	903	Non-protein coding transcript.	-	-	-	0	4	35	35	0	99.4249	869.968	869.968
Os04g0530150-01	1606	Non-protein coding transcript.	-	-	-	0	0	0	0	0	0	0	0
Os04g0537450-00	410	Non-protein coding transcript.	-	-	-	4	0	0	0	218.977	0	0	0
Os04g0548450-00	6104	Non-protein coding transcript.	-	-	-	110	88	152	91	404.484	323.587	558.923	334.618	-0.321928	0.466568	-0.273565
Os04g0549650-00	854	Non-protein coding transcript.	-	-	-	4851	4684	3054	1373	127496	123107	80266.5	36085.7	-0.0505411	-0.667582	-1.82095
Os04g0551400-00	2481	Non-protein coding transcript.	-	-	-	731	605	273	108	6613.23	5473.33	2469.78	977.057	-0.272936	-1.42097	-2.75884
Os04g0552550-00	71	Non-protein coding transcript.	-	-	-	0	0	0	0	0	0	0	0
Os04g0557400-00	66	Non-protein coding transcript.	-	-	-	0	0	1	1	0	0	340.078	340.078
Os04g0559950-00	97	Non-protein coding transcript.	-	-	-	0	0	0	1	0	0	0	231.394
Os04g0561850-00	206	Non-protein coding transcript.	-	-	-	0	0	0	0	0	0	0	0
Os04g0571700-01	1441	Non-protein coding transcript.	-	-	-	0	1	0	2	0	15.5761	0	31.1522
Os04g0573700-00	219	Non-protein coding transcript.	-	-	-	0	0	0	0	0	0	0	0
Os04g0575801-01	969	Non-protein coding transcript.	-	-	-	25	12	20	6	579.081	277.959	463.265	138.979	-1.05889	-0.321928	-2.05889
Os04g0576850-00	1692	Non-protein coding transcript.	-	-	-	117	134	409	240	1552.06	1777.57	5425.58	3183.71	0.195724	1.80559	1.03653
Os04g0578250-00	250	Non-protein coding transcript.	-	-	-	0	0	0	1	0	0	0	89.7807
Os04g0580450-00	2408	Non-protein coding transcript.	-	-	-	0	2	2	0	0	18.6422	18.6422	0
Os04g0583332-00	283	Non-protein coding transcript.	-	-	-	0	0	0	0	0	0	0	0
Os04g0583550-00	2547	Non-protein coding transcript.	-	-	-	124	142	48	25	1092.74	1251.36	422.995	220.31	0.195551	-1.36923	-2.31034
Os04g0584002-00	764	Non-protein coding transcript.	-	-	-	3	2	91	2864	88.1355	58.757	2673.44	84140	-0.584963	4.92283	9.89885
Os04g0585150-00	3512	Non-protein coding transcript.	-	-	-	45	80	6	8	287.595	511.28	38.346	51.128	0.830075	-2.90689	-2.49185
Os04g0587451-00	4333	Non-protein coding transcript.	-	-	-	995	931	83	17	5154.15	4822.63	429.945	88.0609	-0.0959154	-3.58351	-5.87109
Os04g0590451-00	187	Non-protein coding transcript.	-	-	-	0	0	0	0	0	0	0	0
Os04g0596350-00	805	Non-protein coding transcript.	-	-	-	2208	1788	4923	5888	61563.9	49853.4	137264	164170	-0.304393	1.1568	1.41504
Os04g0596500-01	5758	Non-protein coding transcript.	-	-	-	177	244	69	37	689.961	951.133	268.968	144.229	0.463132	-1.35908	-2.25815
Os04g0598500-02	2008	Non-protein coding transcript.	-	-	-	39	62	13	1	435.937	693.028	145.312	11.1779	0.668794	-1.58496	-5.2854
Os04g0599200-00	3070	Non-protein coding transcript.	-	-	-	0	0	0	26	0	0	0	190.089
Os04g0599675-00	4470	Non-protein coding transcript.	-	-	-	8	0	8	9	40.1703	0	40.1703	45.1916		0	0.169925
Os04g0602250-00	97	Non-protein coding transcript.	-	-	-	81	46	29	12	18742.9	10644.1	6710.41	2776.72	-0.816288	-1.48187	-2.75489
Os04g0603601-00	2848	Non-protein coding transcript.	-	-	-	61	96	797	150	480.743	756.579	6281.18	1182.15	0.654225	3.7077	1.29808
Os04g0604251-00	791	Non-protein coding transcript.	-	-	-	31	0	4	0	879.647	0	113.503	0		-2.9542
Os04g0606425-00	1801	Non-protein coding transcript.	-	-	-	1329	1306	425	287	16562.8	16276.2	5296.61	3576.77	-0.0251862	-1.64481	-2.21122
Os04g0607250-00	693	Non-protein coding transcript.	-	-	-	37	29	83	31	1198.37	939.264	2688.24	1004.04	-0.351472	1.16559	-0.255257
Os04g0607450-01	1014	Non-protein coding transcript.	-	-	-	47	32	441	65	1040.36	708.329	9761.66	1438.79	-0.554589	3.23005	0.467779
Os04g0608850-00	809	Non-protein coding transcript.	-	-	-	376	312	328	724	10431.9	8656.24	9100.15	20086.9	-0.269187	-0.197037	0.945257
Os04g0610301-01	268	Non-protein coding transcript.	-	-	-	1	0	5	9	83.7507	0	418.753	753.756		2.32193	3.16993
Os04g0611000-02	2592	Non-protein coding transcript.	-	-	-	154	136	30	5	1333.55	1177.68	259.782	43.297	-0.179324	-2.3599	-4.94486
Os04g0611233-00	1173	Non-protein coding transcript.	-	-	-	21	10	16	2	401.832	191.348	306.158	38.2697	-1.07039	-0.392317	-3.39232
Os04g0613100-00	1821	Non-protein coding transcript.	-	-	-	17	8	48	58	209.538	98.6059	591.636	714.893	-1.08746	1.4975	1.77052
Os04g0613700-03	442	Non-protein coding transcript.	-	-	-	21	15	113	147	1066.4	761.714	5738.25	7464.8	-0.485427	2.42786	2.80735
Os04g0616266-00	461	Non-protein coding transcript.	-	-	-	0	0	0	0	0	0	0	0
Os04g0616350-00	465	Non-protein coding transcript.	-	-	-	334	347	184	174	16121.9	16749.4	8881.53	8398.84	0.0550876	-0.860142	-0.940761
Os04g0616450-00	480	Non-protein coding transcript.	-	-	-	20	45	7	0	935.216	2104.24	327.326	0	1.16993	-1.51457
Os04g0616550-00	484	Non-protein coding transcript.	-	-	-	99	97	14	29	4591.06	4498.31	649.241	1344.86	-0.0294438	-2.822	-1.77138
Os04g0616650-00	483	Non-protein coding transcript.	-	-	-	22	23	4	9	1022.35	1068.82	185.881	418.233	0.0641303	-2.45943	-1.28951
Os04g0616750-00	676	Non-protein coding transcript.	-	-	-	89	96	12	1	2955.06	3187.48	398.435	33.2029	0.109229	-2.89077	-6.47573
Os04g0618301-00	64	Non-protein coding transcript.	-	-	-	0	0	0	0	0	0	0	0
Os04g0619450-00	284	Non-protein coding transcript.	-	-	-	143	68	246	989	11301.6	5374.2	19441.9	78163	-1.07241	0.782643	2.78996
Os04g0623901-01	1743	Non-protein coding transcript.	-	-	-	0	1	10	14	0	12.8773	128.773	180.283
Os04g0625800-02	212	Non-protein coding transcript.	-	-	-	11	14	15	19	1164.61	1482.23	1588.1	2011.6	0.347923	0.447459	0.788496
Os04g0625950-00	341	Non-protein coding transcript.	-	-	-	15	19	36	22	987.325	1250.61	2369.58	1448.08	0.341037	1.26303	0.552541
Os04g0627066-00	484	Non-protein coding transcript.	-	-	-	53	63	82	45	2457.84	2921.58	3802.7	2086.85	0.249359	0.629632	-0.236067
Os04g0629850-00	4187	Non-protein coding transcript.	-	-	-	18	9	61	35	96.4923	48.2461	327.002	187.624	-1	1.76081	0.959358
Os04g0631300-01	544	Non-protein coding transcript.	-	-	-	7	7	0	0	288.817	288.817	0	0	0
Os04g0632000-01	574	Non-protein coding transcript.	-	-	-	8	4	40	102	312.825	156.412	1564.12	3988.52	-1	2.32193	3.67243
Os04g0632350-01	1523	Non-protein coding transcript.	-	-	-	22	30	15	1	324.224	442.124	221.062	14.7375	0.447459	-0.552541	-4.45943
Os04g0633250-01	3130	Non-protein coding transcript.	-	-	-	110	78	12	15	788.808	559.337	86.0518	107.565	-0.495957	-3.1964	-2.87447
Os04g0635201-00	365	Non-protein coding transcript.	-	-	-	16	28	531	120	983.898	1721.82	32653.1	7379.24	0.807355	5.05257	2.90689
Os04g0635350-00	348	Non-protein coding transcript.	-	-	-	0	0	2	0	0	0	128.995	0
Os04g0635450-00	482	Non-protein coding transcript.	-	-	-	32	33	1184	200	1490.14	1536.7	55135	9313.35	0.0443941	5.20945	2.64386
Os04g0635650-00	363	Non-protein coding transcript.	-	-	-	7	5	4	8	432.827	309.162	247.33	494.66	-0.485427	-0.807355	0.192645
Os04g0637150-00	48	Non-protein coding transcript.	-	-	-	0	0	0	0	0	0	0	0
Os04g0638901-00	651	Non-protein coding transcript.	-	-	-	0	0	0	0	0	0	0	0
Os04g0640850-00	560	Non-protein coding transcript.	-	-	-	56	15	321	306	2244.52	601.21	12865.9	12264.7	-1.90046	2.51907	2.45003
Os04g0641101-01	235	Non-protein coding transcript.	-	-	-	26	10	0	7	2483.3	955.114	0	668.58	-1.37851		-1.89308
Os04g0643350-00	77	Non-protein coding transcript.	-	-	-	0	0	0	0	0	0	0	0
Os04g0643401-00	1704	Non-protein coding transcript.	-	-	-	1	6	6	20	13.1721	79.0323	79.0323	263.441	2.58496	2.58496	4.32193
Os04g0644250-00	61	Non-protein coding transcript.	-	-	-	0	0	0	0	0	0	0	0
Os04g0648000-01	3919	Non-protein coding transcript.	-	-	-	454	260	108	67	2600.18	1489.09	618.545	383.727	-0.804181	-2.07166	-2.76046
Os04g0648950-01	1092	Non-protein coding transcript.	-	-	-	47	41	2741	349	966.047	842.722	56339	7173.41	-0.197037	5.8659	2.89249
Os04g0651700-01	670	Non-protein coding transcript.	-	-	-	178	133	45	9	5963.05	4455.54	1507.51	301.502	-0.420451	-1.98388	-4.30581
Os04g0653500-00	99	Non-protein coding transcript.	-	-	-	49	28	46	69	11109.2	6348.13	10429.1	15643.6	-0.807355	-0.0911479	0.493815
Os04g0653600-02	336	Non-protein coding transcript.	-	-	-	0	0	0	3	0	0	0	200.403
Os04g0655100-01	319	Non-protein coding transcript.	-	-	-	38	69	25	60	2673.72	4854.91	1759.03	4221.66	0.860597	-0.604071	0.658963
Os04g0656100-02	410	Non-protein coding transcript.	-	-	-	922	782	451	511	50474.3	42810.1	24689.7	27974.4	-0.237598	-1.03164	-0.851443
Os04g0659450-00	568	Non-protein coding transcript.	-	-	-	391	373	526	323	15450.8	14739.5	20785.5	12763.7	-0.067993	0.427894	-0.275634
Os04g0661950-00	1532	Non-protein coding transcript.	-	-	-	527	448	689	737	7721.02	6563.6	10094.5	10797.7	-0.234304	0.386701	0.483862
Os04g0667033-00	2276	Non-protein coding transcript.	-	-	-	292	227	247	118	2879.61	2238.6	2435.83	1163.68	-0.363276	-0.241457	-1.30718
Os04g0667850-00	1890	Non-protein coding transcript.	-	-	-	4907	4986	4413	5379	58274.3	59212.5	52407.7	63879.7	0.0230416	-0.153082	0.132497
Os04g0668300-01	499	Non-protein coding transcript.	-	-	-	0	0	0	2	0	0	0	89.9606
Os04g0668350-01	352	Non-protein coding transcript.	-	-	-	2	2	0	2	127.529	127.529	0	127.529	0		0
Os04g0668400-01	504	Non-protein coding transcript.	-	-	-	6	9	1	3	267.204	400.807	44.5341	133.602	0.584963	-2.58496	-1
Os04g0669250-00	762	Non-protein coding transcript.	-	-	-	0	0	5	10	0	0	147.278	294.556
Os04g0669375-00	3358	Non-protein coding transcript.	-	-	-	19	19	243	521	126.998	126.998	1624.23	3482.41	0	3.67688	4.77721
Os04g0673050-00	3912	Non-protein coding transcript.	-	-	-	256	196	956	1012	1468.81	1124.55	5485.07	5806.37	-0.38529	1.90087	1.98299
Os04g0674425-00	959	Non-protein coding transcript.	-	-	-	509	417	3523	4946	11913	9759.79	82455	115760	-0.287618	2.79107	3.28052
Os04g0675000-03	468	Non-protein coding transcript.	-	-	-	5	10	11	10	239.799	479.598	527.558	479.598	1	1.1375	1
Os04g0675500-02	535	Non-protein coding transcript.	-	-	-	258	228	109	92	10824	9565.42	4572.94	3859.73	-0.178337	-1.24304	-1.48767
Os04g0676000-00	484	Non-protein coding transcript.	-	-	-	45	50	53	43	2086.85	2318.72	2457.84	1994.1	0.152003	0.236067	-0.0655883
Os04g0677550-01	1210	Non-protein coding transcript.	-	-	-	5	5	2	4	92.7487	92.7487	37.0995	74.1989	0	-1.32193	-0.321928
Os04g0679150-00	497	Non-protein coding transcript.	-	-	-	661	578	1041	1112	29851.6	26103.2	47012.9	50219.4	-0.193581	0.655248	0.750435
Os04g0679933-00	409	Non-protein coding transcript.	-	-	-	0	0	2	10	0	0	109.756	548.782
Os04g0682051-00	1002	Non-protein coding transcript.	-	-	-	628	605	2032	2699	14067.4	13552.2	45517.6	60458.6	-0.0538294	1.69406	2.10359
Os04g0682800-03	193	Non-protein coding transcript.	-	-	-	0	0	0	0	0	0	0	0
Os04g0683875-00	1011	Non-protein coding transcript.	-	-	-	30	21	13	2	666.029	466.22	288.613	44.4019	-0.514573	-1.20645	-3.90689
Os04g0683950-00	368	Non-protein coding transcript.	-	-	-	246	240	62	23	15004.1	14638.2	3781.52	1402.82	-0.0356239	-1.98832	-3.41895
Os04g0684300-01	1256	Non-protein coding transcript.	-	-	-	3	8	2	7	53.6111	142.963	35.7407	125.093	1.41504	-0.584963	1.22239
Os04g0684800-02	156	Non-protein coding transcript.	-	-	-	40	33	5	2	5755.17	4748.02	719.397	287.759	-0.277534	-3	-4.32193
Os04g0691433-00	472	Non-protein coding transcript.	-	-	-	44	30	13	19	2092.35	1426.6	618.193	903.514	-0.552541	-1.75899	-1.2115
Os04g0692200-02	321	Non-protein coding transcript.	-	-	-	992	805	210	266	69363.3	56287.8	14683.8	18599.4	-0.301351	-2.23995	-1.89891
Os05g0100300-01	217	Non-protein coding transcript.	-	-	-	96	116	24	22	9929.66	11998.3	2482.42	2275.55	0.273018	-2	-2.12553
Os05g0100366-00	240	Non-protein coding transcript.	-	-	-	199	222	187	124	18610.8	20761.8	17488.5	11596.7	0.157791	-0.0897302	-0.682428
Os05g0101800-00	265	Non-protein coding transcript.	-	-	-	2	0	2	0	169.398	0	169.398	0		0
Os05g0105150-00	1993	Non-protein coding transcript.	-	-	-	141	132	200	298	1587.94	1486.58	2252.4	3356.08	-0.0951572	0.504305	1.07962
Os05g0105550-00	2019	Non-protein coding transcript.	-	-	-	374	377	261	173	4157.75	4191.1	2901.53	1923.24	0.0115263	-0.518988	-1.11227
Os05g0112050-00	191	Non-protein coding transcript.	-	-	-	10	11	21	18	1175.14	1292.65	2467.79	2115.25	0.137504	1.07039	0.847997
Os05g0114050-00	1615	Non-protein coding transcript.	-	-	-	181	87	53	49	2515.53	1209.12	736.591	680.999	-1.0569	-1.77193	-1.88514
Os05g0115200-01	2331	Non-protein coding transcript.	-	-	-	3	4	3	7	28.887	38.516	28.887	67.4029	0.415037	0	1.22239
Os05g0115950-00	3541	Non-protein coding transcript.	-	-	-	435	491	550	426	2757.31	3112.28	3486.26	2700.27	0.174708	0.338416	-0.030162
Os05g0116150-00	2566	Non-protein coding transcript.	-	-	-	4634	5774	7658	5907	40534.3	50506	66985.6	51669.4	0.317313	0.72471	0.350168
Os05g0117667-00	73	Non-protein coding transcript.	-	-	-	0	0	0	0	0	0	0	0
Os05g0117832-00	1199	Non-protein coding transcript.	-	-	-	19	39	0	3	355.678	730.077	0	56.1597	1.03747		-2.66297
Os05g0121725-00	56	Non-protein coding transcript.	-	-	-	0	0	0	0	0	0	0	0
Os05g0125250-01	920	Non-protein coding transcript.	-	-	-	12	8	219	119	292.763	195.175	5342.93	2903.23	-0.584963	4.18982	3.30986
Os05g0125350-00	921	Non-protein coding transcript.	-	-	-	27	23	404	280	658.002	560.52	9845.66	6823.72	-0.231326	3.90332	3.3744
Os05g0125450-00	2470	Non-protein coding transcript.	-	-	-	1222	1019	8929	7520	11104.5	9259.77	81138.9	68335.1	-0.26209	2.86925	2.62149
Os05g0125600-02	445	Non-protein coding transcript.	-	-	-	93	92	51	21	4690.79	4640.35	2572.37	1059.21	-0.0155969	-0.866733	-2.14684
Os05g0126150-00	1244	Non-protein coding transcript.	-	-	-	73	112	71	41	1317.12	2020.79	1281.04	739.753	0.61753	-0.0400774	-0.832273
Os05g0127266-00	817	Non-protein coding transcript.	-	-	-	83	59	14	11	2280.23	1620.89	384.617	302.199	-0.492396	-2.56768	-2.91561
Os05g0127450-00	3395	Non-protein coding transcript.	-	-	-	52	94	190	1196	343.785	621.457	1256.14	7907.05	0.854149	1.86942	4.52356
Os05g0132601-00	486	Non-protein coding transcript.	-	-	-	47	82	45	6	2170.62	3787.05	2078.26	277.101	0.802963	-0.0627358	-2.96963
Os05g0132650-00	314	Non-protein coding transcript.	-	-	-	0	0	0	0	0	0	0	0
Os05g0135150-00	632	Non-protein coding transcript.	-	-	-	0	0	0	0	0	0	0	0
Os05g0137200-04	115	Non-protein coding transcript.	-	-	-	0	0	3	14	0	0	585.526	2732.46
Os05g0149450-00	806	Non-protein coding transcript.	-	-	-	360	174	417	292	10025.1	4845.49	11612.5	8131.5	-1.04891	0.21205	-0.302029
Os05g0149850-00	1988	Non-protein coding transcript.	-	-	-	1158	926	957	639	13074.2	10454.8	10804.8	7214.52	-0.322551	-0.275044	-0.857747
Os05g0152366-00	1069	Non-protein coding transcript.	-	-	-	38	35	17	18	797.864	734.875	356.939	377.936	-0.118644	-1.16046	-1.078
Os05g0155450-00	385	Non-protein coding transcript.	-	-	-	105	163	76	133	6121.41	9502.76	4430.74	7753.79	0.634483	-0.466318	0.341037
Os05g0157901-00	667	Non-protein coding transcript.	-	-	-	4	2	6	2	134.604	67.3019	201.906	67.3019	-1	0.584963	-1
Os05g0159400-00	191	Non-protein coding transcript.	-	-	-	27	20	69	66	3172.88	2350.28	8108.47	7755.93	-0.432959	1.35364	1.28951
Os05g0161100-01	388	Non-protein coding transcript.	-	-	-	6	3	8	8	347.09	173.545	462.787	462.787	-1	0.415037	0.415037
Os05g0163200-01	268	Non-protein coding transcript.	-	-	-	927	664	594	590	77636.9	55610.4	49747.9	49412.9	-0.481386	-0.642106	-0.651854
Os05g0163400-02	3346	Non-protein coding transcript.	-	-	-	1121	1181	3183	3963	7519.74	7922.22	21351.8	26584.1	0.0752227	1.5056	1.82181
Os05g0166833-00	401	Non-protein coding transcript.	-	-	-	0	0	0	0	0	0	0	0
Os05g0176050-00	1816	Non-protein coding transcript.	-	-	-	311	284	41	36	3843.86	3510.15	506.747	444.948	-0.131024	-2.92322	-3.11085
Os05g0185525-00	897	Non-protein coding transcript.	-	-	-	106	122	80	28	2652.38	3052.74	2001.8	700.63	0.202817	-0.405992	-1.92057
Os05g0186300-03	218	Non-protein coding transcript.	-	-	-	1	1	4	9	102.96	102.96	411.838	926.636	0	2	3.16993
Os05g0191800-00	339	Non-protein coding transcript.	-	-	-	1	4	4	0	66.21	264.84	264.84	0	2	2
Os05g0195000-01	3280	Non-protein coding transcript.	-	-	-	1	8	0	25	6.84304	54.7443	0	171.076	3		4.64386
Os05g0195101-01	579	Non-protein coding transcript.	-	-	-	367	447	3981	4358	14226.9	17328.1	154325	168940	0.284495	3.43928	3.56981
Os05g0196250-00	1805	Non-protein coding transcript.	-	-	-	234	156	381	440	2909.79	1939.86	4737.74	5471.4	-0.584963	0.703282	0.910995
Os05g0197500-00	178	Non-protein coding transcript.	-	-	-	2	1	0	0	252.193	126.097	0	0	-1
Os05g0199700-01	2408	Non-protein coding transcript.	-	-	-	2661	3131	142	20	24803.4	29184.3	1323.59	186.422	0.234655	-4.22801	-7.05582
Os05g0204950-00	894	Non-protein coding transcript.	-	-	-	188	175	44	37	4720.01	4393.63	1104.68	928.939	-0.103378	-2.09516	-2.34514
Os05g0206600-00	258	Non-protein coding transcript.	-	-	-	1	4	1	0	86.9968	347.987	86.9968	0	2	0
Os05g0212250-00	1123	Non-protein coding transcript.	-	-	-	360	355	450	223	7195.25	7095.31	8994.06	4457.06	-0.0201779	0.321928	-0.690953
Os05g0214800-01	424	Non-protein coding transcript.	-	-	-	28	35	33	36	1482.23	1852.79	1746.91	1905.72	0.321928	0.237039	0.36257
Os05g0217950-00	2510	Non-protein coding transcript.	-	-	-	195	196	39	17	1743.75	1752.69	348.75	152.019	0.00737953	-2.32193	-3.51987
Os05g0218663-00	3223	Non-protein coding transcript.	-	-	-	471	242	545	1104	3280.07	1685.3	3795.41	7688.33	-0.96072	0.210529	1.22894
Os05g0229000-00	698	Non-protein coding transcript.	-	-	-	1970	2145	817	99	63348.1	68975.5	26271.8	3183.49	0.122782	-1.26979	-4.31462
Os05g0229950-00	179	Non-protein coding transcript.	-	-	-	0	1	0	0	0	125.392	0	0
Os05g0232566-00	753	Non-protein coding transcript.	-	-	-	202	166	119	81	6021.15	4948.07	3547.11	2414.42	-0.283172	-0.763394	-1.31836
Os05g0232632-00	445	Non-protein coding transcript.	-	-	-	2	6	1	0	100.877	302.632	50.4386	0	1.58496	-1
Os05g0237200-02	785	Non-protein coding transcript.	-	-	-	42	52	14	3	1200.89	1486.81	400.296	85.7777	0.308122	-1.58496	-3.80735
Os05g0239900-01	4498	Non-protein coding transcript.	-	-	-	1422	1470	422	94	7095.83	7335.35	2105.79	469.063	0.0478947	-1.75261	-3.91912
Os05g0252701-00	372	Non-protein coding transcript.	-	-	-	0	0	0	0	0	0	0	0
Os05g0253301-00	490	Non-protein coding transcript.	-	-	-	10	16	11	5	458.065	732.904	503.871	229.032	0.678072	0.137504	-1
Os05g0256250-00	511	Non-protein coding transcript.	-	-	-	256	197	82	56	11244.6	8653.03	3601.77	2459.75	-0.377948	-1.64245	-2.19265
Os05g0256801-00	506	Non-protein coding transcript.	-	-	-	132	95	19	1	5855.26	4214.02	842.803	44.3581	-0.474539	-2.79647	-7.04439
Os05g0257333-00	508	Non-protein coding transcript.	-	-	-	285	253	781	1148	12592.3	11178.4	34507.3	50722.6	-0.171825	1.45436	2.01009
Os05g0258501-00	451	Non-protein coding transcript.	-	-	-	91	61	18	12	4528.85	3035.82	895.816	597.211	-0.577057	-2.33787	-2.92283
Os05g0259601-00	486	Non-protein coding transcript.	-	-	-	0	0	0	0	0	0	0	0
Os05g0261001-00	473	Non-protein coding transcript.	-	-	-	113	59	11	7	5362.17	2799.72	521.981	332.17	-0.937536	-3.36075	-4.01282
Os05g0263301-00	473	Non-protein coding transcript.	-	-	-	1	1	0	0	47.4528	47.4528	0	0	0
Os05g0263500-01	2781	Non-protein coding transcript.	-	-	-	104	139	20	2	839.374	1121.86	161.418	16.1418	0.418501	-2.37851	-5.70044
Os05g0272632-00	54	Non-protein coding transcript.	-	-	-	0	0	0	0	0	0	0	0
Os05g0277300-03	330	Non-protein coding transcript.	-	-	-	25	16	11	1	1700.39	1088.25	748.173	68.0157	-0.643856	-1.18442	-4.64386
Os05g0278150-00	57	Non-protein coding transcript.	-	-	-	0	0	0	0	0	0	0	0
Os05g0295500-00	726	Non-protein coding transcript.	-	-	-	427	386	347	384	13201.2	11933.7	10727.9	11871.8	-0.145635	-0.2993	-0.15313
Os05g0296530-00	549	Non-protein coding transcript.	-	-	-	1142	1129	2203	4304	46689.2	46157.8	90066.9	175964	-0.0165172	0.947907	1.91412
Os05g0296600-01	310	Non-protein coding transcript.	-	-	-	297	289	550	1301	21503.9	20924.7	39822.1	94197.3	-0.0393934	0.888969	2.13109
Os05g0297600-00	624	Non-protein coding transcript.	-	-	-	0	11	7	11	0	395.668	251.789	395.668
Os05g0302300-02	238	Non-protein coding transcript.	-	-	-	2	5	10	14	188.615	471.537	943.075	1320.3	1.32193	2.32193	2.80735
Os05g0302833-00	170	Non-protein coding transcript.	-	-	-	0	0	2	2	0	0	264.061	264.061
Os05g0311075-00	59	Non-protein coding transcript.	-	-	-	0	0	0	0	0	0	0	0
Os05g0311225-00	330	Non-protein coding transcript.	-	-	-	0	0	0	0	0	0	0	0
Os05g0316166-00	377	Non-protein coding transcript.	-	-	-	3	5	6	8	178.609	297.681	357.218	476.29	0.736966	1	1.41504
Os05g0317550-00	99	Non-protein coding transcript.	-	-	-	2	0	3	0	453.438	0	680.157	0		0.584963
Os05g0318901-00	8092	Non-protein coding transcript.	-	-	-	270	225	455	135	748.912	624.094	1262.06	374.456	-0.263034	0.752907	-1
Os05g0324650-01	576	Non-protein coding transcript.	-	-	-	42	48	19	16	1636.63	1870.43	740.379	623.477	0.192645	-1.14439	-1.39232
Os05g0338132-00	219	Non-protein coding transcript.	-	-	-	2	1	1	0	204.979	102.489	102.489	0	-1	-1
Os05g0338450-00	218	Non-protein coding transcript.	-	-	-	0	0	1	0	0	0	102.96	0
Os05g0346901-00	173	Non-protein coding transcript.	-	-	-	14	11	13	12	1816.37	1427.15	1686.63	1556.89	-0.347923	-0.106915	-0.222392
Os05g0363533-00	711	Non-protein coding transcript.	-	-	-	12	13	0	7	378.822	410.39	0	220.979	0.115477		-0.777608
Os05g0364300-01	695	Non-protein coding transcript.	-	-	-	228	211	28	18	7363.31	6814.29	904.266	581.314	-0.111791	-3.02554	-3.66297
Os05g0364550-00	1166	Non-protein coding transcript.	-	-	-	485	439	443	387	9336.12	8450.63	8527.63	7449.64	-0.143764	-0.130678	-0.325651
Os05g0368000-00	842	Non-protein coding transcript.	-	-	-	2622	1260	726	1827	69894.6	33587.8	19353	48702.3	-1.05724	-1.85263	-0.521191
Os05g0368501-00	73	Non-protein coding transcript.	-	-	-	0	0	0	0	0	0	0	0
Os05g0371133-00	658	Non-protein coding transcript.	-	-	-	72	49	16	15	2456.01	1671.45	545.779	511.668	-0.555215	-2.16993	-2.26303
Os05g0371166-01	396	Non-protein coding transcript.	-	-	-	8	5	10	5	453.438	283.399	566.797	283.399	-0.678072	0.321928	-0.678072
Os05g0375466-00	1350	Non-protein coding transcript.	-	-	-	0	8	6	18	0	133.008	99.7563	299.269
Os05g0376300-02	2288	Non-protein coding transcript.	-	-	-	820	842	356	44	8044.16	8259.98	3492.34	431.638	0.0381963	-1.20375	-4.22005
Os05g0377600-00	62	Non-protein coding transcript.	-	-	-	0	0	0	0	0	0	0	0
Os05g0377750-00	62	Non-protein coding transcript.	-	-	-	0	0	0	0	0	0	0	0
Os05g0378900-03	242	Non-protein coding transcript.	-	-	-	3	1	0	0	278.246	92.7487	0	0	-1.58496
Os05g0383150-00	3600	Non-protein coding transcript.	-	-	-	311	364	327	194	1939.01	2269.46	2038.77	1209.55	0.227024	0.0723761	-0.680858
Os05g0388550-00	345	Non-protein coding transcript.	-	-	-	1585	1230	507	354	103118	80021.9	32984.7	23030.7	-0.365825	-1.64443	-2.16266
Os05g0391400-00	62	Non-protein coding transcript.	-	-	-	0	0	0	0	0	0	0	0
Os05g0395025-01	596	Non-protein coding transcript.	-	-	-	634	622	115	156	23876.2	23424.3	4330.86	5874.91	-0.0275683	-2.46285	-2.02294
Os05g0400301-00	73	Non-protein coding transcript.	-	-	-	0	0	0	0	0	0	0	0
Os05g0401050-00	1627	Non-protein coding transcript.	-	-	-	66	80	107	161	910.499	1103.64	1476.11	2221.07	0.277534	0.697073	1.28652
Os05g0405200-00	120	Non-protein coding transcript.	-	-	-	3	1	4	0	561.129	187.043	748.173	0	-1.58496	0.415037
Os05g0406200-01	309	Non-protein coding transcript.	-	-	-	3	16	19	57	217.914	1162.21	1380.12	4140.37	2.41504	2.66297	4.24793
Os05g0407200-02	775	Non-protein coding transcript.	-	-	-	8	13	27	11	231.692	376.5	781.961	318.577	0.70044	1.75489	0.459432
Os05g0409050-00	4365	Non-protein coding transcript.	-	-	-	976	857	1631	1380	5018.67	4406.76	8386.73	7096.07	-0.187586	0.740804	0.499715
Os05g0412500-01	759	Non-protein coding transcript.	-	-	-	24	36	54	17	709.729	1064.59	1596.89	502.725	0.584963	1.16993	-0.4975
Os05g0415600-02	4422	Non-protein coding transcript.	-	-	-	84	109	16	5	426.367	553.262	81.2128	25.379	0.375867	-2.39232	-4.07039
Os05g0419200-03	521	Non-protein coding transcript.	-	-	-	253	173	565	625	10899.5	7453.01	24340.7	26925.6	-0.548365	1.15911	1.30472
Os05g0425301-00	349	Non-protein coding transcript.	-	-	-	31	13	0	1	1993.7	836.067	0	64.3128	-1.25376		-4.9542
Os05g0438550-00	1096	Non-protein coding transcript.	-	-	-	6	6	77	70	122.875	122.875	1576.9	1433.54	0	3.68182	3.54432
Os05g0456100-02	1214	Non-protein coding transcript.	-	-	-	52	67	3	0	961.408	1238.74	55.4658	0	0.365649	-4.11548
Os05g0457501-00	1696	Non-protein coding transcript.	-	-	-	76	71	37	28	1005.8	939.627	489.665	370.557	-0.0981804	-1.03847	-1.44057
Os05g0460350-00	4172	Non-protein coding transcript.	-	-	-	3115	2868	3339	3350	16758.6	15429.7	17963.7	18022.9	-0.119187	0.100184	0.104929
Os05g0465601-00	73	Non-protein coding transcript.	-	-	-	0	0	0	0	0	0	0	0
Os05g0465900-00	2955	Non-protein coding transcript.	-	-	-	0	7	16	3	0	53.1696	121.531	22.787
Os05g0466000-01	2308	Non-protein coding transcript.	-	-	-	37	51	12	0	359.823	495.972	116.699	0	0.462972	-1.62449
Os05g0466700-01	466	Non-protein coding transcript.	-	-	-	315	316	2885	1930	15172.2	15220.3	138958	92959.6	0.00457273	3.19515	2.61518
Os05g0467450-00	1877	Non-protein coding transcript.	-	-	-	0	0	0	2	0	0	0	23.916
Os05g0468000-01	641	Non-protein coding transcript.	-	-	-	0	0	2	6	0	0	70.0318	210.095
Os05g0469450-01	2518	Non-protein coding transcript.	-	-	-	164	372	35	32	1461.88	3315.97	311.986	285.245	1.18161	-2.22827	-2.35755
Os05g0471624-00	63	Non-protein coding transcript.	-	-	-	0	0	0	0	0	0	0	0
Os05g0472250-00	3786	Non-protein coding transcript.	-	-	-	179	170	163	79	1061.2	1007.84	966.34	468.349	-0.0744248	-0.135088	-1.18004
Os05g0474400-03	197	Non-protein coding transcript.	-	-	-	8	7	15	20	911.479	797.544	1709.02	2278.7	-0.192645	0.906891	1.32193
Os05g0475550-00	3645	Non-protein coding transcript.	-	-	-	79	90	42	12	486.466	554.202	258.628	73.8936	0.188072	-0.911463	-2.71882
Os05g0476250-00	426	Non-protein coding transcript.	-	-	-	0	0	0	0	0	0	0	0
Os05g0476332-00	1366	Non-protein coding transcript.	-	-	-	9	5	0	2	147.882	82.1566	0	32.8626	-0.847997		-2.16993
Os05g0476434-00	939	Non-protein coding transcript.	-	-	-	0	0	0	0	0	0	0	0
Os05g0476583-00	1331	Non-protein coding transcript.	-	-	-	0	0	0	0	0	0	0	0
Os05g0477600-02	236	Non-protein coding transcript.	-	-	-	26	33	1	0	2472.77	3138.52	95.1067	0	0.343954	-4.70044
Os05g0481250-00	1092	Non-protein coding transcript.	-	-	-	1321	1328	160	59	27152.1	27296	3288.67	1212.7	0.00762468	-3.04549	-4.48477
Os05g0482050-01	2232	Non-protein coding transcript.	-	-	-	1	1	4	7	10.0561	10.0561	40.2243	70.3926	0	2	2.80735
Os05g0489301-00	427	Non-protein coding transcript.	-	-	-	10	12	71	10	525.648	630.778	3732.1	525.648	0.263034	2.82782	0
Os05g0490150-00	1229	Non-protein coding transcript.	-	-	-	1254	1072	767	607	22901.8	19577.9	14007.7	11085.6	-0.226232	-0.709239	-1.04677
Os05g0495250-00	414	Non-protein coding transcript.	-	-	-	238	67	513	313	12903.3	3632.43	27812.5	16969.4	-1.82873	1.108	0.395201
Os05g0495300-07	575	Non-protein coding transcript.	-	-	-	348	338	279	85	13584.2	13193.9	10890.8	3317.98	-0.0420641	-0.318822	-2.03355
Os05g0495650-00	778	Non-protein coding transcript.	-	-	-	45	30	76	83	1298.24	865.495	2192.59	2394.54	-0.584963	0.756074	0.883186
Os05g0497775-00	197	Non-protein coding transcript.	-	-	-	0	0	0	0	0	0	0	0
Os05g0498633-00	310	Non-protein coding transcript.	-	-	-	1	0	1	10	72.4038	0	72.4038	724.038		0	3.32193
Os05g0500350-00	56	Non-protein coding transcript.	-	-	-	0	0	2	0	0	0	801.613	0
Os05g0502101-00	1078	Non-protein coding transcript.	-	-	-	299	207	78	156	6225.52	4309.97	1624.05	3248.1	-0.530515	-1.9386	-0.938599
Os05g0502150-00	68	Non-protein coding transcript.	-	-	-	0	0	0	0	0	0	0	0
Os05g0502300-00	68	Non-protein coding transcript.	-	-	-	0	0	0	0	0	0	0	0
Os05g0502400-00	68	Non-protein coding transcript.	-	-	-	0	0	0	0	0	0	0	0
Os05g0503500-00	447	Non-protein coding transcript.	-	-	-	12	2	0	0	602.555	100.426	0	0	-2.58496
Os05g0503650-01	452	Non-protein coding transcript.	-	-	-	6	0	0	0	297.945	0	0	0
Os05g0505075-01	2932	Non-protein coding transcript.	-	-	-	10	8	11	4	76.5524	61.242	84.2077	30.621	-0.321928	0.137504	-1.32193
Os05g0506950-00	1490	Non-protein coding transcript.	-	-	-	58	60	14	0	873.705	903.833	210.894	0	0.0489096	-2.05063
Os05g0509050-00	309	Non-protein coding transcript.	-	-	-	54	58	7	4	3922.46	4213.01	508.467	290.552	0.103093	-2.94753	-3.75489
Os05g0511133-00	68	Non-protein coding transcript.	-	-	-	0	0	0	0	0	0	0	0
Os05g0511216-00	68	Non-protein coding transcript.	-	-	-	0	0	0	0	0	0	0	0
Os05g0514350-01	377	Non-protein coding transcript.	-	-	-	7	6	0	2	416.754	357.218	0	119.073	-0.222392		-1.80735
Os05g0521150-00	73	Non-protein coding transcript.	-	-	-	0	0	2	0	0	0	614.936	0
Os05g0526466-00	614	Non-protein coding transcript.	-	-	-	10	8	27	21	365.557	292.445	987.003	767.669	-0.321928	1.43296	1.07039
Os05g0526532-00	68	Non-protein coding transcript.	-	-	-	0	0	0	0	0	0	0	0
Os05g0527333-00	340	Non-protein coding transcript.	-	-	-	0	0	0	0	0	0	0	0
Os05g0528701-01	1409	Non-protein coding transcript.	-	-	-	322	384	877	600	5129.42	6117.07	13970.5	9557.92	0.254046	1.44552	0.897902
Os05g0528950-00	211	Non-protein coding transcript.	-	-	-	21	14	32	57	2233.88	1489.25	3404.01	6063.39	-0.584963	0.607683	1.44057
Os05g0530600-00	4089	Non-protein coding transcript.	-	-	-	1238	1193	2154	1596	6795.58	6548.57	11823.7	8760.7	-0.0534173	0.799007	0.366449
Os05g0535566-00	4871	Non-protein coding transcript.	-	-	-	253	304	1067	962	1165.8	1400.81	4916.65	4432.82	0.264934	2.07635	1.9269
Os05g0539750-00	1618	Non-protein coding transcript.	-	-	-	3121	2229	2923	2669	43295.1	30921.1	40548.4	37024.8	-0.485612	-0.0945585	-0.225709
Os05g0540350-00	792	Non-protein coding transcript.	-	-	-	149	118	85	21	4222.64	3344.1	2408.89	595.137	-0.336525	-0.809778	-2.82685
Os05g0541250-00	369	Non-protein coding transcript.	-	-	-	36	54	496	244	2189.77	3284.66	30170.2	14841.8	0.584963	3.78427	2.76081
Os05g0548950-00	2523	Non-protein coding transcript.	-	-	-	8726	6870	321	94	77628.5	61117.1	2855.69	836.245	-0.34501	-4.76468	-6.53652
Os05g0549050-01	3413	Non-protein coding transcript.	-	-	-	520	466	1847	1720	3419.72	3064.59	12146.6	11311.4	-0.158182	1.8286	1.72583
Os05g0550650-00	7396	Non-protein coding transcript.	-	-	-	178	210	125	92	540.19	637.302	379.347	279.199	0.238512	-0.509949	-0.952171
Os05g0551550-01	473	Non-protein coding transcript.	-	-	-	0	0	0	0	0	0	0	0
Os05g0554450-00	4864	Non-protein coding transcript.	-	-	-	230	203	507	250	1061.35	936.754	2339.58	1153.64	-0.180154	1.14035	0.120294
Os05g0554700-00	68	Non-protein coding transcript.	-	-	-	0	0	0	0	0	0	0	0
Os05g0555201-00	73	Non-protein coding transcript.	-	-	-	0	0	0	0	0	0	0	0
Os05g0555900-01	278	Non-protein coding transcript.	-	-	-	246	225	161	68	19861.6	18166.1	12998.8	5490.19	-0.128733	-0.611598	-1.85505
Os05g0558051-00	1502	Non-protein coding transcript.	-	-	-	0	0	0	2	0	0	0	29.8871
Os05g0561700-00	223	Non-protein coding transcript.	-	-	-	25	19	52	61	2516.28	1912.37	5233.85	6139.71	-0.395929	1.05658	1.28688
Os05g0566450-00	2401	Non-protein coding transcript.	-	-	-	4564	2503	2484	579	42665.5	23398.7	23221.1	5412.64	-0.866641	-0.877634	-2.97866
Os05g0570000-00	194	Non-protein coding transcript.	-	-	-	8	2	0	1	925.574	231.394	0	115.697	-2		-3
Os05g0573250-00	3473	Non-protein coding transcript.	-	-	-	3	2	6	11	19.3883	12.9255	38.7766	71.0904	-0.584963	1	1.87447
Os05g0573550-01	208	Non-protein coding transcript.	-	-	-	0	0	5	6	0	0	539.548	647.457
Os05g0574750-00	548	Non-protein coding transcript.	-	-	-	80	67	200	136	3276.67	2744.21	8191.67	5570.34	-0.255839	1.32193	0.765535
Os05g0581000-01	1132	Non-protein coding transcript.	-	-	-	70	76	77	17	1387.95	1506.92	1526.75	337.074	0.118644	0.137504	-2.04182
Os05g0585450-01	1648	Non-protein coding transcript.	-	-	-	21	18	4	20	286.013	245.154	54.4786	272.393	-0.222392	-2.39232	-0.0703893
Os05g0587400-02	412	Non-protein coding transcript.	-	-	-	81	79	59	16	4412.77	4303.81	3214.24	871.657	-0.0360693	-0.457207	-2.33985
Os05g0587800-00	1267	Non-protein coding transcript.	-	-	-	0	0	0	0	0	0	0	0
Os05g0588750-00	2660	Non-protein coding transcript.	-	-	-	127	147	173	55	1071.63	1240.39	1459.78	464.092	0.210988	0.445944	-1.20732
Os05g0591900-02	461	Non-protein coding transcript.	-	-	-	1224	1118	84	127	59594.1	54433.2	4089.79	6183.38	-0.130683	-3.86507	-3.2687
Os05g0591925-00	345	Non-protein coding transcript.	-	-	-	680	768	122	442	44239.8	49964.9	7937.14	28755.9	0.175572	-2.47865	-0.621488
Os05g0594001-00	600	Non-protein coding transcript.	-	-	-	8	1	9	98	299.269	37.4086	336.678	3666.05	-3	0.169925	3.61471
Os05g0594750-00	3916	Non-protein coding transcript.	-	-	-	783	623	3452	2858	4487.89	3570.82	19785.7	16381.1	-0.32978	2.14035	1.86792
Os06g0104050-00	4575	Non-protein coding transcript.	-	-	-	2360	2055	1406	676	11578.3	10081.9	6897.91	3316.49	-0.199648	-0.74719	-1.80369
Os06g0104350-00	2179	Non-protein coding transcript.	-	-	-	20	14	1	6	206.014	144.209	10.3007	61.8041	-0.514573	-4.32193	-1.73697
Os06g0105550-01	4045	Non-protein coding transcript.	-	-	-	1058	974	1457	1297	5870.7	5404.6	8084.7	7196.88	-0.119346	0.461661	0.293839
Os06g0107432-00	127	Non-protein coding transcript.	-	-	-	3	10	1	0	530.201	1767.34	176.734	0	1.73697	-1.58496
Os06g0112550-00	68	Non-protein coding transcript.	-	-	-	0	0	0	0	0	0	0	0
Os06g0114132-00	68	Non-protein coding transcript.	-	-	-	0	0	0	0	0	0	0	0
Os06g0117900-00	815	Non-protein coding transcript.	-	-	-	0	0	0	0	0	0	0	0
Os06g0118950-00	284	Non-protein coding transcript.	-	-	-	0	1	0	0	0	79.0323	0	0
Os06g0120050-00	763	Non-protein coding transcript.	-	-	-	3	3	0	0	88.251	88.251	0	0	0
Os06g0128200-03	382	Non-protein coding transcript.	-	-	-	83	79	149	124	4876.83	4641.8	8754.79	7285.87	-0.0712587	0.844129	0.579157
Os06g0131400-01	570	Non-protein coding transcript.	-	-	-	2399	1556	4922	2047	94466.6	61271.4	193816	80605.8	-0.624591	1.03681	-0.228922
Os06g0131900-00	62	Non-protein coding transcript.	-	-	-	0	0	0	0	0	0	0	0
Os06g0132200-01	962	Non-protein coding transcript.	-	-	-	16	56	10	7	373.309	1306.58	233.318	163.322	1.80735	-0.678072	-1.19265
Os06g0132450-00	387	Non-protein coding transcript.	-	-	-	0	0	0	0	0	0	0	0
Os06g0134433-01	715	Non-protein coding transcript.	-	-	-	59	64	40	28	1852.12	2009.08	1255.67	878.972	0.117357	-0.560715	-1.07529
Os06g0135950-00	6737	Non-protein coding transcript.	-	-	-	228	201	173	124	759.611	669.657	576.372	413.122	-0.181838	-0.398262	-0.878694
Os06g0136650-00	414	Non-protein coding transcript.	-	-	-	955	757	116	97	51775.7	41041.1	6288.99	5258.89	-0.335207	-3.04138	-3.29944
Os06g0140950-01	1338	Non-protein coding transcript.	-	-	-	0	0	2	20	0	0	33.5503	335.503
Os06g0142550-00	2072	Non-protein coding transcript.	-	-	-	720	664	252	179	7799.48	7192.86	2729.82	1939.04	-0.116814	-1.51457	-2.00804
Os06g0143650-00	3192	Non-protein coding transcript.	-	-	-	2984	3087	2143	1030	20982.6	21706.8	15068.9	7242.65	0.0489579	-0.477616	-1.5346
Os06g0143800-01	476	Non-protein coding transcript.	-	-	-	0	0	0	0	0	0	0	0
Os06g0143950-00	1559	Non-protein coding transcript.	-	-	-	202	218	238	171	2908.23	3138.58	3426.52	2461.91	0.109973	0.236606	-0.240359
Os06g0148200-02	294	Non-protein coding transcript.	-	-	-	0	0	0	0	0	0	0	0
Os06g0158850-01	1054	Non-protein coding transcript.	-	-	-	11	30	113	209	234.248	638.857	2406.36	4450.7	1.44746	3.36075	4.24793
Os06g0163350-00	595	Non-protein coding transcript.	-	-	-	1	0	13	5	37.723	0	490.399	188.615		3.70044	2.32193
Os06g0163701-01	741	Non-protein coding transcript.	-	-	-	232	184	4	0	7027.37	5573.43	121.162	0	-0.334419	-5.85798
Os06g0165100-01	669	Non-protein coding transcript.	-	-	-	7	12	1	0	234.852	402.604	33.5503	0	0.777608	-2.80735
Os06g0167125-00	1251	Non-protein coding transcript.	-	-	-	189	211	239	180	3391	3785.72	4288.09	3229.52	0.158857	0.338624	-0.0703893
Os06g0170000-00	1195	Non-protein coding transcript.	-	-	-	0	1	2	7	0	18.7826	37.5652	131.478
Os06g0172750-01	1294	Non-protein coding transcript.	-	-	-	0	0	1	6	0	0	17.3456	104.073
Os06g0182800-00	5199	Non-protein coding transcript.	-	-	-	522	363	1122	1874	2253.58	1567.15	4843.91	8090.45	-0.52408	1.10395	1.844
Os06g0185933-00	829	Non-protein coding transcript.	-	-	-	5841	4778	2287	1189	158145	129364	61920.5	32192.2	-0.289809	-1.35276	-2.29647
Os06g0186650-00	5191	Non-protein coding transcript.	-	-	-	3718	3623	6666	5168	16076.1	15665.4	28822.9	22345.7	-0.037342	0.842295	0.475079
Os06g0187000-02	400	Non-protein coding transcript.	-	-	-	7	0	7	2	392.791	0	392.791	112.226		0	-1.80735
Os06g0188500-01	3603	Non-protein coding transcript.	-	-	-	2147	2416	1643	297	13374.9	15050.7	10235.2	1850.19	0.170298	-0.38599	-2.85379
Os06g0192650-00	906	Non-protein coding transcript.	-	-	-	1177	903	1702	2065	29158.9	22370.9	42165.2	51158.2	-0.382316	0.532117	0.811027
Os06g0192676-00	62	Non-protein coding transcript.	-	-	-	0	0	0	0	0	0	0	0
Os06g0195150-00	225	Non-protein coding transcript.	-	-	-	0	0	3	17	0	0	299.269	1695.86
Os06g0197901-00	62	Non-protein coding transcript.	-	-	-	0	0	0	0	0	0	0	0
Os06g0198850-00	159	Non-protein coding transcript.	-	-	-	0	0	0	0	0	0	0	0
Os06g0199300-01	329	Non-protein coding transcript.	-	-	-	1111	1080	2594	4248	75795.1	73680.2	176969	289809	-0.0408275	1.22332	1.93492
Os06g0199601-00	523	Non-protein coding transcript.	-	-	-	87	64	65	21	3733.71	2746.64	2789.55	901.24	-0.442943	-0.420576	-2.05063
Os06g0200600-01	9493	Non-protein coding transcript.	-	-	-	222	132	213	145	524.895	312.1	503.616	342.837	-0.750022	-0.0597062	-0.614507
Os06g0202825-00	1346	Non-protein coding transcript.	-	-	-	63	44	13	3	1050.55	733.721	216.781	50.0264	-0.517848	-2.27684	-4.39232
Os06g0203550-01	5348	Non-protein coding transcript.	-	-	-	456	388	346	389	1913.8	1628.41	1452.14	1632.61	-0.232977	-0.398262	-0.229264
Os06g0207916-01	4343	Non-protein coding transcript.	-	-	-	47	29	79	14	242.902	149.876	408.282	72.3538	-0.696608	0.749192	-1.74723
Os06g0209500-01	5442	Non-protein coding transcript.	-	-	-	143	175	225	167	589.794	721.776	927.998	688.781	0.29134	0.65391	0.223833
Os06g0215925-00	1187	Non-protein coding transcript.	-	-	-	91	19	17	8	1720.73	359.274	321.456	151.273	-2.25987	-2.42033	-3.50779
Os06g0215950-00	6234	Non-protein coding transcript.	-	-	-	279	340	77	33	1004.52	1224.15	277.234	118.815	0.28527	-1.85733	-3.07973
Os06g0216250-00	1159	Non-protein coding transcript.	-	-	-	15	15	31	86	290.49	290.49	600.346	1665.47	0	1.04731	2.51937
Os06g0218500-03	1448	Non-protein coding transcript.	-	-	-	193	272	80	18	2991.66	4216.22	1240.07	279.015	0.495006	-1.27053	-3.42253
Os06g0223900-01	1291	Non-protein coding transcript.	-	-	-	37	46	114	87	643.278	799.751	1981.99	1512.57	0.314109	1.62344	1.23349
Os06g0224300-00	46	Non-protein coding transcript.	-	-	-	0	0	0	0	0	0	0	0
Os06g0227300-01	400	Non-protein coding transcript.	-	-	-	5	9	0	0	280.565	505.016	0	0	0.847997
Os06g0228350-01	797	Non-protein coding transcript.	-	-	-	0	0	3	1	0	0	84.4862	28.1621
Os06g0228732-00	196	Non-protein coding transcript.	-	-	-	507	461	284	400	58059.7	52792	32522.6	45806.5	-0.137219	-0.836095	-0.341986
Os06g0230301-00	822	Non-protein coding transcript.	-	-	-	1142	1056	49	44	31183	28834.7	1337.97	1201.45	-0.112953	-4.54264	-4.69792
Os06g0232600-02	313	Non-protein coding transcript.	-	-	-	610	723	183	58	43743	51846.2	13122.9	4159.17	0.245186	-1.73697	-3.39468
Os06g0232650-01	2919	Non-protein coding transcript.	-	-	-	4115	4495	1228	313	31641.6	34563.6	9442.51	2406.76	0.127429	-1.74458	-3.71666
Os06g0233451-00	1039	Non-protein coding transcript.	-	-	-	1	2	0	0	21.6027	43.2053	0	0	1
Os06g0234150-00	1073	Non-protein coding transcript.	-	-	-	25	20	30	44	522.954	418.363	627.545	920.399	-0.321928	0.263034	0.815575
Os06g0234700-01	1363	Non-protein coding transcript.	-	-	-	40	39	11	6	658.699	642.232	181.142	98.8049	-0.0365259	-1.8625	-2.73697
Os06g0240025-00	271	Non-protein coding transcript.	-	-	-	107	90	44	67	8862.12	7454.12	3644.24	5549.18	-0.249614	-1.28204	-0.675378
Os06g0243100-01	10576	Non-protein coding transcript.	-	-	-	281	272	70	24	596.359	577.259	148.559	50.9346	-0.0469635	-2.00514	-3.54946
Os06g0247101-00	1034	Non-protein coding transcript.	-	-	-	4	5	3	9	86.8285	108.536	65.1214	195.364	0.321928	-0.415037	1.16993
Os06g0247150-00	777	Non-protein coding transcript.	-	-	-	26	13	11	13	751.061	375.531	317.757	375.531	-1	-1.24101	-1
Os06g0247800-02	238	Non-protein coding transcript.	-	-	-	20	18	46	49	1886.15	1697.53	4338.14	4621.07	-0.152003	1.20163	1.29278
Os06g0247850-00	1826	Non-protein coding transcript.	-	-	-	1287	1101	1758	1849	15819.8	13533.5	21609.3	22727.9	-0.225198	0.449923	0.522733
Os06g0254901-00	966	Non-protein coding transcript.	-	-	-	41	27	31	32	952.642	627.35	720.29	743.526	-0.602665	-0.403356	-0.357552
Os06g0255001-00	819	Non-protein coding transcript.	-	-	-	295	372	107	84	8084.65	10194.9	2932.4	2302.07	0.334588	-1.4631	-1.81225
Os06g0259901-00	404	Non-protein coding transcript.	-	-	-	89	170	208	876	4944.61	9444.75	11555.9	48668.3	0.933658	1.22471	3.29905
Os06g0264800-04	159	Non-protein coding transcript.	-	-	-	308	360	54	11	43478.7	50819.3	7622.89	1552.81	0.225067	-2.5119	-4.80735
Os06g0265950-01	601	Non-protein coding transcript.	-	-	-	60	28	11	3	2240.78	1045.7	410.81	112.039	-1.09954	-2.44746	-4.32193
Os06g0268600-01	2110	Non-protein coding transcript.	-	-	-	25	23	21	2	265.938	244.663	223.388	21.275	-0.120294	-0.251539	-3.64386
Os06g0268900-01	505	Non-protein coding transcript.	-	-	-	3	18	31	11	133.338	800.026	1377.82	488.905	2.58496	3.36923	1.87447
Os06g0272600-01	2471	Non-protein coding transcript.	-	-	-	29	34	25	10	263.42	308.837	227.086	90.8344	0.229482	-0.214125	-1.53605
Os06g0274550-00	2203	Non-protein coding transcript.	-	-	-	132	182	37	15	1344.88	1854.3	376.973	152.827	0.463401	-1.83494	-3.1375
Os06g0274600-01	1040	Non-protein coding transcript.	-	-	-	17	27	3	5	366.892	582.711	64.7457	107.91	0.667425	-2.5025	-1.76553
Os06g0276001-01	227	Non-protein coding transcript.	-	-	-	1	0	1	2	98.8774	0	98.8774	197.755		0	1
Os06g0277850-00	1663	Non-protein coding transcript.	-	-	-	121	91	88	63	1633.11	1228.21	1187.72	850.298	-0.411069	-0.459432	-0.941583
Os06g0278150-00	2274	Non-protein coding transcript.	-	-	-	31	22	216	104	305.981	217.148	2132	1026.52	-0.494765	2.80069	1.74624
Os06g0280900-02	897	Non-protein coding transcript.	-	-	-	338	393	194	32	8457.6	9833.84	4854.36	800.72	0.217506	-0.800967	-3.40088
Os06g0281350-00	53	Non-protein coding transcript.	-	-	-	0	0	0	0	0	0	0	0
Os06g0286400-01	303	Non-protein coding transcript.	-	-	-	201	173	193	162	14889.4	12815.2	14296.8	12000.4	-0.216423	-0.0585947	-0.311202
Os06g0287700-02	1520	Non-protein coding transcript.	-	-	-	669	565	42	5	9878.83	8343.11	620.196	73.8328	-0.243755	-3.99354	-7.06393
Os06g0288000-00	1099	Non-protein coding transcript.	-	-	-	0	0	0	5	0	0	0	102.116
Os06g0291100-00	307	Non-protein coding transcript.	-	-	-	0	0	0	0	0	0	0	0
Os06g0292600-01	543	Non-protein coding transcript.	-	-	-	18	19	0	0	744.039	785.375	0	0	0.0780025
Os06g0294501-01	2027	Non-protein coding transcript.	-	-	-	1	1	1	1	11.0731	11.0731	11.0731	11.0731	0	0	0
Os06g0295250-00	2018	Non-protein coding transcript.	-	-	-	6	4	2	0	66.7349	44.4899	22.245	0	-0.584963	-1.58496
Os06g0295432-00	667	Non-protein coding transcript.	-	-	-	1	3	1	2	33.6509	100.953	33.6509	67.3019	1.58496	0	1
Os06g0295500-03	2443	Non-protein coding transcript.	-	-	-	12	13	1	0	110.251	119.438	9.18755	0	0.115477	-3.58496
Os06g0299400-00	201	Non-protein coding transcript.	-	-	-	0	0	0	0	0	0	0	0
Os06g0307700-00	201	Non-protein coding transcript.	-	-	-	1	0	0	0	111.668	0	0	0
Os06g0315450-00	1402	Non-protein coding transcript.	-	-	-	0	0	0	0	0	0	0	0
Os06g0318700-02	1245	Non-protein coding transcript.	-	-	-	146	121	208	271	2632.13	2181.42	3749.88	4885.66	-0.270961	0.510615	0.892324
Os06g0318800-01	603	Non-protein coding transcript.	-	-	-	3814	1265	20075	32560	141967	47086.5	747242	1.21197e+06	-1.59217	2.39602	3.09372
Os06g0318900-01	1322	Non-protein coding transcript.	-	-	-	0	0	1	19	0	0	16.9782	322.586
Os06g0319133-00	567	Non-protein coding transcript.	-	-	-	19	10	79	801	752.131	395.859	3127.28	31708.3	-0.925999	2.05585	5.39773
Os06g0319540-00	321	Non-protein coding transcript.	-	-	-	0	0	0	0	0	0	0	0
Os06g0325950-00	1675	Non-protein coding transcript.	-	-	-	0	0	1	8	0	0	13.4001	107.201
Os06g0330250-00	89	Non-protein coding transcript.	-	-	-	0	2	1	0	0	504.386	252.193	0
Os06g0335950-00	1765	Non-protein coding transcript.	-	-	-	212	73	669	114	2695.96	928.327	8507.55	1449.72	-1.5381	1.65794	-0.89503
Os06g0336001-01	731	Non-protein coding transcript.	-	-	-	2	4	7	1	61.4095	122.819	214.933	30.7048	1	1.80735	-1
Os06g0337100-01	1207	Non-protein coding transcript.	-	-	-	13	19	169	215	241.746	353.321	3142.7	3998.11	0.547488	3.70044	4.04775
Os06g0343200-01	2268	Non-protein coding transcript.	-	-	-	247	229	159	42	2444.43	2266.29	1573.54	415.651	-0.109163	-0.635484	-2.55605
Os06g0345732-00	358	Non-protein coding transcript.	-	-	-	0	6	0	0	0	376.176	0	0
Os06g0363000-00	1871	Non-protein coding transcript.	-	-	-	0	1	0	1	0	11.9964	0	11.9964
Os06g0477600-01	1895	Non-protein coding transcript.	-	-	-	2178	2357	458	30	25797.1	27917.3	5424.74	355.333	0.113948	-2.24958	-6.1819
Os06g0480500-01	12466	Non-protein coding transcript.	-	-	-	1113	662	114	55	2003.97	1191.94	205.258	99.0281	-0.74955	-3.28735	-4.33888
Os06g0481000-01	588	Non-protein coding transcript.	-	-	-	92	110	262	88	3511.83	4198.93	10001.1	3359.14	0.257798	1.50986	-0.0641303
Os06g0481400-00	188	Non-protein coding transcript.	-	-	-	0	0	0	3	0	0	0	358.168
Os06g0487660-00	85	Non-protein coding transcript.	-	-	-	0	0	0	0	0	0	0	0
Os06g0491901-01	3884	Non-protein coding transcript.	-	-	-	1227	1496	618	78	7090.69	8645.21	3571.35	450.753	0.285975	-0.989457	-3.97552
Os06g0496875-01	1927	Non-protein coding transcript.	-	-	-	15	10	1	0	174.716	116.477	11.6477	0	-0.584963	-3.90689
Os06g0499200-01	2615	Non-protein coding transcript.	-	-	-	162	178	15	8	1390.49	1527.82	128.749	68.6659	0.135883	-3.43296	-4.33985
Os06g0504850-00	72	Non-protein coding transcript.	-	-	-	0	1	1	0	0	311.739	311.739	0
Os06g0505501-00	539	Non-protein coding transcript.	-	-	-	112	126	190	40	4663.93	5246.92	7912.03	1665.69	0.169925	0.762501	-1.48543
Os06g0506850-00	1941	Non-protein coding transcript.	-	-	-	1832	1153	6179	5974	21184.7	13333	71452.2	69081.7	-0.668027	1.75395	1.70528
Os06g0520300-00	2182	Non-protein coding transcript.	-	-	-	0	1	0	1	0	10.2865	0	10.2865
Os06g0526650-00	2511	Non-protein coding transcript.	-	-	-	197	184	6	3	1760.93	1644.73	53.6324	26.8162	-0.0984899	-5.03709	-6.03709
Os06g0530700-03	394	Non-protein coding transcript.	-	-	-	1	6	2	0	56.9675	341.805	113.935	0	2.58496	1
Os06g0536850-01	263	Non-protein coding transcript.	-	-	-	106	115	27	18	9046.35	9814.43	2304.26	1536.17	0.11757	-1.97303	-2.558
Os06g0537201-01	388	Non-protein coding transcript.	-	-	-	1	0	0	0	57.8484	0	0	0
Os06g0542150-00	6315	Non-protein coding transcript.	-	-	-	3002	2707	5551	9444	10669.9	9621.39	19729.7	33566.5	-0.149229	0.886824	1.65347
Os06g0547201-00	665	Non-protein coding transcript.	-	-	-	0	2	1	0	0	67.5043	33.7521	0
Os06g0550266-00	2266	Non-protein coding transcript.	-	-	-	445	429	207	139	4407.81	4249.33	2050.38	1376.82	-0.0528277	-1.10417	-1.67872
Os06g0550901-00	378	Non-protein coding transcript.	-	-	-	20	14	0	1	1187.58	831.303	0	59.3788	-0.514573		-4.32193
Os06g0551450-00	5105	Non-protein coding transcript.	-	-	-	689	664	2340	2148	3029.33	2919.41	10288.3	9444.12	-0.0533207	1.76393	1.64042
Os06g0556450-00	702	Non-protein coding transcript.	-	-	-	1	0	0	0	31.9732	0	0	0
Os06g0570000-00	3004	Non-protein coding transcript.	-	-	-	3	5	4	0	22.4153	37.3588	29.8871	0	0.736966	0.415037
Os06g0574266-00	3888	Non-protein coding transcript.	-	-	-	1061	603	1045	2864	6125.09	3481.08	6032.72	16533.7	-0.815195	-0.0219217	1.43261
Os06g0574601-00	2356	Non-protein coding transcript.	-	-	-	462	376	1279	1845	4401.39	3582.08	12184.8	17577	-0.29716	1.46905	1.99766
Os06g0579400-01	453	Non-protein coding transcript.	-	-	-	10	1	0	0	495.479	49.5479	0	0	-3.32193
Os06g0584400-01	698	Non-protein coding transcript.	-	-	-	205	134	41	0	6592.07	4308.96	1318.41	0	-0.613391	-2.32193
Os06g0591050-00	225	Non-protein coding transcript.	-	-	-	1	2	0	2	99.7563	199.513	0	199.513	1		1
Os06g0594940-00	395	Non-protein coding transcript.	-	-	-	1	1	0	1	56.8232	56.8232	0	56.8232	0		0
Os06g0600200-00	786	Non-protein coding transcript.	-	-	-	152	96	233	127	4340.54	2741.4	6653.6	3626.64	-0.662965	0.616259	-0.259243
Os06g0600350-00	1362	Non-protein coding transcript.	-	-	-	14	41	79	59	230.714	675.662	1301.89	972.295	1.5502	2.49643	2.07529
Os06g0608050-01	2582	Non-protein coding transcript.	-	-	-	145	118	34	40	1260.48	1025.77	295.56	347.718	-0.297266	-2.09245	-1.85798
Os06g0611050-00	2901	Non-protein coding transcript.	-	-	-	252	327	84	29	1949.74	2530.01	649.912	224.374	0.375867	-1.58496	-3.1193
Os06g0611725-00	3428	Non-protein coding transcript.	-	-	-	0	0	0	0	0	0	0	0
Os06g0618650-01	1613	Non-protein coding transcript.	-	-	-	182	176	159	72	2532.56	2449.07	2212.51	1001.89	-0.048363	-0.194912	-1.33787
Os06g0621550-00	104	Non-protein coding transcript.	-	-	-	28	29	11	2	6042.93	6258.75	2374.01	431.638	0.0506261	-1.34792	-3.80735
Os06g0623050-00	3699	Non-protein coding transcript.	-	-	-	1324	1457	1437	2928	8033.91	8840.94	8719.58	17766.8	0.138098	0.118157	1.14501
Os06g0624200-01	4907	Non-protein coding transcript.	-	-	-	113	136	56	6	516.875	622.08	256.15	27.4447	0.267284	-1.01282	-4.23522
Os06g0624850-00	1277	Non-protein coding transcript.	-	-	-	20	10	2	15	351.53	175.765	35.153	263.647	-1	-3.32193	-0.415037
Os06g0624950-00	4769	Non-protein coding transcript.	-	-	-	306	364	450	412	1440.18	1713.16	2117.91	1939.07	0.250407	0.556393	0.429113
Os06g0625766-00	688	Non-protein coding transcript.	-	-	-	4	3	26	62	130.495	97.8714	848.219	2022.68	-0.415037	2.70044	3.9542
Os06g0628150-00	397	Non-protein coding transcript.	-	-	-	0	0	0	0	0	0	0	0
Os06g0639150-00	3978	Non-protein coding transcript.	-	-	-	3001	2827	4325	4491	16932.6	15950.9	24403.1	25339.7	-0.0861714	0.527257	0.581593
Os06g0639550-01	1105	Non-protein coding transcript.	-	-	-	275	312	299	643	5585.9	6337.46	6073.4	13060.9	0.182114	0.120714	1.22539
Os06g0641550-00	186	Non-protein coding transcript.	-	-	-	0	2	1	0	0	241.346	120.673	0
Os06g0642950-00	390	Non-protein coding transcript.	-	-	-	163	99	239	343	9380.93	5697.62	13754.9	19740.2	-0.719372	0.552139	1.07334
Os06g0644350-00	539	Non-protein coding transcript.	-	-	-	296	247	120	182	12326.1	10285.6	4997.07	7578.89	-0.261086	-1.30256	-0.701659
Os06g0644400-01	1013	Non-protein coding transcript.	-	-	-	226	219	105	170	5007.51	4852.41	2326.5	3766.71	-0.0453919	-1.10593	-0.410788
Os06g0649550-00	2236	Non-protein coding transcript.	-	-	-	258	255	206	137	2589.83	2559.71	2067.85	1375.22	-0.0168738	-0.324727	-0.913195
Os06g0649600-01	6222	Non-protein coding transcript.	-	-	-	2265	2631	3521	565	8170.74	9491.04	12701.6	2038.18	0.2161	0.636474	-2.00319
Os06g0652501-00	73	Non-protein coding transcript.	-	-	-	0	0	0	0	0	0	0	0
Os06g0653050-00	57	Non-protein coding transcript.	-	-	-	0	0	0	0	0	0	0	0
Os06g0656725-00	62	Non-protein coding transcript.	-	-	-	0	0	0	0	0	0	0	0
Os06g0659750-00	344	Non-protein coding transcript.	-	-	-	2	0	0	0	130.495	0	0	0
Os06g0660000-00	70	Non-protein coding transcript.	-	-	-	4	4	1	0	1282.58	1282.58	320.645	0	0	-2
Os06g0660625-00	813	Non-protein coding transcript.	-	-	-	0	0	0	0	0	0	0	0
Os06g0661300-01	5478	Non-protein coding transcript.	-	-	-	68	48	86	131	278.618	196.672	352.37	536.75	-0.5025	0.338802	0.94596
Os06g0662100-01	804	Non-protein coding transcript.	-	-	-	37	49	41	20	1032.92	1367.93	1144.59	558.338	0.405256	0.148099	-0.887525
Os06g0662150-01	448	Non-protein coding transcript.	-	-	-	48	54	63	12	2404.84	2705.45	3156.35	601.21	0.169925	0.392317	-2
Os06g0662151-00	113	Non-protein coding transcript.	-	-	-	3	5	8	4	595.89	993.149	1589.04	794.52	0.736966	1.41504	0.415037
Os06g0663450-00	1460	Non-protein coding transcript.	-	-	-	1534	1023	1625	1440	23582.8	15727	24981.8	22137.7	-0.584492	0.0831412	-0.0912297
Os06g0666183-00	1300	Non-protein coding transcript.	-	-	-	7	7	0	1	120.859	120.859	0	17.2655	0		-2.80735
Os06g0666650-00	2674	Non-protein coding transcript.	-	-	-	12	5	7	5	100.726	41.9693	58.757	41.9693	-1.26303	-0.777608	-1.26303
Os06g0667300-01	2281	Non-protein coding transcript.	-	-	-	68	101	184	43	669.124	993.846	1810.57	423.123	0.570749	1.4361	-0.661198
Os06g0667600-03	249	Non-protein coding transcript.	-	-	-	0	1	0	0	0	90.1413	0	0
Os06g0676300-02	2267	Non-protein coding transcript.	-	-	-	118	175	74	3	1168.3	1732.64	732.661	29.7025	0.568568	-0.67319	-5.29768
Os06g0676900-01	486	Non-protein coding transcript.	-	-	-	4	0	4	0	184.734	0	184.734	0		0
Os06g0678750-00	2881	Non-protein coding transcript.	-	-	-	19	21	7	3	148.024	163.606	54.5353	23.3723	0.14439	-1.44057	-2.66297
Os06g0678875-00	3585	Non-protein coding transcript.	-	-	-	19	6	3	3	118.956	37.5652	18.7826	18.7826	-1.66297	-2.66297	-2.66297
Os06g0679200-01	1919	Non-protein coding transcript.	-	-	-	141	116	33	17	1649.18	1356.77	385.978	198.837	-0.28157	-2.09516	-3.05209
Os06g0679850-00	189	Non-protein coding transcript.	-	-	-	134	91	115	113	15913.5	10806.9	13657.1	13419.6	-0.558295	-0.220599	-0.24591
Os06g0686050-00	18116	Non-protein coding transcript.	-	-	-	50	105	13	16	61.9485	130.092	16.1066	19.8235	1.07039	-1.94342	-1.64386
Os06g0686700-01	2150	Non-protein coding transcript.	-	-	-	17711	18479	16943	12880	184896	192914	176878	134462	0.061241	-0.0639563	-0.459513
Os06g0687050-00	3540	Non-protein coding transcript.	-	-	-	9	4	8	9	57.064	25.3618	50.7236	57.064	-1.16993	-0.169925	0
Os06g0687850-00	4710	Non-protein coding transcript.	-	-	-	1078	910	2037	1592	5137.13	4336.54	9707.18	7586.57	-0.244419	0.918089	0.562483
Os06g0687900-02	228	Non-protein coding transcript.	-	-	-	25	42	47	91	2461.09	4134.64	4626.86	8958.38	0.748461	0.910733	1.86394
Os06g0689483-00	353	Non-protein coding transcript.	-	-	-	2	0	9	57	127.168	0	572.257	3624.29		2.16993	4.83289
Os06g0690400-00	355	Non-protein coding transcript.	-	-	-	37	27	23	45	2339.36	1707.1	1454.19	2845.16	-0.454566	-0.685891	0.2824
Os06g0692900-00	3457	Non-protein coding transcript.	-	-	-	0	4	10	13	0	25.9707	64.9268	84.4048
Os06g0693025-00	350	Non-protein coding transcript.	-	-	-	81	60	101	155	5194.46	3847.74	6477.04	9940.01	-0.432959	0.318361	0.936274
Os06g0707800-01	793	Non-protein coding transcript.	-	-	-	17	22	65	17	481.17	622.691	1839.77	481.17	0.371969	1.9349	0
Os06g0708075-00	1827	Non-protein coding transcript.	-	-	-	1391	847	6542	3731	17088.8	10405.6	80370.2	45836.3	-0.715689	2.23361	1.42344
Os06g0710401-00	681	Non-protein coding transcript.	-	-	-	1658	997	11248	6468	54646.3	32860.3	370724	213180	-0.733779	2.76215	1.96388
Os06g0710850-00	331	Non-protein coding transcript.	-	-	-	21	28	36	8	1424.01	1898.69	2441.17	542.482	0.415037	0.777608	-1.39232
Os06g0713201-00	3474	Non-protein coding transcript.	-	-	-	96	43	181	332	620.247	277.819	1169.42	2145.02	-1.1587	0.914883	1.79008
Os06g0713600-00	1540	Non-protein coding transcript.	-	-	-	318	336	108	58	4634.78	4897.13	1574.08	845.338	0.0794345	-1.558	-2.4549
Os06g0714432-00	1145	Non-protein coding transcript.	-	-	-	37	39	46	5	725.303	764.508	901.728	98.0139	0.0759489	0.314109	-2.88753
Os06g0715550-00	3204	Non-protein coding transcript.	-	-	-	978	937	1395	786	6851.24	6564.02	9772.48	5506.21	-0.0617854	0.512359	-0.315305
Os06g0715650-00	3622	Non-protein coding transcript.	-	-	-	46	42	95	68	285.057	260.27	588.706	421.389	-0.131245	1.04629	0.563901
Os06g0716533-00	13148	Non-protein coding transcript.	-	-	-	298	342	585	380	508.721	583.834	998.664	648.705	0.198684	0.973124	0.350687
Os06g0717850-00	269	Non-protein coding transcript.	-	-	-	155	141	153	76	12933.1	11764.9	12766.2	6341.39	-0.136573	-0.0187366	-1.0282
Os06g0726501-00	1342	Non-protein coding transcript.	-	-	-	1431	1170	3698	4030	23933.7	19568.4	61849.7	67402.4	-0.290515	1.36972	1.49376
Os06g0728550-01	967	Non-protein coding transcript.	-	-	-	556	523	598	403	12905.4	12139.4	13880.3	9354.09	-0.0882739	0.105061	-0.464305
Os06g0729350-00	1075	Non-protein coding transcript.	-	-	-	120	127	51	48	2505.51	2651.66	1064.84	1002.2	0.0817941	-1.23447	-1.32193
Os07g0105750-00	4661	Non-protein coding transcript.	-	-	-	42	46	275	383	202.252	221.514	1324.27	1844.35	0.131245	2.71097	3.18888
Os07g0115650-00	601	Non-protein coding transcript.	-	-	-	3	2	0	0	112.039	74.6928	0	0	-0.584963
Os07g0123200-01	477	Non-protein coding transcript.	-	-	-	4	0	14	11	188.22	0	658.768	517.604		1.80735	1.45943
Os07g0123566-00	74	Non-protein coding transcript.	-	-	-	0	0	0	0	0	0	0	0
Os07g0132001-00	312	Non-protein coding transcript.	-	-	-	0	0	0	0	0	0	0	0
Os07g0135550-00	1673	Non-protein coding transcript.	-	-	-	639	624	835	1101	8572.9	8371.66	11202.5	14771.2	-0.0342699	0.38596	0.784927
Os07g0139600-01	919	Non-protein coding transcript.	-	-	-	1779	1711	838	380	43449.4	41788.6	20466.9	9280.92	-0.0562268	-1.08604	-2.227
Os07g0141650-00	195	Non-protein coding transcript.	-	-	-	32	40	17	3	3683.31	4604.14	1956.76	345.31	0.321928	-0.912537	-3.41504
Os07g0142050-00	798	Non-protein coding transcript.	-	-	-	413	434	256	163	11616.4	12207	7200.46	4584.67	0.0715533	-0.689998	-1.34127
Os07g0143500-01	1468	Non-protein coding transcript.	-	-	-	0	0	0	9	0	0	0	137.607
Os07g0146800-01	733	Non-protein coding transcript.	-	-	-	0	0	0	0	0	0	0	0
Os07g0149250-01	1415	Non-protein coding transcript.	-	-	-	20	23	2	1	317.246	364.833	31.7246	15.8623	0.201634	-3.32193	-4.32193
Os07g0150600-00	4546	Non-protein coding transcript.	-	-	-	2292	1864	1833	1236	11316.4	9203.21	9050.16	6102.56	-0.298205	-0.3224	-0.890928
Os07g0163132-00	59	Non-protein coding transcript.	-	-	-	0	0	0	0	0	0	0	0
Os07g0168700-01	1700	Non-protein coding transcript.	-	-	-	54	70	18	25	712.964	924.213	237.655	330.076	0.374396	-1.58496	-1.11103
Os07g0170400-00	749	Non-protein coding transcript.	-	-	-	432	342	203	45	12945.7	10248.7	6083.27	1348.51	-0.337035	-1.08955	-3.26303
Os07g0171350-00	2776	Non-protein coding transcript.	-	-	-	814	632	1224	989	6581.55	5110	9896.58	7996.5	-0.365104	0.588503	0.280942
Os07g0175700-01	439	Non-protein coding transcript.	-	-	-	17	25	29	24	869.175	1278.2	1482.71	1227.07	0.556393	0.770518	0.4975
Os07g0175801-00	73	Non-protein coding transcript.	-	-	-	0	0	0	0	0	0	0	0
Os07g0177150-01	541	Non-protein coding transcript.	-	-	-	353	336	15	8	14645.4	13940.1	622.325	331.907	-0.071207	-4.55663	-5.46352
Os07g0184300-01	275	Non-protein coding transcript.	-	-	-	508	597	238	206	41462.4	48726.4	19425.3	16813.5	0.232902	-1.09387	-1.30218
Os07g0185500-01	288	Non-protein coding transcript.	-	-	-	318	255	463	350	24783.2	19873.3	36083.7	27277.1	-0.31853	0.541985	0.138328
Os07g0188249-00	296	Non-protein coding transcript.	-	-	-	301	367	80	9	22824.3	27829	6066.26	682.455	0.286017	-1.91169	-5.06369
Os07g0191801-01	3501	Non-protein coding transcript.	-	-	-	546	468	140	71	3500.45	3000.38	897.551	455.186	-0.222392	-1.96347	-2.94301
Os07g0192400-01	587	Non-protein coding transcript.	-	-	-	34	50	11	2	1300.06	1911.85	420.608	76.4742	0.556393	-1.62803	-4.08746
Os07g0193100-00	643	Non-protein coding transcript.	-	-	-	2	0	0	0	69.8139	0	0	0
Os07g0193600-02	547	Non-protein coding transcript.	-	-	-	316	259	272	277	12966.5	10627.6	11161	11366.2	-0.286972	-0.216318	-0.190039
Os07g0194351-01	2089	Non-protein coding transcript.	-	-	-	278	415	238	23	2986.96	4458.95	2557.18	247.123	0.578026	-0.224123	-3.59538
Os07g0194550-00	2118	Non-protein coding transcript.	-	-	-	8	21	17	8	84.7788	222.544	180.155	84.7788	1.39232	1.08746	0
Os07g0203950-00	3820	Non-protein coding transcript.	-	-	-	116	145	9	6	681.581	851.977	52.8813	35.2542	0.321928	-3.68806	-4.27302
Os07g0204800-02	408	Non-protein coding transcript.	-	-	-	17	41	100	18	935.216	2255.52	5501.27	990.228	1.27009	2.55639	0.0824622
Os07g0205350-00	2759	Non-protein coding transcript.	-	-	-	202	200	209	100	1643.32	1627.05	1700.27	813.526	-0.0143553	0.0491476	-1.01436
Os07g0208050-00	658	Non-protein coding transcript.	-	-	-	1060	935	616	538	36157.9	31894	21012.5	18351.8	-0.181026	-0.783062	-0.978386
Os07g0208566-00	1310	Non-protein coding transcript.	-	-	-	114	80	167	103	1953.24	1370.7	2861.33	1764.77	-0.510962	0.550814	-0.146389
Os07g0208950-00	307	Non-protein coding transcript.	-	-	-	2	0	3	0	146.223	0	219.334	0		0.584963
Os07g0209000-02	279	Non-protein coding transcript.	-	-	-	50	47	62	78	4022.43	3781.09	4987.82	6275	-0.0892673	0.31034	0.641546
Os07g0209900-00	50	Non-protein coding transcript.	-	-	-	0	0	0	0	0	0	0	0
Os07g0213350-00	5682	Non-protein coding transcript.	-	-	-	2089	1794	252	578	8252.02	7086.7	995.457	2283.23	-0.219633	-3.05132	-1.85367
Os07g0223001-01	3131	Non-protein coding transcript.	-	-	-	197	298	8	21	1412.23	2136.27	57.3495	150.543	0.597117	-4.62205	-3.22973
Os07g0223733-00	750	Non-protein coding transcript.	-	-	-	134	118	102	70	4010.21	3531.37	3052.54	2094.88	-0.183446	-0.393664	-0.936806
Os07g0226601-01	3383	Non-protein coding transcript.	-	-	-	0	0	1	0	0	0	6.6347	0
Os07g0232600-01	3510	Non-protein coding transcript.	-	-	-	3	1	29	6	19.1839	6.39464	185.444	38.3678	-1.58496	3.27302	1
Os07g0232850-00	524	Non-protein coding transcript.	-	-	-	417	367	62	20	17861.9	15720.2	2655.73	856.686	-0.184267	-2.74971	-4.38198
Os07g0242050-01	558	Non-protein coding transcript.	-	-	-	207	227	388	152	8326.44	9130.92	15607	6114.1	0.133062	0.906426	-0.445559
Os07g0247201-00	73	Non-protein coding transcript.	-	-	-	0	0	0	0	0	0	0	0
Os07g0249001-00	61	Non-protein coding transcript.	-	-	-	0	0	0	0	0	0	0	0
Os07g0268400-00	2215	Non-protein coding transcript.	-	-	-	0	0	0	0	0	0	0	0
Os07g0271650-00	70	Non-protein coding transcript.	-	-	-	0	0	0	0	0	0	0	0
Os07g0273500-01	799	Non-protein coding transcript.	-	-	-	3	3	9	2	84.2748	84.2748	252.824	56.1832	0	1.58496	-0.584963
Os07g0281500-01	520	Non-protein coding transcript.	-	-	-	40	27	30	14	1726.55	1165.42	1294.91	604.293	-0.567041	-0.415037	-1.51457
Os07g0282975-00	674	Non-protein coding transcript.	-	-	-	0	0	0	0	0	0	0	0
Os07g0294650-01	569	Non-protein coding transcript.	-	-	-	261	269	162	39	10295.6	10611.2	6390.37	1538.42	0.0435564	-0.688056	-2.7425
Os07g0297325-00	2745	Non-protein coding transcript.	-	-	-	459	322	189	91	3753.13	2632.91	1545.41	744.084	-0.511433	-1.28011	-2.33456
Os07g0299701-00	866	Non-protein coding transcript.	-	-	-	32	37	20	4	829.383	958.974	518.364	103.673	0.209453	-0.678072	-3
Os07g0301050-00	1100	Non-protein coding transcript.	-	-	-	94	108	8	1	1918.04	2203.71	163.238	20.4047	0.200299	-3.55459	-6.55459
Os07g0416750-00	999	Non-protein coding transcript.	-	-	-	2	1	1	13	44.9353	22.4676	22.4676	292.079	-1	-1	2.70044
Os07g0418150-01	2560	Non-protein coding transcript.	-	-	-	403	527	131	21	3533.36	4620.55	1148.56	184.121	0.387023	-1.62121	-4.26232
Os07g0419400-00	756	Non-protein coding transcript.	-	-	-	0	0	0	0	0	0	0	0
Os07g0419850-00	515	Non-protein coding transcript.	-	-	-	1	2	17	5	43.5829	87.1657	740.909	217.914	1	4.08746	2.32193
Os07g0434183-00	589	Non-protein coding transcript.	-	-	-	0	0	0	0	0	0	0	0
Os07g0435400-02	423	Non-protein coding transcript.	-	-	-	95	80	37	34	5040.88	4244.95	1963.29	1804.1	-0.247928	-1.3604	-1.48239
Os07g0435850-00	55	Non-protein coding transcript.	-	-	-	0	0	0	0	0	0	0	0
Os07g0446400-01	1444	Non-protein coding transcript.	-	-	-	70	72	3	6	1088.06	1119.15	46.6313	93.2625	0.040642	-4.54432	-3.54432
Os07g0447900-00	298	Non-protein coding transcript.	-	-	-	80	59	36	33	6025.55	4443.84	2711.5	2485.54	-0.439285	-1.152	-1.27753
Os07g0448150-00	993	Non-protein coding transcript.	-	-	-	2	11	33	7	45.2068	248.637	745.912	158.224	2.45943	4.04439	1.80735
Os07g0448800-02	208	Non-protein coding transcript.	-	-	-	30	40	174	88	3237.29	4316.38	18776.3	9496.04	0.415037	2.53605	1.55254
Os07g0458025-00	2920	Non-protein coding transcript.	-	-	-	8	9	331	689	61.4936	69.1803	2544.3	5296.14	0.169925	5.37069	6.42836
Os07g0461800-01	744	Non-protein coding transcript.	-	-	-	32	23	17	25	965.384	693.87	512.86	754.206	-0.476438	-0.912537	-0.356144
Os07g0462132-00	744	Non-protein coding transcript.	-	-	-	21	31	7	11	633.533	935.216	211.178	331.851	0.561879	-1.58496	-0.932886
Os07g0462450-00	3280	Non-protein coding transcript.	-	-	-	48	26	37	58	328.466	177.919	253.193	396.896	-0.884523	-0.375509	0.273018
Os07g0469600-01	198	Non-protein coding transcript.	-	-	-	579	538	226	227	65635.1	60987.4	25619.2	25732.6	-0.105957	-1.35724	-1.35087
Os07g0479300-03	282	Non-protein coding transcript.	-	-	-	86	96	47	163	6844.98	7640.91	3740.86	12973.6	0.158698	-0.871676	0.922463
Os07g0485234-00	61	Non-protein coding transcript.	-	-	-	0	0	0	0	0	0	0	0
Os07g0485950-01	920	Non-protein coding transcript.	-	-	-	121	126	120	27	2952.03	3074.01	2927.63	658.717	0.0584167	-0.0119726	-2.16398
Os07g0486200-00	6200	Non-protein coding transcript.	-	-	-	301	309	361	570	1089.68	1118.64	1306.89	2063.51	0.0378434	0.262235	0.921198
Os07g0487000-00	71	Non-protein coding transcript.	-	-	-	2	6	0	0	632.259	1896.78	0	0	1.58496
Os07g0487099-00	54	Non-protein coding transcript.	-	-	-	0	0	0	0	0	0	0	0
Os07g0487849-00	71	Non-protein coding transcript.	-	-	-	4	2	2	0	1264.52	632.259	632.259	0	-1	-1
Os07g0488032-00	54	Non-protein coding transcript.	-	-	-	0	0	0	0	0	0	0	0
Os07g0498150-00	500	Non-protein coding transcript.	-	-	-	419	510	290	165	18809.1	22894.1	13018.2	7406.91	0.283547	-0.530897	-1.34448
Os07g0505101-00	1475	Non-protein coding transcript.	-	-	-	286	237	102	35	4352.08	3606.45	1552.14	532.597	-0.271128	-1.48745	-3.03059
Os07g0507850-00	279	Non-protein coding transcript.	-	-	-	221	205	276	397	17779.2	16492	22203.8	31938.1	-0.108422	0.320622	0.845093
Os07g0516250-00	1212	Non-protein coding transcript.	-	-	-	126	125	80	60	2333.41	2314.89	1481.53	1111.15	-0.0114956	-0.655352	-1.07039
Os07g0521950-01	819	Non-protein coding transcript.	-	-	-	0	0	0	0	0	0	0	0
Os07g0523300-03	223	Non-protein coding transcript.	-	-	-	38	43	36	29	3824.74	4327.99	3623.44	2918.88	0.178337	-0.0780025	-0.389947
Os07g0523500-03	223	Non-protein coding transcript.	-	-	-	39	47	28	37	3925.39	4730.6	2818.23	3724.09	0.269187	-0.478047	-0.0759489
Os07g0523700-03	223	Non-protein coding transcript.	-	-	-	41	48	23	26	4126.69	4831.25	2314.97	2616.93	0.22741	-0.83399	-0.657112
Os07g0525451-00	3428	Non-protein coding transcript.	-	-	-	0	0	0	2	0	0	0	13.0952
Os07g0528051-00	207	Non-protein coding transcript.	-	-	-	6	4	14	3	650.585	433.723	1518.03	325.292	-0.584963	1.22239	-1
Os07g0530850-00	603	Non-protein coding transcript.	-	-	-	10	13	2	3	372.225	483.893	74.445	111.668	0.378512	-2.32193	-1.73697
Os07g0531800-01	350	Non-protein coding transcript.	-	-	-	5	3	0	2	320.645	192.387	0	128.258	-0.736966		-1.32193
Os07g0536101-01	1630	Non-protein coding transcript.	-	-	-	22	35	191	489	302.941	481.952	2630.08	6733.55	0.669851	3.118	4.47426
Os07g0539350-00	782	Non-protein coding transcript.	-	-	-	387	476	912	2196	11107.8	13662.3	26176.5	63030.2	0.298628	1.2367	2.50447
Os07g0545400-02	264	Non-protein coding transcript.	-	-	-	260	212	223	268	22105.1	18024.2	18959.4	22785.3	-0.294447	-0.221468	0.0437214
Os07g0545550-00	2404	Non-protein coding transcript.	-	-	-	67	49	24	12	625.552	457.493	224.078	112.039	-0.451379	-1.48113	-2.48113
Os07g0546050-00	1519	Non-protein coding transcript.	-	-	-	1645	993	1224	231	24307	14672.9	18086.2	3413.32	-0.728222	-0.426484	-2.83212
Os07g0546650-00	3407	Non-protein coding transcript.	-	-	-	601	596	53	10	3959.36	3926.42	349.162	65.8796	-0.0120527	-3.5033	-5.90929
Os07g0555250-00	4816	Non-protein coding transcript.	-	-	-	182	240	75	171	848.219	1118.53	349.541	796.953	0.399096	-1.27898	-0.0899421
Os07g0555850-00	492	Non-protein coding transcript.	-	-	-	1	1	6	5	45.6203	45.6203	273.722	228.101	0	2.58496	2.32193
Os07g0558250-00	528	Non-protein coding transcript.	-	-	-	100	70	37	18	4250.98	2975.69	1572.86	765.177	-0.514573	-1.4344	-2.47393
Os07g0558350-00	524	Non-protein coding transcript.	-	-	-	277	223	125	40	11865.1	9552.05	5354.29	1713.37	-0.312842	-1.14796	-2.79181
Os07g0559000-01	424	Non-protein coding transcript.	-	-	-	3	1	3	0	158.81	52.9367	158.81	0	-1.58496	0
Os07g0560200-00	67	Non-protein coding transcript.	-	-	-	0	0	0	0	0	0	0	0
Os07g0562950-00	2977	Non-protein coding transcript.	-	-	-	2069	1644	3730	3815	15599.3	12395	28122.4	28763.3	-0.331723	0.850242	0.882749
Os07g0564566-00	423	Non-protein coding transcript.	-	-	-	0	0	0	6	0	0	0	318.371
Os07g0564901-00	921	Non-protein coding transcript.	-	-	-	122	129	55	35	2973.19	3143.79	1340.37	852.965	0.0804899	-1.14938	-1.80145
Os07g0567050-00	231	Non-protein coding transcript.	-	-	-	7	1	0	0	680.157	97.1653	0	0	-2.80735
Os07g0572850-00	2020	Non-protein coding transcript.	-	-	-	793	480	604	345	8811.4	5333.51	6711.33	3833.46	-0.724286	-0.392772	-1.20072
Os07g0574850-00	1137	Non-protein coding transcript.	-	-	-	868	846	1737	1212	17134.9	16700.6	34289.6	23925.7	-0.0370374	1.00083	0.481623
Os07g0576000-03	729	Non-protein coding transcript.	-	-	-	170	184	39	27	5234.13	5665.18	1200.77	831.303	0.114171	-2.12399	-2.6545
Os07g0577350-00	2627	Non-protein coding transcript.	-	-	-	83	52	69	61	709.155	444.29	589.538	521.186	-0.6746	-0.266515	-0.444302
Os07g0579050-01	824	Non-protein coding transcript.	-	-	-	1315	1347	247	56	35819.7	36691.3	6728.11	1525.4	0.0346871	-2.41248	-4.55349
Os07g0584550-00	2702	Non-protein coding transcript.	-	-	-	938	684	783	550	7791.85	5681.9	6504.28	4568.78	-0.455592	-0.260576	-0.770156
Os07g0587450-00	1399	Non-protein coding transcript.	-	-	-	1762	1430	2262	2292	28269.1	22942.5	36290.9	36772.2	-0.301199	0.360385	0.379393
Os07g0589532-00	320	Non-protein coding transcript.	-	-	-	2	0	9	1	140.282	0	631.271	70.1412		2.16993	-1
Os07g0603150-00	1547	Non-protein coding transcript.	-	-	-	95	187	12	5	1378.34	2713.15	174.106	72.5442	0.977039	-2.98489	-4.24793
Os07g0604350-00	2312	Non-protein coding transcript.	-	-	-	98	28	209	84	951.396	271.827	2029	815.482	-1.80735	1.09265	-0.222392
Os07g0604466-00	79	Non-protein coding transcript.	-	-	-	0	2	2	2	0	568.232	568.232	568.232
Os07g0604900-00	68	Non-protein coding transcript.	-	-	-	0	0	0	0	0	0	0	0
Os07g0607000-00	621	Non-protein coding transcript.	-	-	-	5	2	1	2	180.718	72.2872	36.1436	72.2872	-1.32193	-2.32193	-1.32193
Os07g0608450-01	1241	Non-protein coding transcript.	-	-	-	157	160	120	158	2839.56	2893.82	2170.36	2857.65	0.0273073	-0.38773	0.00916
Os07g0609200-00	531	Non-protein coding transcript.	-	-	-	124	129	82	5	5241.44	5452.78	3466.11	211.348	0.0570309	-0.596644	-4.63227
Os07g0615100-01	3296	Non-protein coding transcript.	-	-	-	15	18	13	17	102.147	122.577	88.5277	115.767	0.263034	-0.206451	0.180572
Os07g0617901-00	2192	Non-protein coding transcript.	-	-	-	419	374	957	1411	4290.39	3829.61	9799.29	14448.1	-0.163912	1.19157	1.7517
Os07g0618450-00	3165	Non-protein coding transcript.	-	-	-	9	27	118	57	63.8251	191.475	836.819	404.226	1.58496	3.71272	2.66297
Os07g0621600-00	233	Non-protein coding transcript.	-	-	-	46	19	154	130	4431.24	1830.29	14835	12523.1	-1.27563	1.74322	1.49881
Os07g0626466-00	1293	Non-protein coding transcript.	-	-	-	50	55	197	156	867.95	954.745	3419.72	2708	0.137504	1.9782	1.64155
Os07g0627600-00	247	Non-protein coding transcript.	-	-	-	0	0	0	1	0	0	0	90.8712
Os07g0627900-00	48	Non-protein coding transcript.	-	-	-	0	0	0	0	0	0	0	0
Os07g0630533-00	701	Non-protein coding transcript.	-	-	-	0	0	0	0	0	0	0	0
Os07g0631900-02	191	Non-protein coding transcript.	-	-	-	616	485	27	54	72388.6	56994.3	3172.88	6345.76	-0.344946	-4.5119	-3.5119
Os07g0634250-00	711	Non-protein coding transcript.	-	-	-	85	72	116	20	2683.32	2272.93	3661.94	631.369	-0.239466	0.44859	-2.08746
Os07g0640800-01	387	Non-protein coding transcript.	-	-	-	0	0	0	0	0	0	0	0
Os07g0645050-00	453	Non-protein coding transcript.	-	-	-	44	14	2	6	2180.11	693.67	99.0957	297.287	-1.65208	-4.45943	-2.87447
Os07g0647550-00	441	Non-protein coding transcript.	-	-	-	593	510	463	290	30181.4	25957	23564.9	14759.9	-0.217535	-0.35702	-1.03198
Os07g0648100-01	6333	Non-protein coding transcript.	-	-	-	133	146	155	71	471.374	517.448	549.345	251.635	0.134542	0.220842	-0.905535
Os07g0655851-00	160	Non-protein coding transcript.	-	-	-	0	0	2	0	0	0	280.565	0
Os07g0656650-00	481	Non-protein coding transcript.	-	-	-	2	3	4	3	93.3271	139.991	186.654	139.991	0.584963	1	0.584963
Os07g0661201-00	3523	Non-protein coding transcript.	-	-	-	2582	2112	1823	1297	16450	13455.6	11614.4	8263.24	-0.289879	-0.502174	-0.993311
Os07g0668251-00	6751	Non-protein coding transcript.	-	-	-	818	794	401	225	2719.62	2639.83	1333.21	748.062	-0.0429618	-1.0285	-1.86218
Os07g0669750-00	1665	Non-protein coding transcript.	-	-	-	122	95	179	150	1644.63	1280.66	2413.03	2022.09	-0.360882	0.553078	0.298081
Os07g0669900-01	1536	Non-protein coding transcript.	-	-	-	911	868	1067	846	13312.2	12683.9	15591.8	12362.4	-0.069756	0.228037	-0.106793
Os07g0670701-00	1014	Non-protein coding transcript.	-	-	-	8	20	6	0	177.082	442.706	132.812	0	1.32193	-0.415037
Os07g0671450-00	560	Non-protein coding transcript.	-	-	-	16	11	1	0	641.291	440.887	40.0807	0	-0.540568	-4
Os07g0672534-00	382	Non-protein coding transcript.	-	-	-	5	8	1	10	293.785	470.056	58.757	587.57	0.678072	-2.32193	1
Os07g0674750-00	2237	Non-protein coding transcript.	-	-	-	657	569	388	235	6592.08	5709.12	3893.04	2357.9	-0.207465	-0.759837	-1.48323
Os07g0675166-01	1360	Non-protein coding transcript.	-	-	-	0	0	1	0	0	0	16.5038	0
Os07g0676200-01	6924	Non-protein coding transcript.	-	-	-	1316	1189	721	149	4266.01	3854.32	2337.23	483.006	-0.146411	-0.868088	-3.14278
Os07g0676200-03	1510	Non-protein coding transcript.	-	-	-	531	473	313	82	7892.97	7030.84	4652.54	1218.88	-0.166872	-0.762549	-2.69502
Os07g0680150-00	423	Non-protein coding transcript.	-	-	-	14	20	88	130	742.866	1061.24	4669.45	6898.05	0.514573	2.65208	3.21501
Os07g0684500-01	145	Non-protein coding transcript.	-	-	-	18	12	2	1	2786.3	1857.53	309.589	154.794	-0.584963	-3.16993	-4.16993
Os07g0686366-00	359	Non-protein coding transcript.	-	-	-	0	0	0	0	0	0	0	0
Os07g0689900-00	545	Non-protein coding transcript.	-	-	-	246	272	90	75	10131.2	11202	3706.54	3088.79	0.144948	-1.45066	-1.7137
Os07g0691800-03	244	Non-protein coding transcript.	-	-	-	40	40	74	82	3679.54	3679.54	6807.14	7543.05	0	0.887525	1.03562
Os07g0693450-01	423	Non-protein coding transcript.	-	-	-	365	362	246	220	19367.6	19208.4	13053.2	11673.6	-0.0119068	-0.569238	-0.730393
Os07g0695200-00	5409	Non-protein coding transcript.	-	-	-	8623	8221	5116	2217	35782	34113.8	21229.3	9199.66	-0.068876	-0.753174	-1.95958
Os08g0100300-01	1489	Non-protein coding transcript.	-	-	-	463	441	110	26	6979.26	6647.63	1658.14	391.924	-0.0702335	-2.07351	-4.15443
Os08g0103700-01	8041	Non-protein coding transcript.	-	-	-	241	198	171	187	672.713	552.686	477.319	521.981	-0.283533	-0.495037	-0.365995
Os08g0105450-00	1528	Non-protein coding transcript.	-	-	-	0	0	0	1	0	0	0	14.6893
Os08g0110550-00	113	Non-protein coding transcript.	-	-	-	14	12	15	10	2780.82	2383.56	2979.45	1986.3	-0.222392	0.0995357	-0.485427
Os08g0110650-00	265	Non-protein coding transcript.	-	-	-	3	5	112	45	254.096	423.494	9486.26	3811.45	0.736966	5.22239	3.90689
Os08g0112450-01	649	Non-protein coding transcript.	-	-	-	17	11	6	13	587.932	380.427	207.505	449.595	-0.628031	-1.5025	-0.387023
Os08g0112566-00	155	Non-protein coding transcript.	-	-	-	0	2	1	0	0	289.615	144.808	0
Os08g0114250-00	685	Non-protein coding transcript.	-	-	-	1	5	0	2	32.7667	163.833	0	65.5334	2.32193		1
Os08g0116500-02	377	Non-protein coding transcript.	-	-	-	576	540	404	423	34292.9	32149.6	24052.7	25183.8	-0.0931094	-0.511714	-0.445411
Os08g0118600-00	59	Non-protein coding transcript.	-	-	-	0	0	0	0	0	0	0	0
Os08g0118700-00	59	Non-protein coding transcript.	-	-	-	0	0	0	0	0	0	0	0
Os08g0120550-00	2903	Non-protein coding transcript.	-	-	-	448	629	1901	1900	3463.81	4863.25	14698	14690.3	0.489561	2.08519	2.08443
Os08g0121950-00	433	Non-protein coding transcript.	-	-	-	0	0	0	0	0	0	0	0
Os08g0127750-01	924	Non-protein coding transcript.	-	-	-	454	390	489	535	11028.3	9473.61	11878.5	12995.9	-0.219218	0.107142	0.236847
Os08g0130250-01	1850	Non-protein coding transcript.	-	-	-	0	0	0	0	0	0	0	0
Os08g0136725-00	1154	Non-protein coding transcript.	-	-	-	0	0	1	5	0	0	19.4499	97.2495
Os08g0136750-01	622	Non-protein coding transcript.	-	-	-	2	8	0	0	72.171	288.684	0	0	2
Os08g0139300-00	897	Non-protein coding transcript.	-	-	-	190	159	116	71	4754.27	3978.58	2902.61	1776.6	-0.256973	-0.711875	-1.42011
Os08g0139400-01	432	Non-protein coding transcript.	-	-	-	164	273	180	108	8520.85	14184.1	9352.16	5611.29	0.735205	0.134301	-0.602665
Os08g0151500-00	317	Non-protein coding transcript.	-	-	-	62	76	88	69	4389.91	5381.18	6230.84	4885.54	0.293731	0.505235	0.154328
Os08g0153101-00	1366	Non-protein coding transcript.	-	-	-	1	8	2	0	16.4313	131.451	32.8626	0	3	1
Os08g0153225-00	1238	Non-protein coding transcript.	-	-	-	67	93	6	4	1214.72	1686.11	108.781	72.5208	0.47307	-3.48113	-4.06609
Os08g0154650-00	808	Non-protein coding transcript.	-	-	-	363	348	270	193	10083.7	9666.98	7500.25	5361.29	-0.0608822	-0.42701	-0.911369
Os08g0156950-00	587	Non-protein coding transcript.	-	-	-	29	31	17	17	1108.88	1185.35	650.031	650.031	0.0962153	-0.770518	-0.770518
Os08g0157550-01	1589	Non-protein coding transcript.	-	-	-	58	26	0	0	819.27	367.259	0	0	-1.15754
Os08g0157850-00	4323	Non-protein coding transcript.	-	-	-	657	606	476	294	3411.17	3146.37	2471.41	1526.46	-0.116576	-0.464932	-1.16008
Os08g0160700-01	935	Non-protein coding transcript.	-	-	-	4	2	7	0	96.0222	48.0111	168.039	0	-1	0.807355
Os08g0168900-00	75	Non-protein coding transcript.	-	-	-	0	0	0	0	0	0	0	0
Os08g0169500-00	75	Non-protein coding transcript.	-	-	-	0	0	0	0	0	0	0	0
Os08g0172433-00	62	Non-protein coding transcript.	-	-	-	0	0	0	0	0	0	0	0
Os08g0174725-00	271	Non-protein coding transcript.	-	-	-	28	48	19	35	2319.06	3975.53	1573.65	2898.82	0.777608	-0.559427	0.321928
Os08g0175450-00	48	Non-protein coding transcript.	-	-	-	0	0	0	0	0	0	0	0
Os08g0175800-00	48	Non-protein coding transcript.	-	-	-	0	0	0	0	0	0	0	0
Os08g0178000-01	337	Non-protein coding transcript.	-	-	-	314	242	63	28	20913.3	16117.9	4195.98	1864.88	-0.375758	-2.31734	-3.48727
Os08g0178400-01	584	Non-protein coding transcript.	-	-	-	8	10	10	9	307.468	384.335	384.335	345.902	0.321928	0.321928	0.169925
Os08g0185701-00	2349	Non-protein coding transcript.	-	-	-	1291	639	635	284	12335.8	6105.78	6067.56	2713.68	-1.0146	-1.02366	-2.18453
Os08g0187600-00	516	Non-protein coding transcript.	-	-	-	94	96	96	83	4088.85	4175.85	4175.85	3610.37	0.0303736	0.0303736	-0.179549
Os08g0190901-00	1809	Non-protein coding transcript.	-	-	-	462	449	355	230	5732.27	5570.97	4404.66	2853.73	-0.0411774	-0.380074	-1.00626
Os08g0191150-00	870	Non-protein coding transcript.	-	-	-	6821	7662	10928	29095	175975	197672	281932	750623	0.167738	0.679974	2.09272
Os08g0191500-01	384	Non-protein coding transcript.	-	-	-	6	2	0	6	350.706	116.902	0	350.706	-1.58496		0
Os08g0192001-00	607	Non-protein coding transcript.	-	-	-	1052	814	97	73	38900	30099.5	3586.79	2699.34	-0.370034	-3.43901	-3.84909
Os08g0201600-00	462	Non-protein coding transcript.	-	-	-	6	7	0	0	291.496	340.078	0	0	0.222392
Os08g0202350-00	462	Non-protein coding transcript.	-	-	-	259	256	69	9	12582.9	12437.2	3352.2	437.244	-0.0168083	-1.90828	-4.84688
Os08g0203325-00	502	Non-protein coding transcript.	-	-	-	36	30	25	41	1609.61	1341.35	1117.79	1833.17	-0.263034	-0.526069	0.187627
Os08g0203501-00	499	Non-protein coding transcript.	-	-	-	0	0	0	0	0	0	0	0
Os08g0203650-00	486	Non-protein coding transcript.	-	-	-	290	178	31	48	13393.2	8220.66	1431.69	2216.81	-0.704176	-3.22571	-2.59495
Os08g0203750-00	536	Non-protein coding transcript.	-	-	-	8	11	2	7	335.003	460.629	83.7507	293.127	0.459432	-2	-0.192645
Os08g0223799-00	64	Non-protein coding transcript.	-	-	-	0	0	0	1	0	0	0	350.706
Os08g0224250-00	806	Non-protein coding transcript.	-	-	-	500	447	542	295	13923.8	12447.9	15093.4	8215.05	-0.161653	0.116365	-0.761213
Os08g0224901-00	2021	Non-protein coding transcript.	-	-	-	544	377	990	1553	6041.65	4186.95	10994.9	17247.6	-0.529042	0.863822	1.51338
Os08g0226600-02	1280	Non-protein coding transcript.	-	-	-	97	92	96	66	1700.92	1613.25	1683.39	1157.33	-0.0763509	-0.0149503	-0.555519
Os08g0226666-00	686	Non-protein coding transcript.	-	-	-	55	59	24	15	1799.54	1930.42	785.254	490.784	0.101283	-1.1964	-1.87447
Os08g0228100-01	1450	Non-protein coding transcript.	-	-	-	178	214	41	12	2755.34	3312.6	634.657	185.753	0.265734	-2.11818	-3.89077
Os08g0229200-01	597	Non-protein coding transcript.	-	-	-	2002	1704	149	18	75268.4	64064.6	5601.9	676.739	-0.232517	-3.74806	-6.7973
Os08g0230350-00	3547	Non-protein coding transcript.	-	-	-	421	491	761	453	2664.06	3107.02	4815.56	2866.55	0.221903	0.854076	0.105691
Os08g0233000-01	228	Non-protein coding transcript.	-	-	-	1171	1118	164	16	115278	110060	16144.8	1575.1	-0.0668209	-2.83597	-6.19353
Os08g0237500-00	1747	Non-protein coding transcript.	-	-	-	1925	1547	2810	1156	24732.1	19875.6	36102.4	14852.1	-0.315385	0.545712	-0.735717
Os08g0238351-01	4141	Non-protein coding transcript.	-	-	-	63	69	13	3	341.475	373.996	70.463	16.2607	0.131245	-2.27684	-4.39232
Os08g0240966-00	886	Non-protein coding transcript.	-	-	-	17	40	5	9	430.664	1013.33	126.666	227.998	1.23447	-1.76553	-0.917538
Os08g0243001-00	1795	Non-protein coding transcript.	-	-	-	183	168	263	56	2288.28	2100.72	3288.62	700.24	-0.123382	0.523219	-1.70834
Os08g0244625-00	782	Non-protein coding transcript.	-	-	-	0	0	0	1	0	0	0	28.7023
Os08g0244800-01	2090	Non-protein coding transcript.	-	-	-	0	0	0	0	0	0	0	0
Os08g0249750-01	6499	Non-protein coding transcript.	-	-	-	49	83	2	5	169.228	286.652	6.90727	17.2682	0.76033	-4.61471	-3.29278
Os08g0251000-00	618	Non-protein coding transcript.	-	-	-	2	24	2	12	72.6381	871.657	72.6381	435.829	3.58496	0	2.58496
Os08g0252050-00	287	Non-protein coding transcript.	-	-	-	0	0	0	0	0	0	0	0
Os08g0254900-02	339	Non-protein coding transcript.	-	-	-	77	67	41	9	5098.17	4436.07	2714.61	595.89	-0.200697	-0.909235	-3.09686
Os08g0260200-00	235	Non-protein coding transcript.	-	-	-	0	0	0	0	0	0	0	0
Os08g0267425-00	1337	Non-protein coding transcript.	-	-	-	0	0	0	0	0	0	0	0
Os08g0273600-01	5530	Non-protein coding transcript.	-	-	-	309	357	260	115	1254.17	1448.99	1055.29	466.762	0.208317	-0.249095	-1.42597
Os08g0280501-00	558	Non-protein coding transcript.	-	-	-	43	45	28	7	1729.65	1810.09	1126.28	281.57	0.0655883	-0.61891	-2.61891
Os08g0293000-00	190	Non-protein coding transcript.	-	-	-	31	29	40	32	3662.11	3425.84	4725.3	3780.24	-0.0962153	0.367732	0.0458037
Os08g0301551-00	297	Non-protein coding transcript.	-	-	-	70	103	195	324	5290.11	7784.02	14736.7	24485.6	0.557218	1.47805	2.21057
Os08g0310001-01	2807	Non-protein coding transcript.	-	-	-	738	862	772	101	5901.15	6892.68	6173.02	807.611	0.224067	0.06498	-2.86927
Os08g0327150-00	2098	Non-protein coding transcript.	-	-	-	1605	1761	511	370	17170.9	18839.8	5466.87	3958.4	0.133822	-1.65118	-2.11698
Os08g0328350-00	567	Non-protein coding transcript.	-	-	-	238	230	251	197	9421.43	9104.75	9936.05	7798.41	-0.0493277	0.0767258	-0.272766
Os08g0333701-00	238	Non-protein coding transcript.	-	-	-	410	375	436	402	38666.1	35365.3	41118.1	37911.6	-0.128733	0.0887042	-0.0284284
Os08g0336250-00	438	Non-protein coding transcript.	-	-	-	0	0	0	0	0	0	0	0
Os08g0340700-01	2620	Non-protein coding transcript.	-	-	-	653	693	566	141	5594.16	5936.84	4848.84	1207.93	0.0857724	-0.206281	-2.21139
Os08g0342000-00	4365	Non-protein coding transcript.	-	-	-	590	547	445	349	3033.83	2812.72	2288.23	1794.59	-0.109174	-0.40691	-0.757488
Os08g0344200-00	3143	Non-protein coding transcript.	-	-	-	419	284	208	100	2992.21	2028.14	1485.4	714.132	-0.561059	-1.01037	-2.06695
Os08g0346800-01	1808	Non-protein coding transcript.	-	-	-	212	273	60	19	2631.85	3389.12	744.862	235.873	0.364837	-1.82103	-3.47999
Os08g0347550-01	564	Non-protein coding transcript.	-	-	-	149	151	20	2	5929.67	6009.26	795.928	79.5928	0.0192362	-2.89724	-6.21917
Os08g0358050-00	2481	Non-protein coding transcript.	-	-	-	712	623	731	386	6441.34	5636.17	6613.23	3492.08	-0.192645	0.0379942	-0.883276
Os08g0369066-00	49	Non-protein coding transcript.	-	-	-	0	0	0	0	0	0	0	0
Os08g0369132-00	81	Non-protein coding transcript.	-	-	-	0	0	0	0	0	0	0	0
Os08g0372401-01	2805	Non-protein coding transcript.	-	-	-	3	9	3	1	24.0055	72.0166	24.0055	8.00185	1.58496	0	-1.58496
Os08g0382500-00	122	Non-protein coding transcript.	-	-	-	35	35	4	1	6439.19	6439.19	735.907	183.977	0	-3.12928	-5.12928
Os08g0385775-00	147	Non-protein coding transcript.	-	-	-	0	0	2	0	0	0	305.377	0
Os08g0387450-00	3542	Non-protein coding transcript.	-	-	-	49	31	166	235	310.506	196.443	1051.92	1489.16	-0.660514	1.76033	2.26181
Os08g0389601-01	514	Non-protein coding transcript.	-	-	-	52	85	54	43	2270.72	3711.75	2358.05	1877.71	0.708951	0.0544478	-0.274175
Os08g0392201-00	1822	Non-protein coding transcript.	-	-	-	8	4	1	0	98.5518	49.2759	12.319	0	-1	-3
Os08g0396401-01	2757	Non-protein coding transcript.	-	-	-	0	5	0	0	0	40.7058	0	0
Os08g0399600-02	945	Non-protein coding transcript.	-	-	-	19	13	1	1	451.279	308.77	23.7515	23.7515	-0.547488	-4.24793	-4.24793
Os08g0401200-00	668	Non-protein coding transcript.	-	-	-	0	0	0	0	0	0	0	0
Os08g0406150-00	616	Non-protein coding transcript.	-	-	-	565	504	267	87	20586.9	18364.2	9728.67	3170.02	-0.164827	-1.08141	-2.69916
Os08g0407101-00	96	Non-protein coding transcript.	-	-	-	0	0	0	0	0	0	0	0
Os08g0407400-00	83	Non-protein coding transcript.	-	-	-	0	0	0	0	0	0	0	0
Os08g0414300-02	2166	Non-protein coding transcript.	-	-	-	164	167	402	245	1699.45	1730.54	4165.73	2538.81	0.0261523	1.2935	0.579086
Os08g0416066-00	190	Non-protein coding transcript.	-	-	-	1235	1227	1349	1747	145894	144949	159361	206378	-0.00937579	0.127379	0.500369
Os08g0416250-01	505	Non-protein coding transcript.	-	-	-	53	55	5	0	2355.63	2444.52	222.229	0	0.0534393	-3.40599
Os08g0419200-00	177	Non-protein coding transcript.	-	-	-	0	0	0	1	0	0	0	126.809
Os08g0420650-01	322	Non-protein coding transcript.	-	-	-	0	0	0	0	0	0	0	0
Os08g0421500-01	372	Non-protein coding transcript.	-	-	-	12	6	15	11	724.038	362.019	905.047	663.701	-1	0.321928	-0.125531
Os08g0423850-00	338	Non-protein coding transcript.	-	-	-	0	0	0	0	0	0	0	0
Os08g0424200-02	261	Non-protein coding transcript.	-	-	-	15	21	34	75	1289.95	1805.93	2923.89	6449.76	0.485427	1.18057	2.32193
Os08g0424850-00	375	Non-protein coding transcript.	-	-	-	22	2	5	7	1316.78	119.708	299.269	418.977	-3.45943	-2.1375	-1.65208
Os08g0426300-01	3101	Non-protein coding transcript.	-	-	-	6	9	13	20	43.4283	65.1424	94.0946	144.761	0.584963	1.11548	1.73697
Os08g0429200-01	590	Non-protein coding transcript.	-	-	-	350	340	244	185	13314.9	12934.5	9282.41	7037.89	-0.0418202	-0.520474	-0.91983
Os08g0429901-00	737	Non-protein coding transcript.	-	-	-	0	0	0	0	0	0	0	0
Os08g0430550-00	1432	Non-protein coding transcript.	-	-	-	1278	1099	3801	2441	20031.4	17225.7	59576.9	38260.3	-0.217696	1.57249	0.933584
Os08g0435750-00	202	Non-protein coding transcript.	-	-	-	5	0	0	3	555.574	0	0	333.344			-0.736966
Os08g0435900-04	291	Non-protein coding transcript.	-	-	-	12695	12396	1005	234	979181	956118	77516.9	18048.7	-0.0343857	-3.65899	-5.76161
Os08g0437832-00	73	Non-protein coding transcript.	-	-	-	0	0	0	0	0	0	0	0
Os08g0439200-01	1045	Non-protein coding transcript.	-	-	-	566	361	1560	4370	12156.9	7753.79	33506.7	93861.7	-0.648803	1.46267	2.94876
Os08g0446350-00	2614	Non-protein coding transcript.	-	-	-	6	5	0	7	51.5192	42.9326	0	60.1057	-0.263034		0.222392
Os08g0453200-02	396	Non-protein coding transcript.	-	-	-	513	829	456	314	29076.7	46987.5	25846	17797.4	0.692413	-0.169925	-0.708194
Os08g0453733-00	398	Non-protein coding transcript.	-	-	-	259	151	29	20	14606.3	8515.63	1635.45	1127.9	-0.778404	-3.15883	-3.69488
Os08g0480901-00	1631	Non-protein coding transcript.	-	-	-	987	903	1471	2938	13582.7	12426.7	20243.3	40431.6	-0.128324	0.575675	1.57371
Os08g0486000-01	524	Non-protein coding transcript.	-	-	-	4	7	3	0	171.337	299.84	128.503	0	0.807355	-0.415037
Os08g0486200-03	420	Non-protein coding transcript.	-	-	-	85	80	35	24	4542.48	4275.27	1870.43	1282.58	-0.0874628	-1.28011	-1.82443
Os08g0486750-00	664	Non-protein coding transcript.	-	-	-	0	0	0	0	0	0	0	0
Os08g0486801-01	1432	Non-protein coding transcript.	-	-	-	2	3	5	10	31.348	47.022	78.37	156.74	0.584963	1.32193	2.32193
Os08g0487850-00	1221	Non-protein coding transcript.	-	-	-	1702	1231	616	157	31287.2	22629	11323.7	2886.07	-0.4674	-1.46623	-3.43839
Os08g0492150-00	2059	Non-protein coding transcript.	-	-	-	438	394	814	410	4774.64	4295	8873.42	4469.41	-0.152735	0.894098	-0.095307
Os08g0501044-00	459	Non-protein coding transcript.	-	-	-	1	2	0	3	48.9002	97.8003	0	146.701	1		1.58496
Os08g0501800-00	236	Non-protein coding transcript.	-	-	-	0	0	0	0	0	0	0	0
Os08g0501900-01	632	Non-protein coding transcript.	-	-	-	2	5	18	33	71.029	177.573	639.261	1171.98	1.32193	3.16993	4.04439
Os08g0506225-00	799	Non-protein coding transcript.	-	-	-	0	0	0	1	0	0	0	28.0916
Os08g0509400-02	219	Non-protein coding transcript.	-	-	-	7	3	3	1	717.426	307.468	307.468	102.489	-1.22239	-1.22239	-2.80735
Os08g0510601-00	73	Non-protein coding transcript.	-	-	-	0	0	0	0	0	0	0	0
Os08g0515600-01	2648	Non-protein coding transcript.	-	-	-	206	180	105	56	1746.11	1525.73	890.009	474.671	-0.194647	-0.972255	-1.87915
Os08g0517150-01	374	Non-protein coding transcript.	-	-	-	0	0	0	0	0	0	0	0
Os08g0517650-00	2558	Non-protein coding transcript.	-	-	-	391	291	425	151	3430.83	2553.38	3729.16	1324.95	-0.426149	0.120294	-1.37262
Os08g0520700-03	567	Non-protein coding transcript.	-	-	-	122	144	4	7	4829.47	5700.36	158.343	277.101	0.239188	-4.93074	-4.12338
Os08g0521701-00	73	Non-protein coding transcript.	-	-	-	0	0	0	0	0	0	0	0
Os08g0524900-00	1803	Non-protein coding transcript.	-	-	-	141	270	36	9	1755.28	3361.17	448.157	112.039	0.937264	-1.96963	-3.96963
Os08g0525050-00	2506	Non-protein coding transcript.	-	-	-	74	58	75	37	662.787	519.481	671.743	331.393	-0.351472	0.0193653	-1
Os08g0526633-01	710	Non-protein coding transcript.	-	-	-	565	793	42	18	17861.3	25069.1	1327.74	569.033	0.48907	-3.74979	-4.97218
Os08g0526900-00	1030	Non-protein coding transcript.	-	-	-	43	35	22	13	937.032	762.7	479.412	283.289	-0.296982	-0.966833	-1.72583
Os08g0527766-00	431	Non-protein coding transcript.	-	-	-	1	0	0	0	52.077	0	0	0
Os08g0535750-00	484	Non-protein coding transcript.	-	-	-	11	10	11	8	510.118	463.743	510.118	370.995	-0.137504	0	-0.459432
Os08g0536333-00	415	Non-protein coding transcript.	-	-	-	0	0	0	0	0	0	0	0
Os08g0536341-00	176	Non-protein coding transcript.	-	-	-	82	63	136	111	10457.4	8034.35	17344	14155.8	-0.380272	0.729911	0.436864
Os08g0536350-01	1076	Non-protein coding transcript.	-	-	-	189	262	98	90	3942.51	5465.28	2044.26	1877.38	0.471181	-0.947533	-1.07039
Os08g0536358-00	229	Non-protein coding transcript.	-	-	-	27	29	0	0	2646.37	2842.4	0	0	0.103093
Os08g0536366-00	364	Non-protein coding transcript.	-	-	-	6	6	0	0	369.975	369.975	0	0	0
Os08g0536383-00	204	Non-protein coding transcript.	-	-	-	28	22	0	0	3080.71	2420.56	0	0	-0.347923
Os08g0540350-00	454	Non-protein coding transcript.	-	-	-	212	211	332	270	10481	10431.6	16413.7	13348.5	-0.00682127	0.647119	0.348895
Os08g0543150-00	792	Non-protein coding transcript.	-	-	-	11	12	2	5	311.739	340.078	56.6797	141.699	0.125531	-2.45943	-1.1375
Os08g0543650-00	1218	Non-protein coding transcript.	-	-	-	546	506	608	406	10061.6	9324.52	11204.2	7481.73	-0.109764	0.15517	-0.427421
Os08g0544101-01	468	Non-protein coding transcript.	-	-	-	2	0	3	1	95.9196	0	143.879	47.9598		0.584963	-1
Os08g0546533-01	206	Non-protein coding transcript.	-	-	-	6	11	3	2	653.743	1198.53	326.872	217.914	0.874469	-1	-1.58496
Os08g0546600-01	703	Non-protein coding transcript.	-	-	-	20	15	8	4	638.554	478.916	255.422	127.711	-0.415037	-1.32193	-2.32193
Os08g0550000-00	350	Non-protein coding transcript.	-	-	-	25	25	37	23	1603.23	1603.23	2372.78	1474.97	0	0.565597	-0.120294
Os08g0550100-02	359	Non-protein coding transcript.	-	-	-	161	178	337	283	10065.9	11128.8	21069.7	17693.6	0.144817	1.06569	0.813741
Os08g0551600-01	659	Non-protein coding transcript.	-	-	-	0	4	2	0	0	136.238	68.1189	0
Os08g0551700-01	2632	Non-protein coding transcript.	-	-	-	261	203	58	21	2225.76	1731.14	494.613	179.084	-0.36257	-2.16993	-3.63559
Os08g0556101-00	73	Non-protein coding transcript.	-	-	-	0	0	0	0	0	0	0	0
Os08g0556650-00	9235	Non-protein coding transcript.	-	-	-	1163	1148	2079	4518	2826.61	2790.15	5052.9	10980.8	-0.0187285	0.838039	1.95783
Os08g0562750-00	680	Non-protein coding transcript.	-	-	-	1163	1033	531	744	38387.9	34096.9	17527	24557.7	-0.171011	-1.13107	-0.644477
Os09g0112300-00	339	Non-protein coding transcript.	-	-	-	3	3	6	2	198.63	198.63	397.26	132.42	0	1	-0.584963
Os09g0114566-00	73	Non-protein coding transcript.	-	-	-	0	0	0	0	0	0	0	0
Os09g0114933-00	72	Non-protein coding transcript.	-	-	-	0	0	0	0	0	0	0	0
Os09g0115166-01	624	Non-protein coding transcript.	-	-	-	0	0	0	2	0	0	0	71.9397
Os09g0115900-02	144	Non-protein coding transcript.	-	-	-	11	10	13	14	1714.56	1558.69	2026.3	2182.17	-0.137504	0.241008	0.347923
Os09g0115950-01	3739	Non-protein coding transcript.	-	-	-	20	48	50	24	120.06	288.143	300.149	144.072	1.26303	1.32193	0.263034
Os09g0120900-01	449	Non-protein coding transcript.	-	-	-	2	6	2	0	99.9785	299.936	99.9785	0	1.58496	0
Os09g0121075-00	1116	Non-protein coding transcript.	-	-	-	382	341	145	118	7682.85	6858.25	2916.26	2373.24	-0.163801	-1.39752	-1.69479
Os09g0123250-00	6756	Non-protein coding transcript.	-	-	-	901	846	725	699	2993.35	2810.63	2408.64	2322.26	-0.0908694	-0.313546	-0.366235
Os09g0123800-00	7816	Non-protein coding transcript.	-	-	-	1061	835	244	225	3046.87	2397.87	700.694	646.132	-0.345577	-2.12047	-2.23743
Os09g0124166-00	27285	Non-protein coding transcript.	-	-	-	660	822	381	180	542.929	676.193	313.418	148.072	0.316672	-0.792675	-1.87447
Os09g0125450-00	109	Non-protein coding transcript.	-	-	-	0	0	0	0	0	0	0	0
Os09g0128600-03	1385	Non-protein coding transcript.	-	-	-	235	265	109	16	3808.39	4294.56	1766.44	259.294	0.173332	-1.10833	-3.87652
Os09g0129301-00	220	Non-protein coding transcript.	-	-	-	104	131	48	4	10610.4	13365.1	4897.13	408.094	0.332983	-1.11548	-4.70044
Os09g0133250-00	258	Non-protein coding transcript.	-	-	-	1	4	0	0	86.9968	347.987	0	0	2
Os09g0133650-00	898	Non-protein coding transcript.	-	-	-	47	36	44	21	1174.75	899.807	1099.76	524.887	-0.384664	-0.0951572	-1.16227
Os09g0134900-01	2719	Non-protein coding transcript.	-	-	-	1423	1427	418	52	11746.8	11779.8	3450.56	429.257	0.00404967	-1.76736	-4.77428
Os09g0237900-01	1473	Non-protein coding transcript.	-	-	-	1864	1665	1079	70	28403.1	25370.8	16441.5	1066.64	-0.16288	-0.788707	-4.7349
Os09g0250400-01	628	Non-protein coding transcript.	-	-	-	30	16	1	2	1072.22	571.852	35.7407	71.4815	-0.906891	-4.90689	-3.90689
Os09g0251400-01	374	Non-protein coding transcript.	-	-	-	273	317	263	163	16383.8	19024.4	15783.6	9782.26	0.215582	-0.0538382	-0.744029
Os09g0255600-00	1305	Non-protein coding transcript.	-	-	-	132	52	70	30	2270.32	894.367	1203.96	515.981	-1.34395	-0.915111	-2.1375
Os09g0256350-00	56	Non-protein coding transcript.	-	-	-	0	0	0	0	0	0	0	0
Os09g0266200-00	2711	Non-protein coding transcript.	-	-	-	69	83	11	0	571.272	687.182	91.0723	0	0.266515	-2.64909
Os09g0268500-01	2266	Non-protein coding transcript.	-	-	-	303	389	55	27	3001.27	3853.12	544.786	267.44	0.360452	-2.46181	-3.48829
Os09g0278900-01	2702	Non-protein coding transcript.	-	-	-	817	931	2032	811	6786.72	7733.7	16879.6	6736.88	0.188445	1.31449	-0.0106342
Os09g0279050-00	685	Non-protein coding transcript.	-	-	-	581	493	934	765	19037.4	16154	30604.1	25066.5	-0.236951	0.684884	0.396922
Os09g0280750-01	3783	Non-protein coding transcript.	-	-	-	47	57	152	77	278.859	338.191	901.842	456.854	0.278301	1.69334	0.712198
Os09g0281450-00	213	Non-protein coding transcript.	-	-	-	32	42	4	0	3372.05	4425.81	421.506	0	0.392317	-3
Os09g0281650-01	2063	Non-protein coding transcript.	-	-	-	1747	1606	1673	1091	19007.1	17473.1	18202	11869.9	-0.121408	-0.0624422	-0.679229
Os09g0293450-00	1533	Non-protein coding transcript.	-	-	-	342	409	206	49	5007.34	5988.31	3016.12	717.426	0.258105	-0.731352	-2.80314
Os09g0307050-00	11790	Non-protein coding transcript.	-	-	-	1231	1212	1306	799	2343.51	2307.34	2486.29	1521.09	-0.0224411	0.0853241	-0.623563
Os09g0308600-01	249	Non-protein coding transcript.	-	-	-	17	10	16	1	1532.4	901.413	1442.26	90.1413	-0.765535	-0.0874628	-4.08746
Os09g0321150-00	67	Non-protein coding transcript.	-	-	-	0	0	0	0	0	0	0	0
Os09g0328332-00	377	Non-protein coding transcript.	-	-	-	42	26	26	10	2500.52	1547.94	1547.94	595.363	-0.691878	-0.691878	-2.07039
Os09g0336600-01	670	Non-protein coding transcript.	-	-	-	1063	1206	776	492	35610.8	40401.3	25996.2	16482.1	0.182088	-0.454013	-1.11141
Os09g0336775-00	794	Non-protein coding transcript.	-	-	-	0	2	1	3	0	56.537	28.2685	84.8055
Os09g0338575-00	68	Non-protein coding transcript.	-	-	-	0	0	0	1	0	0	0	330.076
Os09g0338675-00	68	Non-protein coding transcript.	-	-	-	0	0	0	0	0	0	0	0
Os09g0339733-00	5460	Non-protein coding transcript.	-	-	-	9	15	3	2	36.9975	61.6626	12.3325	8.22168	0.736966	-1.58496	-2.16993
Os09g0341001-01	295	Non-protein coding transcript.	-	-	-	12	28	1	8	913.024	2130.39	76.0853	608.683	1.22239	-3.58496	-0.584963
Os09g0343600-01	959	Non-protein coding transcript.	-	-	-	677	976	60	21	15845	22843.1	1404.29	491.5	0.527725	-3.49612	-5.01069
Os09g0344650-01	217	Non-protein coding transcript.	-	-	-	294	486	887	762	30409.6	50268.9	91746	78816.7	0.72514	1.59312	1.37397
Os09g0345350-00	822	Non-protein coding transcript.	-	-	-	84	59	25	3	2293.67	1611.03	682.639	81.9167	-0.509674	-1.74846	-4.80735
Os09g0347101-00	41	Non-protein coding transcript.	-	-	-	0	0	0	0	0	0	0	0
Os09g0347601-00	73	Non-protein coding transcript.	-	-	-	0	0	0	0	0	0	0	0
Os09g0349675-00	109	Non-protein coding transcript.	-	-	-	0	0	0	0	0	0	0	0
Os09g0358050-00	110	Non-protein coding transcript.	-	-	-	0	0	1	0	0	0	204.047	0
Os09g0358300-00	107	Non-protein coding transcript.	-	-	-	985	751	7	5	206621	157536	1468.38	1048.84	-0.391311	-7.13662	-7.62205
Os09g0360701-01	1468	Non-protein coding transcript.	-	-	-	144	201	90	6	2201.71	3073.22	1376.07	91.7378	0.481127	-0.678072	-4.58496
Os09g0361032-00	3898	Non-protein coding transcript.	-	-	-	587	710	2599	2331	3380.02	4088.27	14965.4	13422.2	0.274459	2.14652	1.98952
Os09g0361333-00	840	Non-protein coding transcript.	-	-	-	97	113	20	8	2591.88	3019.41	534.409	213.764	0.220266	-2.27798	-3.59991
Os09g0368101-00	58	Non-protein coding transcript.	-	-	-	0	0	0	0	0	0	0	0
Os09g0371250-00	569	Non-protein coding transcript.	-	-	-	0	0	0	0	0	0	0	0
Os09g0371650-00	356	Non-protein coding transcript.	-	-	-	0	0	0	0	0	0	0	0
Os09g0372100-02	1209	Non-protein coding transcript.	-	-	-	300	327	186	107	5569.52	6070.78	3453.1	1986.46	0.124328	-0.68966	-1.48735
Os09g0375050-00	636	Non-protein coding transcript.	-	-	-	2	0	4	10	70.5823	0	141.165	352.912		1	2.32193
Os09g0376350-00	195	Non-protein coding transcript.	-	-	-	112	100	1216	706	12891.6	11510.3	139966	81263.1	-0.163499	3.44057	2.65617
Os09g0382200-01	738	Non-protein coding transcript.	-	-	-	218	225	35	18	6630.15	6843.04	1064.47	547.443	0.0455969	-2.6389	-3.59826
Os09g0388000-01	1938	Non-protein coding transcript.	-	-	-	6	1	0	0	69.4897	11.5816	0	0	-2.58496
Os09g0389201-01	3286	Non-protein coding transcript.	-	-	-	24	12	12	8	163.933	81.9666	81.9666	54.6444	-1	-1	-1.58496
Os09g0406900-02	2337	Non-protein coding transcript.	-	-	-	121	196	113	43	1162.12	1882.44	1085.28	412.984	0.695847	-0.0986843	-1.4926
Os09g0407250-00	534	Non-protein coding transcript.	-	-	-	162	144	117	56	6809.21	6052.63	4917.76	2353.8	-0.169925	-0.469485	-1.5325
Os09g0409312-00	62	Non-protein coding transcript.	-	-	-	0	0	0	0	0	0	0	0
Os09g0411975-00	702	Non-protein coding transcript.	-	-	-	24	24	1	4	767.357	767.357	31.9732	127.893	0	-4.58496	-2.58496
Os09g0413500-02	303	Non-protein coding transcript.	-	-	-	118	136	98	58	8741.03	10074.4	7259.5	4296.44	0.20482	-0.267933	-1.02466
Os09g0414300-00	412	Non-protein coding transcript.	-	-	-	26	25	28	21	1416.44	1361.96	1525.4	1144.05	-0.0565835	0.106915	-0.308122
Os09g0419100-02	6251	Non-protein coding transcript.	-	-	-	388	527	262	60	1393.17	1892.27	940.751	215.439	0.441746	-0.56649	-2.69302
Os09g0419100-04	724	Non-protein coding transcript.	-	-	-	7	24	17	3	217.011	744.039	527.028	93.0049	1.77761	1.28011	-1.22239
Os09g0421133-00	979	Non-protein coding transcript.	-	-	-	59	43	31	4	1352.67	985.845	710.726	91.7065	-0.456378	-0.928447	-3.88264
Os09g0422250-00	561	Non-protein coding transcript.	-	-	-	0	0	1	1	0	0	40.0092	40.0092
Os09g0423550-00	1332	Non-protein coding transcript.	-	-	-	27	25	3	8	454.97	421.268	50.5522	134.806	-0.111031	-3.16993	-1.75489
Os09g0429300-01	2996	Non-protein coding transcript.	-	-	-	41	31	25	13	307.16	232.243	187.293	97.3923	-0.403356	-0.713696	-1.65711
Os09g0429600-01	3145	Non-protein coding transcript.	-	-	-	1657	2321	714	25	11825.6	16564.5	5095.66	178.42	0.486173	-1.21458	-6.0505
Os09g0432033-01	2521	Non-protein coding transcript.	-	-	-	1	1	0	0	8.90328	8.90328	0	0	0
Os09g0432601-01	1665	Non-protein coding transcript.	-	-	-	1	0	0	0	13.4806	0	0	0
Os09g0436450-00	7595	Non-protein coding transcript.	-	-	-	984	868	992	504	2907.97	2565.16	2931.62	1489.45	-0.180963	0.0116818	-0.965235
Os09g0437951-00	868	Non-protein coding transcript.	-	-	-	5	8	10	2	129.292	206.868	258.585	51.717	0.678072	1	-1.32193
Os09g0442800-03	492	Non-protein coding transcript.	-	-	-	35	26	18	8	1596.71	1186.13	821.165	364.962	-0.428843	-0.959358	-2.12928
Os09g0444600-01	293	Non-protein coding transcript.	-	-	-	3	9	4	0	229.814	689.442	306.419	0	1.58496	0.415037
Os09g0448001-00	1045	Non-protein coding transcript.	-	-	-	0	0	0	0	0	0	0	0
Os09g0452750-00	1412	Non-protein coding transcript.	-	-	-	224	205	195	262	3560.71	3258.68	3099.72	4164.76	-0.127875	-0.200025	0.226068
Os09g0456150-00	1860	Non-protein coding transcript.	-	-	-	10	3	9	3	120.673	36.2019	108.606	36.2019	-1.73697	-0.152003	-1.73697
Os09g0458500-01	3417	Non-protein coding transcript.	-	-	-	489	540	593	665	3212.08	3547.09	3895.23	4368.17	0.143125	0.278198	0.44352
Os09g0463166-00	1243	Non-protein coding transcript.	-	-	-	2	10	9	1	36.1145	180.573	162.515	18.0573	2.32193	2.16993	-1
Os09g0469600-01	707	Non-protein coding transcript.	-	-	-	53	32	20	14	1682.59	1015.91	634.941	444.459	-0.72792	-1.40599	-1.92057
Os09g0471300-01	3054	Non-protein coding transcript.	-	-	-	1661	1203	111	15	12207.4	8841.37	815.787	110.242	-0.465415	-3.90342	-6.79095
Os09g0472301-01	4310	Non-protein coding transcript.	-	-	-	48	49	61	79	249.969	255.177	317.67	411.408	0.0297473	0.345775	0.718818
Os09g0474350-00	1261	Non-protein coding transcript.	-	-	-	4210	3304	1860	630	74935.9	58809.6	33107.1	11213.7	-0.349607	-1.17852	-2.7404
Os09g0476100-02	2447	Non-protein coding transcript.	-	-	-	464	412	855	1011	4256.05	3779.08	7842.51	9273.43	-0.17148	0.8818	1.12359
Os09g0476700-01	1634	Non-protein coding transcript.	-	-	-	1	0	0	2	13.7363	0	0	27.4727			1
Os09g0478733-00	611	Non-protein coding transcript.	-	-	-	39	35	299	199	1432.67	1285.73	10983.8	7310.3	-0.156119	2.9386	2.35122
Os09g0479133-00	1358	Non-protein coding transcript.	-	-	-	248	230	64	14	4098.97	3801.47	1057.8	231.394	-0.108706	-1.9542	-4.14684
Os09g0480466-00	2126	Non-protein coding transcript.	-	-	-	3	1	238	309	31.6724	10.5575	2512.68	3262.26	-1.58496	6.30986	6.6865
Os09g0483350-00	1581	Non-protein coding transcript.	-	-	-	370	459	530	547	5252.82	6516.34	7524.32	7765.66	0.310969	0.518467	0.564016
Os09g0490750-00	2772	Non-protein coding transcript.	-	-	-	0	1	2	0	0	8.09711	16.1942	0
Os09g0491628-00	73	Non-protein coding transcript.	-	-	-	0	0	1	0	0	0	307.468	0
Os09g0492733-00	1466	Non-protein coding transcript.	-	-	-	87	53	449	2003	1332.01	811.456	6874.41	30666.9	-0.715023	2.36763	4.525
Os09g0498400-01	141	Non-protein coding transcript.	-	-	-	6	13	0	0	955.114	2069.41	0	0	1.11548
Os09g0502150-00	2217	Non-protein coding transcript.	-	-	-	10	2	13	28	101.241	20.2482	131.614	283.475	-2.32193	0.378512	1.48543
Os09g0502350-00	309	Non-protein coding transcript.	-	-	-	173	157	42	4	12566.4	11404.2	3050.8	290.552	-0.140007	-2.04231	-5.43463
Os09g0505950-00	1789	Non-protein coding transcript.	-	-	-	0	0	0	0	0	0	0	0
Os09g0506301-00	1043	Non-protein coding transcript.	-	-	-	1	1	4	1	21.5198	21.5198	86.0793	21.5198	0	2	0
Os09g0508401-00	902	Non-protein coding transcript.	-	-	-	504	553	539	612	12541.4	13760.7	13412.4	15228.9	0.133856	0.0968615	0.280108
Os09g0509800-00	226	Non-protein coding transcript.	-	-	-	0	1	0	0	0	99.3149	0	0
Os09g0509900-00	196	Non-protein coding transcript.	-	-	-	1	0	0	0	114.516	0	0	0
Os09g0511600-02	244	Non-protein coding transcript.	-	-	-	6	5	26	35	551.931	459.942	2391.7	3219.6	-0.263034	2.11548	2.54432
Os09g0513850-00	137	Non-protein coding transcript.	-	-	-	34	39	31	7	5570.34	6389.5	5078.84	1146.83	0.197939	-0.133267	-2.28011
Os09g0519150-00	783	Non-protein coding transcript.	-	-	-	1021	2342	892	248	29267.6	67134.9	25569.7	7109.07	1.19776	-0.194867	-2.04157
Os09g0520525-00	1090	Non-protein coding transcript.	-	-	-	103	116	29	8	2120.97	2388.66	597.165	164.735	0.17148	-1.82852	-3.6865
Os09g0528750-00	548	Non-protein coding transcript.	-	-	-	22	26	0	0	901.084	1064.92	0	0	0.241008
Os09g0530250-01	2903	Non-protein coding transcript.	-	-	-	174	290	35	17	1345.32	2242.2	270.61	131.439	0.736966	-2.31366	-3.35548
Os09g0534650-00	327	Non-protein coding transcript.	-	-	-	0	0	0	1	0	0	0	68.6397
Os09g0536183-00	57	Non-protein coding transcript.	-	-	-	0	1	0	0	0	393.775	0	0
Os09g0538000-05	321	Non-protein coding transcript.	-	-	-	39	94	12	9	2726.98	6572.73	839.072	629.304	1.26919	-1.70044	-2.11548
Os09g0540350-01	4701	Non-protein coding transcript.	-	-	-	48	69	89	90	229.179	329.444	424.935	429.71	0.523562	0.890771	0.906891
Os09g0545801-00	3057	Non-protein coding transcript.	-	-	-	0	3	0	1	0	22.0267	0	7.34222
Os09g0545901-00	634	Non-protein coding transcript.	-	-	-	0	1	1	0	0	35.4025	35.4025	0
Os09g0546950-00	989	Non-protein coding transcript.	-	-	-	0	0	0	0	0	0	0	0
Os09g0548083-00	1987	Non-protein coding transcript.	-	-	-	37	35	18	0	417.952	395.36	203.328	0	-0.0801703	-1.03953
Os09g0556300-01	322	Non-protein coding transcript.	-	-	-	358	434	54	87	24954.6	30252.2	3764.1	6064.38	0.277735	-2.72893	-2.04087
Os09g0557250-00	1890	Non-protein coding transcript.	-	-	-	1	0	2	3	11.8758	0	23.7515	35.6273		1	1.58496
Os09g0557600-01	302	Non-protein coding transcript.	-	-	-	85	55	109	71	6317.35	4087.7	8101.07	5276.85	-0.628031	0.358793	-0.259644
Os09g0558050-00	1148	Non-protein coding transcript.	-	-	-	346	302	649	545	6764.84	5904.57	12689	10655.6	-0.196223	0.907446	0.655484
Os09g0558450-00	3368	Non-protein coding transcript.	-	-	-	1070	1027	1611	1564	7130.74	6844.18	10736.1	10422.9	-0.0591746	0.590346	0.54763
Os09g0558800-01	456	Non-protein coding transcript.	-	-	-	0	0	19	12	0	0	935.216	590.663
Os09g0559800-02	280	Non-protein coding transcript.	-	-	-	3	7	4	2	240.484	561.129	320.645	160.323	1.22239	0.415037	-0.584963
Os09g0561466-00	975	Non-protein coding transcript.	-	-	-	41	29	4	12	943.848	667.6	92.0828	276.248	-0.499571	-3.35755	-1.77259
Os09g0564450-01	4310	Non-protein coding transcript.	-	-	-	33	45	105	124	171.854	234.346	546.808	645.755	0.447459	1.66985	1.9098
Os09g0568266-00	1481	Non-protein coding transcript.	-	-	-	887	895	475	266	13442.9	13564.1	7198.82	4031.34	0.0129536	-0.901007	-1.73751
Os09g0570400-02	412	Non-protein coding transcript.	-	-	-	259	302	372	480	14110	16452.5	20266	26149.7	0.221596	0.522351	0.890082
Os09g0570600-02	401	Non-protein coding transcript.	-	-	-	20	18	7	1	1119.46	1007.51	391.811	55.973	-0.152003	-1.51457	-4.32193
Os09g0572950-00	4801	Non-protein coding transcript.	-	-	-	1331	1077	3223	2628	6222.56	5035.09	15067.9	12286.2	-0.305492	1.27589	0.981455
Os10g0101900-01	886	Non-protein coding transcript.	-	-	-	0	5	5	6	0	126.666	126.666	151.999
Os10g0105750-01	1750	Non-protein coding transcript.	-	-	-	0	0	0	0	0	0	0	0
Os10g0107866-01	2996	Non-protein coding transcript.	-	-	-	21	38	32	28	157.326	284.685	239.735	209.768	0.85561	0.607683	0.415037
Os10g0109801-01	2103	Non-protein coding transcript.	-	-	-	4	8	8	11	42.6917	85.3835	85.3835	117.402	1	1	1.45943
Os10g0110075-00	239	Non-protein coding transcript.	-	-	-	0	0	0	0	0	0	0	0
Os10g0111350-01	970	Non-protein coding transcript.	-	-	-	2255	2307	899	428	52179.3	53382.5	20802.3	9903.65	0.0328906	-1.32673	-2.39744
Os10g0111550-00	4787	Non-protein coding transcript.	-	-	-	32	19	109	48	150.041	89.0868	511.077	225.061	-0.752072	1.76818	0.584963
Os10g0111850-00	5476	Non-protein coding transcript.	-	-	-	0	1	1	0	0	4.09883	4.09883	0
Os10g0112850-00	1934	Non-protein coding transcript.	-	-	-	257	394	1199	234	2982.63	4572.6	13915.1	2715.7	0.616427	2.22199	-0.13526
Os10g0113000-02	377	Non-protein coding transcript.	-	-	-	0	2	7	5	0	119.073	416.754	297.681
Os10g0113549-00	1149	Non-protein coding transcript.	-	-	-	4	2	0	0	78.1381	39.0691	0	0	-1
Os10g0114101-00	1791	Non-protein coding transcript.	-	-	-	1430	1201	348	116	17921.1	15051.2	4361.21	1453.74	-0.251779	-2.03886	-3.62382
Os10g0114850-00	41297	Non-protein coding transcript.	-	-	-	1892	1841	1716	1156	1028.31	1000.6	932.657	628.293	-0.0394225	-0.140863	-0.710771
Os10g0122701-01	1326	Non-protein coding transcript.	-	-	-	2	0	0	0	33.854	0	0	0
Os10g0123350-00	85	Non-protein coding transcript.	-	-	-	0	0	0	0	0	0	0	0
Os10g0124150-00	1763	Non-protein coding transcript.	-	-	-	6013	4057	5289	1332	76553	51650.6	67335.5	16958	-0.567672	-0.18509	-2.17449
Os10g0133133-00	1575	Non-protein coding transcript.	-	-	-	2	2	109	50	28.5018	28.5018	1553.35	712.545	0	5.76818	4.64386
Os10g0142301-00	1093	Non-protein coding transcript.	-	-	-	7	6	17	16	143.748	123.212	349.102	328.566	-0.222392	1.28011	1.19265
Os10g0143932-00	1849	Non-protein coding transcript.	-	-	-	18	61	125	49	218.504	740.484	1517.39	594.815	1.76081	2.79586	1.44478
Os10g0152801-01	1394	Non-protein coding transcript.	-	-	-	0	0	4	5	0	0	64.4051	80.5064
Os10g0154401-01	3500	Non-protein coding transcript.	-	-	-	5	3	2	4	32.0645	19.2387	12.8258	25.6516	-0.736966	-1.32193	-0.321928
Os10g0158550-00	280	Non-protein coding transcript.	-	-	-	0	0	0	0	0	0	0	0
Os10g0161550-01	1815	Non-protein coding transcript.	-	-	-	242	297	104	73	2992.69	3672.85	1286.11	902.754	0.295456	-1.21842	-1.72904
Os10g0162848-01	285	Non-protein coding transcript.	-	-	-	100	85	40	5	7875.5	6694.18	3150.2	393.775	-0.234465	-1.32193	-4.32193
Os10g0162852-01	285	Non-protein coding transcript.	-	-	-	85	123	39	5	6694.18	9686.87	3071.45	393.775	0.533124	-1.12399	-4.08746
Os10g0164001-00	958	Non-protein coding transcript.	-	-	-	1	1	1	1	23.4292	23.4292	23.4292	23.4292	0	0	0
Os10g0167401-00	413	Non-protein coding transcript.	-	-	-	544	435	592	740	29564.6	23640.8	32173.2	40216.5	-0.322591	0.121991	0.443919
Os10g0176800-00	51	Non-protein coding transcript.	-	-	-	0	0	0	0	0	0	0	0
Os10g0176900-00	64	Non-protein coding transcript.	-	-	-	0	0	1	6	0	0	350.706	2104.24
Os10g0184300-02	304	Non-protein coding transcript.	-	-	-	196	130	390	849	14471.2	9598.27	28794.8	62684.1	-0.592342	0.99262	2.11491
Os10g0184432-00	220	Non-protein coding transcript.	-	-	-	0	0	0	0	0	0	0	0
Os10g0186600-00	497	Non-protein coding transcript.	-	-	-	0	0	0	0	0	0	0	0
Os10g0187410-00	121	Non-protein coding transcript.	-	-	-	5	1	1	0	927.487	185.497	185.497	0	-2.32193	-2.32193
Os10g0187454-00	315	Non-protein coding transcript.	-	-	-	63	87	29	9	4489.04	6199.14	2066.38	641.291	0.465664	-1.1193	-2.80735
[truncated: 410 more rows]

## Sheet: Sheet2
Reference Informagion		Annotation	GO(gene ontology)			0	1	2	3	Normalized(RPKM)				Log2 Ratio(2 Times UP&DOWN)
reference	Length	Description	Biological Process	Cellular Component	Molecular Function	Reads	Reads	Reads	Reads	0	1	2	3	1/0	2/0	3/0
Os09g0480466-00	2126	Non-protein coding transcript.	-	-	-	3	1	238	309	31.6724	10.5575	2512.68	3262.26	-1.58496	6.30986	6.6865
Os07g0458025-00	2920	Non-protein coding transcript.	-	-	-	8	9	331	689	61.4936	69.1803	2544.3	5296.14	0.169925	5.37069	6.42836
Os11g0634350-01	1320	Non-protein coding transcript.	-	-	-	1	4	372	46	17.0039	68.0157	6325.46	782.18	2	8.53916	5.52356
Os02g0705550-01	1865	Non-protein coding transcript.	-	-	-	21	18	240	599	252.734	216.629	2888.39	7208.93	-0.222392	3.51457	4.83409
Os02g0717550-00	1148	Non-protein coding transcript.	-	-	-	329	376	4676	9029	6432.46	7351.38	91423	176531	0.192645	3.82912	4.77841
Os04g0669375-00	3358	Non-protein coding transcript.	-	-	-	19	19	243	521	126.998	126.998	1624.23	3482.41	0	3.67688	4.77721
Os02g0196451-00	2627	Non-protein coding transcript.	-	-	-	1	4	3	27	8.54403	34.1761	25.6321	230.689	2	1.58496	4.75489
Os12g0293601-00	4369	Non-protein coding transcript.	-	-	-	186	194	4856	4856	955.551	996.65	24947.1	24947.1	0.060754	4.70639	4.70639
Os11g0413800-00	1755	Non-protein coding transcript.	-	-	-	3	14	23	77	38.3678	179.05	294.153	984.774	2.22239	2.9386	4.68182
Os10g0133133-00	1575	Non-protein coding transcript.	-	-	-	2	2	109	50	28.5018	28.5018	1553.35	712.545	0	5.76818	4.64386
Os09g0492733-00	1466	Non-protein coding transcript.	-	-	-	87	53	449	2003	1332.01	811.456	6874.41	30666.9	-0.715023	2.36763	4.525
Os05g0127450-00	3395	Non-protein coding transcript.	-	-	-	52	94	190	1196	343.785	621.457	1256.14	7907.05	0.854149	1.86942	4.52356
Os12g0183250-00	2194	Non-protein coding transcript.	-	-	-	15	41	127	343	153.454	419.44	1299.24	3508.98	1.45066	3.08179	4.51517
Os07g0536101-01	1630	Non-protein coding transcript.	-	-	-	22	35	191	489	302.941	481.952	2630.08	6733.55	0.669851	3.118	4.47426
Os10g0560600-01	1951	Non-protein coding transcript.	-	-	-	2	6	150	42	23.0089	69.0267	1725.67	483.187	1.58496	6.22882	4.39232
Os06g0158850-01	1054	Non-protein coding transcript.	-	-	-	11	30	113	209	234.248	638.857	2406.36	4450.7	1.44746	3.36075	4.24793
Os03g0315000-00	3578	Non-protein coding transcript.	-	-	-	417	392	6275	7345	2615.89	2459.06	39363.7	46076	-0.0891937	3.9115	4.13864
Os06g0337100-01	1207	Non-protein coding transcript.	-	-	-	13	19	169	215	241.746	353.321	3142.7	3998.11	0.547488	3.70044	4.04775
Os03g0799250-00	2242	Non-protein coding transcript.	-	-	-	1	2	18	15	10.0112	20.0225	180.202	150.168	1	4.16993	3.90689
Os04g0357200-01	9659	Non-protein coding transcript.	-	-	-	7	15	145	104	16.2663	34.8564	336.945	241.671	1.09954	4.37255	3.89308
Os03g0841150-00	1890	Non-protein coding transcript.	-	-	-	531	444	1361	7750	6306.03	5272.84	16162.9	92037.1	-0.258152	1.35788	3.86741
Os10g0358100-01	3151	Non-protein coding transcript.	-	-	-	80	61	2181	1135	569.855	434.515	15535.7	8084.82	-0.391191	4.76885	3.82655
Os01g0498802-01	2649	Non-protein coding transcript.	-	-	-	19	43	152	234	160.988	364.342	1287.91	1982.7	1.17834	3	3.62244
Os03g0397900-00	2539	Non-protein coding transcript.	-	-	-	75	112	724	898	663.012	990.098	6400.28	7938.47	0.578536	3.27103	3.58175
Os03g0733200-00	1348	Non-protein coding transcript.	-	-	-	21	117	194	251	349.665	1948.13	3230.24	4179.33	2.47805	3.2076	3.57923
Os03g0120501-01	1415	Non-protein coding transcript.	-	-	-	10	18	5	119	158.623	285.522	79.3116	1887.62	0.847997	-1	3.57289
Os05g0438550-00	1096	Non-protein coding transcript.	-	-	-	6	6	77	70	122.875	122.875	1576.9	1433.54	0	3.68182	3.54432
Os01g0199550-00	1193	Non-protein coding transcript.	-	-	-	82	73	1001	788	1542.75	1373.43	18832.9	14825.5	-0.167727	3.60967	3.2645
Os02g0720250-00	1902	Non-protein coding transcript.	-	-	-	13	11	76	124	153.411	129.809	896.863	1463.3	-0.241008	2.54749	3.25376
Os01g0185350-01	1033	Non-protein coding transcript.	-	-	-	447	283	2530	4126	9712.48	6149.07	54972.2	89650.3	-0.659473	2.50079	3.2064
Os07g0105750-00	4661	Non-protein coding transcript.	-	-	-	42	46	275	383	202.252	221.514	1324.27	1844.35	0.131245	2.71097	3.18888
Os12g0502350-00	3481	Non-protein coding transcript.	-	-	-	8	10	55	72	51.5833	64.4791	354.635	464.25	0.321928	2.78136	3.16993
Os11g0490850-01	5841	Non-protein coding transcript.	-	-	-	56	42	167	472	215.191	161.393	641.73	1813.75	-0.415037	1.57635	3.07529
Os03g0704901-01	1771	Non-protein coding transcript.	-	-	-	219	256	623	1738	2775.55	3244.48	7895.73	22026.9	0.225213	1.5083	2.98843
Os08g0439200-01	1045	Non-protein coding transcript.	-	-	-	566	361	1560	4370	12156.9	7753.79	33506.7	93861.7	-0.648803	1.46267	2.94876
Os02g0489700-00	2850	Non-protein coding transcript.	-	-	-	7	12	81	54	55.1285	94.506	637.916	425.277	0.777608	3.5325	2.94753
Os02g0261150-00	3014	Non-protein coding transcript.	-	-	-	564	557	4097	4246	4200.09	4147.96	30510.2	31619.8	-0.0180178	2.8608	2.91234
Os04g0410050-00	2601	Non-protein coding transcript.	-	-	-	373	427	1763	2772	3218.78	3684.77	15213.7	23920.8	0.19506	2.24078	2.89368
Os04g0648950-01	1092	Non-protein coding transcript.	-	-	-	47	41	2741	349	966.047	842.722	56339	7173.41	-0.197037	5.8659	2.89249
Os01g0660850-01	2614	Non-protein coding transcript.	-	-	-	3	1	12	21	25.7596	8.58653	103.038	180.317	-1.58496	2	2.80735
Os12g0631150-00	1448	Non-protein coding transcript.	-	-	-	286	278	1418	1898	4433.23	4309.23	21980.2	29420.5	-0.0409303	2.30977	2.73039
Os07g0618450-00	3165	Non-protein coding transcript.	-	-	-	9	27	118	57	63.8251	191.475	836.819	404.226	1.58496	3.71272	2.66297
Os05g0125450-00	2470	Non-protein coding transcript.	-	-	-	1222	1019	8929	7520	11104.5	9259.77	81138.9	68335.1	-0.26209	2.86925	2.62149
Os01g0797700-01	2605	Non-protein coding transcript.	-	-	-	6	5	15	36	51.6971	43.081	129.243	310.183	-0.263034	1.32193	2.58496
Os02g0128501-00	3276	Non-protein coding transcript.	-	-	-	403	360	1111	2325	2761.11	2466.5	7611.9	15929.5	-0.162783	1.46301	2.52838
Os03g0406001-00	1521	Non-protein coding transcript.	-	-	-	354	273	1164	2040	5223.93	4028.62	17177	30104	-0.374848	1.71727	2.52675
Os06g0216250-00	1159	Non-protein coding transcript.	-	-	-	15	15	31	86	290.49	290.49	600.346	1665.47	0	1.04731	2.51937
Os01g0654150-00	5970	Non-protein coding transcript.	-	-	-	714	559	1667	4009	2684.4	2101.65	6267.36	15072.5	-0.353076	1.22326	2.48925
Os10g0386601-00	14756	Non-protein coding transcript.	-	-	-	129	130	318	720	196.22	197.741	483.706	1095.18	0.0111406	1.30166	2.48063
Os10g0479100-01	1322	Non-protein coding transcript.	-	-	-	609	480	3776	3152	10339.7	8149.54	64109.7	53515.3	-0.343408	2.63234	2.37175
Os08g0486801-01	1432	Non-protein coding transcript.	-	-	-	2	3	5	10	31.348	47.022	78.37	156.74	0.584963	1.32193	2.32193
Os12g0562455-00	1705	Non-protein coding transcript.	-	-	-	8	2	16	40	105.315	26.3287	210.629	526.573	-2	1	2.32193
Os11g0234300-01	1974	Non-protein coding transcript.	-	-	-	289	337	956	1407	3286.05	3831.83	10870.1	15998.2	0.221679	1.72594	2.28348
Os02g0664050-00	1665	Non-protein coding transcript.	-	-	-	1556	1376	9323	7548	20975.8	18549.3	125680	101751	-0.177362	2.58295	2.27825
Os08g0387450-00	3542	Non-protein coding transcript.	-	-	-	49	31	166	235	310.506	196.443	1051.92	1489.16	-0.660514	1.76033	2.26181
Os03g0720033-00	2324	Non-protein coding transcript.	-	-	-	746	767	1728	3516	7204.86	7407.68	16689	33957.5	0.0400509	1.21186	2.23669
Os11g0622700-00	5333	Non-protein coding transcript.	-	-	-	12	14	27	56	50.5048	58.9223	113.636	235.689	0.222392	1.16993	2.22239
Os01g0753175-00	1779	Non-protein coding transcript.	-	-	-	2	4	2	9	25.2335	50.467	25.2335	113.551	1	0	2.16993
Os10g0500350-01	1404	Non-protein coding transcript.	-	-	-	369	482	1014	1654	5899.05	7705.54	16210.4	26441.8	0.385412	1.45836	2.16427
Os01g0866550-00	1162	Non-protein coding transcript.	-	-	-	22	44	55	97	424.952	849.903	1062.38	1873.65	1	1.32193	2.14048
Os02g0493650-00	11095	Non-protein coding transcript.	-	-	-	15	44	24	65	30.345	89.012	48.552	131.495	1.55254	0.678072	2.11548
Os03g0152200-00	2213	Non-protein coding transcript.	-	-	-	113	112	608	489	1146.09	1135.95	6166.59	4959.64	-0.012824	2.42775	2.11351
Os04g0682051-00	1002	Non-protein coding transcript.	-	-	-	628	605	2032	2699	14067.4	13552.2	45517.6	60458.6	-0.0538294	1.69406	2.10359
Os08g0120550-00	2903	Non-protein coding transcript.	-	-	-	448	629	1901	1900	3463.81	4863.25	14698	14690.3	0.489561	2.08519	2.08443
Os06g0600350-00	1362	Non-protein coding transcript.	-	-	-	14	41	79	59	230.714	675.662	1301.89	972.295	1.5502	2.49643	2.07529
Os06g0574601-00	2356	Non-protein coding transcript.	-	-	-	462	376	1279	1845	4401.39	3582.08	12184.8	17577	-0.29716	1.46905	1.99766
Os09g0361032-00	3898	Non-protein coding transcript.	-	-	-	587	710	2599	2331	3380.02	4088.27	14965.4	13422.2	0.274459	2.14652	1.98952
Os04g0673050-00	3912	Non-protein coding transcript.	-	-	-	256	196	956	1012	1468.81	1124.55	5485.07	5806.37	-0.38529	1.90087	1.98299
Os10g0550033-00	1128	Non-protein coding transcript.	-	-	-	144	190	343	565	2865.34	3780.66	6825.09	11242.5	0.399931	1.25214	1.97218
Os08g0556650-00	9235	Non-protein coding transcript.	-	-	-	1163	1148	2079	4518	2826.61	2790.15	5052.9	10980.8	-0.0187285	0.838039	1.95783
Os03g0626650-00	4555	Non-protein coding transcript.	-	-	-	484	415	706	1843	2384.95	2044.95	3478.88	9081.55	-0.221896	0.544661	1.92898
Os04g0182225-00	1538	Non-protein coding transcript.	-	-	-	828	447	655	3149	12083.6	6523.4	9558.9	45955.7	-0.889356	-0.338136	1.92719
Os05g0535566-00	4871	Non-protein coding transcript.	-	-	-	253	304	1067	962	1165.8	1400.81	4916.65	4432.82	0.264934	2.07635	1.9269
Os01g0695150-00	2665	Non-protein coding transcript.	-	-	-	5474	5031	12432	20571	46103.2	42372.1	104705	173253	-0.12175	1.18339	1.90994
Os09g0564450-01	4310	Non-protein coding transcript.	-	-	-	33	45	105	124	171.854	234.346	546.808	645.755	0.447459	1.66985	1.9098
Os12g0597051-00	4063	Non-protein coding transcript.	-	-	-	474	453	599	1760	2618.51	2502.5	3309.05	9722.74	-0.065376	0.337669	1.89262
Os05g0573250-00	3473	Non-protein coding transcript.	-	-	-	3	2	6	11	19.3883	12.9255	38.7766	71.0904	-0.584963	1	1.87447
Os05g0594750-00	3916	Non-protein coding transcript.	-	-	-	783	623	3452	2858	4487.89	3570.82	19785.7	16381.1	-0.32978	2.14035	1.86792
Os01g0243450-00	1236	Non-protein coding transcript.	-	-	-	217	150	881	791	3940.62	2723.93	15998.5	14364.2	-0.532733	2.02145	1.86598
Os03g0242350-01	1002	Non-protein coding transcript.	-	-	-	376	226	1325	1370	8422.54	5062.49	29680.5	30688.5	-0.73441	1.81719	1.86537
Os03g0626900-00	6357	Non-protein coding transcript.	-	-	-	730	658	3557	2652	2577.47	2323.25	12559	9363.63	-0.149809	2.28469	1.86111
Os06g0182800-00	5199	Non-protein coding transcript.	-	-	-	522	363	1122	1874	2253.58	1567.15	4843.91	8090.45	-0.52408	1.10395	1.844
Os02g0498666-01	4313	Non-protein coding transcript.	-	-	-	136	185	1149	485	707.754	962.754	5979.48	2523.98	0.443919	3.0787	1.83438
Os02g0552450-00	2473	Non-protein coding transcript.	-	-	-	326	290	613	1161	2958.81	2632.07	5563.64	10537.3	-0.168819	0.911015	1.83242
Os11g0123250-01	5565	Non-protein coding transcript.	-	-	-	1185	1237	3767	4214	4779.43	4989.16	15193.3	16996.2	0.0619584	1.66853	1.8303
Os01g0664500-02	1865	Non-protein coding transcript.	-	-	-	103	91	499	366	1239.6	1095.18	6005.44	4404.79	-0.178706	2.2764	1.8292
Os05g0163400-02	3346	Non-protein coding transcript.	-	-	-	1121	1181	3183	3963	7519.74	7922.22	21351.8	26584.1	0.0752227	1.5056	1.82181
Os06g0713201-00	3474	Non-protein coding transcript.	-	-	-	96	43	181	332	620.247	277.819	1169.42	2145.02	-1.1587	0.914883	1.79008
Os03g0279801-01	4458	Non-protein coding transcript.	-	-	-	50	50	656	171	251.74	251.74	3302.83	860.952	0	3.7137	1.774
Os04g0613100-00	1821	Non-protein coding transcript.	-	-	-	17	8	48	58	209.538	98.6059	591.636	714.893	-1.08746	1.4975	1.77052
Os01g0226250-00	1151	Non-protein coding transcript.	-	-	-	21	24	117	71	409.512	468.014	2281.57	1384.54	0.192645	2.47805	1.75743
Os01g0114150-00	2268	Non-protein coding transcript.	-	-	-	541	460	525	1828	5353.99	4552.37	5195.64	18090.7	-0.233995	-0.0433112	1.75657
Os07g0617901-00	2192	Non-protein coding transcript.	-	-	-	419	374	957	1411	4290.39	3829.61	9799.29	14448.1	-0.163912	1.19157	1.7517
Os02g0273050-00	7726	Non-protein coding transcript.	-	-	-	1380	964	5886	4645	4009.1	2800.56	17099.7	13494.4	-0.517563	2.09262	1.75101
Os06g0278150-00	2274	Non-protein coding transcript.	-	-	-	31	22	216	104	305.981	217.148	2132	1026.52	-0.494765	2.80069	1.74624
Os04g0413950-00	4117	Non-protein coding transcript.	-	-	-	17	10	23	57	92.6811	54.5183	125.392	310.754	-0.765535	0.436099	1.74543
Os08g0426300-01	3101	Non-protein coding transcript.	-	-	-	6	9	13	20	43.4283	65.1424	94.0946	144.761	0.584963	1.11548	1.73697
Os05g0549050-01	3413	Non-protein coding transcript.	-	-	-	520	466	1847	1720	3419.72	3064.59	12146.6	11311.4	-0.158182	1.8286	1.72583
Os02g0810425-00	3955	Non-protein coding transcript.	-	-	-	3349	3070	9297	11004	19006	17422.7	52761.8	62449.2	-0.125492	1.47303	1.71623
Os06g0506850-00	1941	Non-protein coding transcript.	-	-	-	1832	1153	6179	5974	21184.7	13333	71452.2	69081.7	-0.668027	1.75395	1.70528
Os11g0294101-00	1334	Non-protein coding transcript.	-	-	-	4	1	14	13	67.3019	16.8255	235.557	218.731	-2	1.80735	1.70044
Os06g0542150-00	6315	Non-protein coding transcript.	-	-	-	3002	2707	5551	9444	10669.9	9621.39	19729.7	33566.5	-0.149229	0.886824	1.65347
Os10g0563350-00	1366	Non-protein coding transcript.	-	-	-	31	48	68	97	509.371	788.703	1117.33	1593.84	0.630766	1.13327	1.64572
Os07g0626466-00	1293	Non-protein coding transcript.	-	-	-	50	55	197	156	867.95	954.745	3419.72	2708	0.137504	1.9782	1.64155
Os06g0551450-00	5105	Non-protein coding transcript.	-	-	-	689	664	2340	2148	3029.33	2919.41	10288.3	9444.12	-0.0533207	1.76393	1.64042
Os04g0380400-00	1701	Non-protein coding transcript.	-	-	-	618	1299	2116	1916	8154.69	17140.7	27921.2	25282.2	1.07172	1.77566	1.63242
Os03g0821325-00	3028	Non-protein coding transcript.	-	-	-	557	295	468	1709	4128.79	2186.7	3469.07	12668	-0.916962	-0.251169	1.6174
Os01g0910450-00	1987	Non-protein coding transcript.	-	-	-	2	1	4	6	22.592	11.296	45.1841	67.7761	-1	1	1.58496
Os03g0259551-00	1308	Non-protein coding transcript.	-	-	-	5	12	6	15	85.7996	205.919	102.96	257.399	1.26303	0.263034	1.58496
Os08g0480901-00	1631	Non-protein coding transcript.	-	-	-	987	903	1471	2938	13582.7	12426.7	20243.3	40431.6	-0.128324	0.575675	1.57371
Os11g0129101-00	1623	Non-protein coding transcript.	-	-	-	30	34	229	89	414.883	470.201	3166.94	1230.82	0.180572	2.93231	1.56884
Os02g0753850-00	1519	Non-protein coding transcript.	-	-	-	24	30	51	71	354.631	443.289	753.591	1049.12	0.321928	1.08746	1.56478
Os10g0320300-00	5117	Non-protein coding transcript.	-	-	-	37	30	36	106	162.297	131.592	157.91	464.958	-0.302563	-0.0395284	1.51847
Os04g0496950-01	3647	Non-protein coding transcript.	-	-	-	3045	1420	6037	8721	18740.2	8739.28	37154.2	53672.7	-1.10055	0.98739	1.51805
Os08g0224901-00	2021	Non-protein coding transcript.	-	-	-	544	377	990	1553	6041.65	4186.95	10994.9	17247.6	-0.529042	0.863822	1.51338
Os06g0726501-00	1342	Non-protein coding transcript.	-	-	-	1431	1170	3698	4030	23933.7	19568.4	61849.7	67402.4	-0.290515	1.36972	1.49376
Os02g0572500-00	1459	Non-protein coding transcript.	-	-	-	447	203	533	1257	6876.62	3122.94	8199.64	19337.6	-1.1388	0.253861	1.49164
Os09g0502150-00	2217	Non-protein coding transcript.	-	-	-	10	2	13	28	101.241	20.2482	131.614	283.475	-2.32193	0.378512	1.48543
Os02g0244650-00	3105	Non-protein coding transcript.	-	-	-	989	835	3657	2737	7149.2	6035.98	26435.4	19785	-0.244194	1.88662	1.46855
Os02g0149650-01	3069	Non-protein coding transcript.	-	-	-	4	5	35	11	29.2541	36.5676	255.973	80.4487	0.321928	3.12928	1.45943
Os10g0109801-01	2103	Non-protein coding transcript.	-	-	-	4	8	8	11	42.6917	85.3835	85.3835	117.402	1	1	1.45943
Os02g0120850-00	2075	Non-protein coding transcript.	-	-	-	43	37	156	118	465.129	400.227	1687.44	1276.4	-0.216811	1.85914	1.45638
Os03g0827650-00	2885	Non-protein coding transcript.	-	-	-	1134	1092	3245	3097	8822.47	8495.71	25246	24094.5	-0.0544478	1.5168	1.44945
Os10g0143932-00	1849	Non-protein coding transcript.	-	-	-	18	61	125	49	218.504	740.484	1517.39	594.815	1.76081	2.79586	1.44478
Os06g0574266-00	3888	Non-protein coding transcript.	-	-	-	1061	603	1045	2864	6125.09	3481.08	6032.72	16533.7	-0.815195	-0.0219217	1.43261
Os03g0724400-00	2319	Non-protein coding transcript.	-	-	-	51	30	210	137	493.62	290.365	2032.55	1326	-0.765535	2.04182	1.42561
Os06g0708075-00	1827	Non-protein coding transcript.	-	-	-	1391	847	6542	3731	17088.8	10405.6	80370.2	45836.3	-0.715689	2.23361	1.42344
Os04g0380300-02	1342	Non-protein coding transcript.	-	-	-	87	168	284	231	1455.09	2809.83	4749.95	3863.51	0.949374	1.7068	1.40881
Os01g0654650-00	3475	Non-protein coding transcript.	-	-	-	14521	11588	15552	37745	93791.8	74847.4	100451	243797	-0.325509	0.0989593	1.37814
Os04g0603601-00	2848	Non-protein coding transcript.	-	-	-	61	96	797	150	480.743	756.579	6281.18	1182.15	0.654225	3.7077	1.29808
Os04g0491901-00	1137	Non-protein coding transcript.	-	-	-	340	414	1210	834	6711.84	8172.65	23886.2	16463.7	0.284096	1.8314	1.29451
Os05g0401050-00	1627	Non-protein coding transcript.	-	-	-	66	80	107	161	910.499	1103.64	1476.11	2221.07	0.277534	0.697073	1.28652
Os12g0596850-00	3075	Non-protein coding transcript.	-	-	-	799	566	1271	1910	5832.1	4131.37	9277.34	13941.6	-0.497393	0.669697	1.25731
Os06g0223900-01	1291	Non-protein coding transcript.	-	-	-	37	46	114	87	643.278	799.751	1981.99	1512.57	0.314109	1.62344	1.23349
Os12g0597650-01	1823	Non-protein coding transcript.	-	-	-	553	452	1395	1299	6808.66	5565.12	17175.5	15993.6	-0.290957	1.33491	1.23205
Os05g0218663-00	3223	Non-protein coding transcript.	-	-	-	471	242	545	1104	3280.07	1685.3	3795.41	7688.33	-0.96072	0.210529	1.22894
Os06g0639550-01	1105	Non-protein coding transcript.	-	-	-	275	312	299	643	5585.9	6337.46	6073.4	13060.9	0.182114	0.120714	1.22539
Os05g0115200-01	2331	Non-protein coding transcript.	-	-	-	3	4	3	7	28.887	38.516	28.887	67.4029	0.415037	0	1.22239
Os02g0217666-00	2446	Non-protein coding transcript.	-	-	-	334	291	532	768	3064.88	2670.3	4881.78	7047.38	-0.198829	0.671578	1.20126
Os10g0142301-00	1093	Non-protein coding transcript.	-	-	-	7	6	17	16	143.748	123.212	349.102	328.566	-0.222392	1.28011	1.19265
Os06g0247101-00	1034	Non-protein coding transcript.	-	-	-	4	5	3	9	86.8285	108.536	65.1214	195.364	0.321928	-0.415037	1.16993
Os03g0152950-00	2448	Non-protein coding transcript.	-	-	-	21	15	60	47	192.544	137.532	550.127	430.933	-0.485427	1.51457	1.16227
Os06g0623050-00	3699	Non-protein coding transcript.	-	-	-	1324	1457	1437	2928	8033.91	8840.94	8719.58	17766.8	0.138098	0.118157	1.14501
Os01g0658450-00	2821	Non-protein coding transcript.	-	-	-	2168	1840	7153	4748	17249.6	14639.9	56912.6	37777.3	-0.236659	1.72218	1.13096
Os09g0476100-02	2447	Non-protein coding transcript.	-	-	-	464	412	855	1011	4256.05	3779.08	7842.51	9273.43	-0.17148	0.8818	1.12359
Os03g0611100-01	1180	Non-protein coding transcript.	-	-	-	118	105	356	255	2244.52	1997.24	6771.6	4850.44	-0.168398	1.59309	1.11171
Os10g0389150-00	3492	Non-protein coding transcript.	-	-	-	1415	1605	10341	3014	9095.05	10316.3	66467.8	19372.8	0.181771	2.8695	1.09088
Os05g0105150-00	1993	Non-protein coding transcript.	-	-	-	141	132	200	298	1587.94	1486.58	2252.4	3356.08	-0.0951572	0.504305	1.07962
Os04g0576850-00	1692	Non-protein coding transcript.	-	-	-	117	134	409	240	1552.06	1777.57	5425.58	3183.71	0.195724	1.80559	1.03653
Os04g0394766-00	1085	Non-protein coding transcript.	-	-	-	489	309	687	999	10115.8	6392.22	14211.8	20666.1	-0.662228	0.490476	1.03065
Os11g0448100-01	3247	Non-protein coding transcript.	-	-	-	25	11	169	51	172.815	76.0385	1168.23	352.542	-1.18442	2.75702	1.02857
Os03g0710850-00	1890	Non-protein coding transcript.	-	-	-	4057	3681	10238	8146	48179.9	43714.7	121584	96739.9	-0.140316	1.33545	1.00568
Os07g0232600-01	3510	Non-protein coding transcript.	-	-	-	3	1	29	6	19.1839	6.39464	185.444	38.3678	-1.58496	3.27302	1
Os12g0206950-00	2266	Non-protein coding transcript.	-	-	-	2	10	9	4	19.8104	99.052	89.1468	39.6208	2.32193	2.16993	1
Os09g0572950-00	4801	Non-protein coding transcript.	-	-	-	1331	1077	3223	2628	6222.56	5035.09	15067.9	12286.2	-0.305492	1.27589	0.981455
Os01g0772650-00	2909	Non-protein coding transcript.	-	-	-	1382	1285	2178	2726	10663.2	9914.77	16804.9	21033.2	-0.104989	0.656246	0.980028
Os04g0629850-00	4187	Non-protein coding transcript.	-	-	-	18	9	61	35	96.4923	48.2461	327.002	187.624	-1	1.76081	0.959358
Os01g0667725-00	3986	Non-protein coding transcript.	-	-	-	893	820	1432	1728	5028.49	4617.42	8063.6	9730.37	-0.123036	0.681299	0.952371
Os03g0765050-00	2716	Non-protein coding transcript.	-	-	-	15	26	35	29	123.961	214.865	289.242	239.658	0.793549	1.22239	0.95109
Os02g0557150-00	3927	Non-protein coding transcript.	-	-	-	2255	1818	5079	4353	12888.7	10391	29029.6	24880	-0.310775	1.17142	0.948883
Os06g0661300-01	5478	Non-protein coding transcript.	-	-	-	68	48	86	131	278.618	196.672	352.37	536.75	-0.5025	0.338802	0.94596
Os08g0430550-00	1432	Non-protein coding transcript.	-	-	-	1278	1099	3801	2441	20031.4	17225.7	59576.9	38260.3	-0.217696	1.57249	0.933584
Os01g0535001-00	4721	Non-protein coding transcript.	-	-	-	434	455	1050	824	2063.38	2163.22	4992.04	3917.57	0.0681715	1.27462	0.924949
Os07g0486200-00	6200	Non-protein coding transcript.	-	-	-	301	309	361	570	1089.68	1118.64	1306.89	2063.51	0.0378434	0.262235	0.921198
Os05g0196250-00	1805	Non-protein coding transcript.	-	-	-	234	156	381	440	2909.79	1939.86	4737.74	5471.4	-0.584963	0.703282	0.910995
Os09g0540350-01	4701	Non-protein coding transcript.	-	-	-	48	69	89	90	229.179	329.444	424.935	429.71	0.523562	0.890771	0.906891
Os02g0199950-00	4961	Non-protein coding transcript.	-	-	-	1577	1494	2110	2952	7134.86	6759.34	9546.33	13355.8	-0.0780025	0.42006	0.90451
Os05g0528701-01	1409	Non-protein coding transcript.	-	-	-	322	384	877	600	5129.42	6117.07	13970.5	9557.92	0.254046	1.44552	0.897902
Os06g0318700-02	1245	Non-protein coding transcript.	-	-	-	146	121	208	271	2632.13	2181.42	3749.88	4885.66	-0.270961	0.510615	0.892324
Os07g0562950-00	2977	Non-protein coding transcript.	-	-	-	2069	1644	3730	3815	15599.3	12395	28122.4	28763.3	-0.331723	0.850242	0.882749
Os04g0493100-02	1397	Non-protein coding transcript.	-	-	-	616	132	1064	1120	9897.09	2120.8	17095	17994.7	-2.22239	0.788496	0.862496
Os06g0234150-00	1073	Non-protein coding transcript.	-	-	-	25	20	30	44	522.954	418.363	627.545	920.399	-0.321928	0.263034	0.815575
Os03g0843150-00	1260	Non-protein coding transcript.	-	-	-	331	234	488	582	5896.31	4168.39	8693.05	10367.5	-0.500323	0.56005	0.814188
Os11g0690866-01	1562	Non-protein coding transcript.	-	-	-	4	4	2	7	57.478	57.478	28.739	100.587	0	-1	0.807355
Os02g0125533-00	1525	Non-protein coding transcript.	-	-	-	4	7	6	7	58.8726	103.027	88.3089	103.027	0.807355	0.584963	0.807355
Os11g0634902-01	4317	Non-protein coding transcript.	-	-	-	31	25	63	54	161.177	129.981	327.553	280.76	-0.31034	1.02308	0.800691
Os01g0971301-00	1516	Non-protein coding transcript.	-	-	-	1035	776	2016	1798	15323.7	11489.1	29847.9	26620.3	-0.415502	0.961865	0.796762
Os03g0268000-03	1924	Non-protein coding transcript.	-	-	-	579	635	803	1003	6754.55	7407.84	9367.71	11700.9	0.133193	0.471837	0.792686
Os01g0812025-00	3355	Non-protein coding transcript.	-	-	-	105	76	193	181	702.457	508.445	1291.18	1210.9	-0.466318	0.878212	0.7856
Os07g0135550-00	1673	Non-protein coding transcript.	-	-	-	639	624	835	1101	8572.9	8371.66	11202.5	14771.2	-0.0342699	0.38596	0.784927
Os09g0472301-01	4310	Non-protein coding transcript.	-	-	-	48	49	61	79	249.969	255.177	317.67	411.408	0.0297473	0.345775	0.718818
Os09g0280750-01	3783	Non-protein coding transcript.	-	-	-	47	57	152	77	278.859	338.191	901.842	456.854	0.278301	1.69334	0.712198
Os01g0816450-00	3872	Non-protein coding transcript.	-	-	-	266	304	591	433	1541.95	1762.22	3425.9	2510.01	0.192645	1.15173	0.702941
Os01g0384375-01	4156	Non-protein coding transcript.	-	-	-	52	39	111	83	280.835	210.626	599.474	448.255	-0.415037	1.09398	0.6746
Os01g0296133-00	1397	Non-protein coding transcript.	-	-	-	593	456	776	945	9527.55	7326.41	12467.8	15183	-0.378998	0.388025	0.672282
Os11g0520950-01	13841	Non-protein coding transcript.	-	-	-	808	589	1272	1285	1310.29	955.148	2062.73	2083.81	-0.456088	0.654671	0.669341
Os03g0278066-00	1536	Non-protein coding transcript.	-	-	-	1284	1025	2191	2034	18762.8	14978.1	32016.5	29722.3	-0.325021	0.770944	0.663674
Os09g0558050-00	1148	Non-protein coding transcript.	-	-	-	346	302	649	545	6764.84	5904.57	12689	10655.6	-0.196223	0.907446	0.655484
Os03g0268050-00	2182	Non-protein coding transcript.	-	-	-	1280	1258	1574	2002	13166.7	12940.4	16191	20593.6	-0.0250119	0.298292	0.645298
Os02g0201401-00	1227	Non-protein coding transcript.	-	-	-	65	64	177	101	1189.03	1170.73	3237.81	1847.57	-0.0223678	1.44524	0.635844
Os02g0179450-00	3703	Non-protein coding transcript.	-	-	-	101	121	215	155	612.196	733.423	1303.19	939.509	0.260652	1.08998	0.617913
Os12g0584050-00	4643	Non-protein coding transcript.	-	-	-	2437	2568	3746	3716	11780.9	12414.2	18108.9	17963.9	0.075539	0.620245	0.608644
Os10g0111550-00	4787	Non-protein coding transcript.	-	-	-	32	19	109	48	150.041	89.0868	511.077	225.061	-0.752072	1.76818	0.584963
Os02g0726833-01	1615	Non-protein coding transcript.	-	-	-	44	64	156	66	611.509	889.468	2168.08	917.264	0.540568	1.82597	0.584963
Os06g0639150-00	3978	Non-protein coding transcript.	-	-	-	3001	2827	4325	4491	16932.6	15950.9	24403.1	25339.7	-0.0861714	0.527257	0.581593
Os08g0414300-02	2166	Non-protein coding transcript.	-	-	-	164	167	402	245	1699.45	1730.54	4165.73	2538.81	0.0261523	1.2935	0.579086
Os03g0769450-00	2782	Non-protein coding transcript.	-	-	-	498	401	843	742	4017.86	3235.27	6801.32	5986.46	-0.312544	0.759387	0.575273
Os03g0691900-00	1407	Non-protein coding transcript.	-	-	-	54	44	37	80	861.435	701.91	590.243	1276.2	-0.295456	-0.545434	0.567041
Os12g0560900-01	1294	Non-protein coding transcript.	-	-	-	6759	7373	16785	9993	117239	127889	291146	173334	0.125442	1.31229	0.564108
Os09g0483350-00	1581	Non-protein coding transcript.	-	-	-	370	459	530	547	5252.82	6516.34	7524.32	7765.66	0.310969	0.518467	0.564016
Os06g0715650-00	3622	Non-protein coding transcript.	-	-	-	46	42	95	68	285.057	260.27	588.706	421.389	-0.131245	1.04629	0.563901
Os06g0687850-00	4710	Non-protein coding transcript.	-	-	-	1078	910	2037	1592	5137.13	4336.54	9707.18	7586.57	-0.244419	0.918089	0.562483
Os01g0268201-00	5081	Non-protein coding transcript.	-	-	-	339	289	651	497	1497.52	1276.65	2875.77	2195.48	-0.230216	0.941372	0.551961
Os09g0558450-00	3368	Non-protein coding transcript.	-	-	-	1070	1027	1611	1564	7130.74	6844.18	10736.1	10422.9	-0.0591746	0.590346	0.54763
Os02g0686450-00	4370	Non-protein coding transcript.	-	-	-	961	900	1244	1395	4935.88	4622.58	6389.43	7164.99	-0.0946114	0.372378	0.537657
Os01g0178775-00	1540	Non-protein coding transcript.	-	-	-	158	147	199	229	2302.82	2142.49	2900.38	3337.63	-0.104108	0.332844	0.535423
Os10g0444450-00	3147	Non-protein coding transcript.	-	-	-	869	857	1137	1250	6197.92	6112.33	8109.36	8915.31	-0.020061	0.387804	0.5245
Os06g0247850-00	1826	Non-protein coding transcript.	-	-	-	1287	1101	1758	1849	15819.8	13533.5	21609.3	22727.9	-0.225198	0.449923	0.522733
Os11g0554000-01	1991	Non-protein coding transcript.	-	-	-	7	8	4	10	78.9132	90.1866	45.0933	112.733	0.192645	-0.807355	0.514573
Os02g0236401-00	2534	Non-protein coding transcript.	-	-	-	1536	1574	2183	2178	13605.3	13941.9	19336.2	19291.9	0.0352573	0.507134	0.503826
Os05g0409050-00	4365	Non-protein coding transcript.	-	-	-	976	857	1631	1380	5018.67	4406.76	8386.73	7096.07	-0.187586	0.740804	0.499715
Os04g0661950-00	1532	Non-protein coding transcript.	-	-	-	527	448	689	737	7721.02	6563.6	10094.5	10797.7	-0.234304	0.386701	0.483862
Os02g0105450-01	1059	Non-protein coding transcript.	-	-	-	206	234	374	288	4366.11	4959.56	7926.81	6104.07	0.183864	0.860394	0.483424
Os07g0574850-00	1137	Non-protein coding transcript.	-	-	-	868	846	1737	1212	17134.9	16700.6	34289.6	23925.7	-0.0370374	1.00083	0.481623
Os04g0497250-00	2122	Non-protein coding transcript.	-	-	-	106	56	179	148	1121.2	592.333	1893.35	1565.45	-0.920566	0.755895	0.481533
Os06g0186650-00	5191	Non-protein coding transcript.	-	-	-	3718	3623	6666	5168	16076.1	15665.4	28822.9	22345.7	-0.037342	0.842295	0.475079
Os04g0607450-01	1014	Non-protein coding transcript.	-	-	-	47	32	441	65	1040.36	708.329	9761.66	1438.79	-0.554589	3.23005	0.467779
Os09g0458500-01	3417	Non-protein coding transcript.	-	-	-	489	540	593	665	3212.08	3547.09	3895.23	4368.17	0.143125	0.278198	0.44352
Os06g0624950-00	4769	Non-protein coding transcript.	-	-	-	306	364	450	412	1440.18	1713.16	2117.91	1939.07	0.250407	0.556393	0.429113
Os04g0449950-00	1327	Non-protein coding transcript.	-	-	-	1355	1435	1633	1809	22918.8	24271.9	27620.9	30597.8	0.0827579	0.269232	0.4169
Os10g0107866-01	2996	Non-protein coding transcript.	-	-	-	21	38	32	28	157.326	284.685	239.735	209.768	0.85561	0.607683	0.415037
Os07g0587450-00	1399	Non-protein coding transcript.	-	-	-	1762	1430	2262	2292	28269.1	22942.5	36290.9	36772.2	-0.301199	0.360385	0.379393
Os02g0162700-01	1437	Non-protein coding transcript.	-	-	-	845	719	1030	1093	13198.5	11230.4	16088.1	17072.1	-0.23296	0.285621	0.37127
Os05g0530600-00	4089	Non-protein coding transcript.	-	-	-	1238	1193	2154	1596	6795.58	6548.57	11823.7	8760.7	-0.0534173	0.799007	0.366449
Os06g0716533-00	13148	Non-protein coding transcript.	-	-	-	298	342	585	380	508.721	583.834	998.664	648.705	0.198684	0.973124	0.350687
Os05g0116150-00	2566	Non-protein coding transcript.	-	-	-	4634	5774	7658	5907	40534.3	50506	66985.6	51669.4	0.317313	0.72471	0.350168
Os01g0118033-00	1722	Non-protein coding transcript.	-	-	-	50	31	67	62	651.718	404.065	873.302	808.131	-0.68966	0.422233	0.31034
Os01g0971550-00	1298	Non-protein coding transcript.	-	-	-	298	284	300	368	5153.05	4910.96	5187.64	6363.5	-0.0694214	0.00965017	0.304393
Os07g0669750-00	1665	Non-protein coding transcript.	-	-	-	122	95	179	150	1644.63	1280.66	2413.03	2022.09	-0.360882	0.553078	0.298081
Os10g0387050-00	1978	Non-protein coding transcript.	-	-	-	530	431	533	651	6014.13	4890.73	6048.17	7387.16	-0.298304	0.00814317	0.296665
Os06g0105550-01	4045	Non-protein coding transcript.	-	-	-	1058	974	1457	1297	5870.7	5404.6	8084.7	7196.88	-0.119346	0.461661	0.293839
Os01g0881450-00	1213	Non-protein coding transcript.	-	-	-	305	273	211	373	5643.68	5051.55	3904.31	6901.94	-0.159908	-0.531566	0.290366
Os07g0171350-00	2776	Non-protein coding transcript.	-	-	-	814	632	1224	989	6581.55	5110	9896.58	7996.5	-0.365104	0.588503	0.280942
Os01g0192700-00	2715	Non-protein coding transcript.	-	-	-	80	50	173	97	661.368	413.355	1430.21	801.909	-0.678072	1.1127	0.277985
Os01g0179750-00	2500	Non-protein coding transcript.	-	-	-	463	441	831	561	4156.85	3959.33	7460.78	5036.7	-0.0702335	0.843836	0.276989
Os07g0462450-00	3280	Non-protein coding transcript.	-	-	-	48	26	37	58	328.466	177.919	253.193	396.896	-0.884523	-0.375509	0.273018
Os09g0115950-01	3739	Non-protein coding transcript.	-	-	-	20	48	50	24	120.06	288.143	300.149	144.072	1.26303	1.32193	0.263034
Os01g0195100-01	5065	Non-protein coding transcript.	-	-	-	15	21	26	18	66.4714	93.06	115.217	79.7657	0.485427	0.793549	0.263034
Os01g0901101-00	1320	Non-protein coding transcript.	-	-	-	51	79	306	61	867.2	1343.31	5203.2	1037.24	0.631355	2.58496	0.258312
Os11g0136450-00	7166	Non-protein coding transcript.	-	-	-	104	168	702	124	325.746	526.206	2198.79	388.39	0.691878	2.75489	0.253757
Os01g0708350-00	2754	Non-protein coding transcript.	-	-	-	6776	5743	8533	8073	55224.6	46805.6	69544.2	65795.2	-0.238629	0.332619	0.252671
Os12g0497994-00	3750	Non-protein coding transcript.	-	-	-	1204	1258	1554	1430	7206.4	7529.61	9301.28	8559.09	0.0632965	0.368151	0.24818
Os03g0775650-00	3144	Non-protein coding transcript.	-	-	-	2976	2259	2386	3533	21245.8	16127.1	17033.8	25222.3	-0.39769	-0.31878	0.247519
Os01g0837900-02	1714	Non-protein coding transcript.	-	-	-	204	179	647	242	2671.42	2344.04	8472.6	3169.04	-0.18861	1.6652	0.246438
Os04g0414900-01	1970	Non-protein coding transcript.	-	-	-	81	110	614	96	922.873	1253.28	6995.6	1093.78	0.44151	2.92224	0.245112
Os10g0564050-00	2101	Non-protein coding transcript.	-	-	-	1263	1097	1659	1494	13492.7	11719.4	17723.3	15960.5	-0.203291	0.393459	0.242326
Os11g0242150-00	2845	Non-protein coding transcript.	-	-	-	996	806	2086	1170	7857.78	6358.81	16457.2	9230.53	-0.305366	1.06652	0.232291
Os09g0452750-00	1412	Non-protein coding transcript.	-	-	-	224	205	195	262	3560.71	3258.68	3099.72	4164.76	-0.127875	-0.200025	0.226068
Os06g0209500-01	5442	Non-protein coding transcript.	-	-	-	143	175	225	167	589.794	721.776	927.998	688.781	0.29134	0.65391	0.223833
Os08g0446350-00	2614	Non-protein coding transcript.	-	-	-	6	5	0	7	51.5192	42.9326	0	60.1057	-0.263034		0.222392
Os10g0364800-01	1518	Non-protein coding transcript.	-	-	-	51	79	66	59	754.087	1168.1	975.877	872.375	0.631355	0.371969	0.210218
Os02g0202225-00	2018	Non-protein coding transcript.	-	-	-	150	138	254	172	1668.37	1534.9	2825.11	1913.07	-0.120294	0.759866	0.197446
Os07g0615100-01	3296	Non-protein coding transcript.	-	-	-	15	18	13	17	102.147	122.577	88.5277	115.767	0.263034	-0.206451	0.180572
Os01g0532750-00	1382	Non-protein coding transcript.	-	-	-	91	148	173	103	1477.94	2403.68	2809.71	1672.83	0.701659	0.926834	0.178706
Os01g0508050-00	4710	Non-protein coding transcript.	-	-	-	114	161	370	129	543.259	767.234	1763.21	614.741	0.498027	1.69849	0.178337
Os04g0667850-00	1890	Non-protein coding transcript.	-	-	-	4907	4986	4413	5379	58274.3	59212.5	52407.7	63879.7	0.0230416	-0.153082	0.132497
Os05g0554450-00	4864	Non-protein coding transcript.	-	-	-	230	203	507	250	1061.35	936.754	2339.58	1153.64	-0.180154	1.14035	0.120294
Os01g0698500-01	3729	Non-protein coding transcript.	-	-	-	37	57	25	40	222.706	343.088	150.477	240.764	0.623437	-0.565597	0.112475
Os11g0629150-00	1008	Non-protein coding transcript.	-	-	-	39	28	64	42	868.415	623.477	1425.09	935.216	-0.478047	0.714598	0.106915
Os08g0230350-00	3547	Non-protein coding transcript.	-	-	-	421	491	761	453	2664.06	3107.02	4815.56	2866.55	0.221903	0.854076	0.105691
Os05g0460350-00	4172	Non-protein coding transcript.	-	-	-	3115	2868	3339	3350	16758.6	15429.7	17963.7	18022.9	-0.119187	0.100184	0.104929
Os04g0105450-00	1125	Non-protein coding transcript.	-	-	-	467	722	1034	499	9317.24	14404.8	20629.6	9955.68	0.628576	1.14674	0.0956173
Os02g0690300-01	8317	Non-protein coding transcript.	-	-	-	32	43	38	34	86.3587	116.045	102.551	91.7562	0.426265	0.247928	0.0874628
Os10g0213966-01	3353	Non-protein coding transcript.	-	-	-	1108	1101	859	1173	7417.02	7370.16	5750.2	7852.13	-0.00914341	-0.367228	0.0822451
Os01g0678950-01	4508	Non-protein coding transcript.	-	-	-	97	62	125	102	482.96	308.696	622.371	507.855	-0.645717	0.365871	0.0725125
Os11g0246250-01	1276	Non-protein coding transcript.	-	-	-	275	260	174	289	4837.32	4573.47	3060.71	5083.59	-0.08092	-0.660344	0.0716379
Os01g0304050-01	12571	Non-protein coding transcript.	-	-	-	729	657	1284	766	1301.61	1173.06	2292.55	1367.67	-0.150025	0.816654	0.0714256
Os02g0168550-00	1813	Non-protein coding transcript.	-	-	-	493	400	1022	502	6103.4	4952.05	12652.5	6214.83	-0.301588	1.05174	0.0260997
Os04g0311500-00	2307	Non-protein coding transcript.	-	-	-	452	548	515	457	4397.58	5331.58	5010.52	4446.23	0.277853	0.18825	0.0158714
Os07g0608450-01	1241	Non-protein coding transcript.	-	-	-	157	160	120	158	2839.56	2893.82	2170.36	2857.65	0.0273073	-0.38773	0.00916
Os09g0506301-00	1043	Non-protein coding transcript.	-	-	-	1	1	4	1	21.5198	21.5198	86.0793	21.5198	0	2	0
Os06g0687050-00	3540	Non-protein coding transcript.	-	-	-	9	4	8	9	57.064	25.3618	50.7236	57.064	-1.16993	-0.169925	0
Os07g0194550-00	2118	Non-protein coding transcript.	-	-	-	8	21	17	8	84.7788	222.544	180.155	84.7788	1.39232	1.08746	0
Os09g0278900-01	2702	Non-protein coding transcript.	-	-	-	817	931	2032	811	6786.72	7733.7	16879.6	6736.88	0.188445	1.31449	-0.0106342
Os01g0939450-00	1418	Non-protein coding transcript.	-	-	-	243	226	161	240	3846.39	3577.3	2548.43	3798.9	-0.104634	-0.593896	-0.0179219
Os05g0115950-00	3541	Non-protein coding transcript.	-	-	-	435	491	550	426	2757.31	3112.28	3486.26	2700.27	0.174708	0.338416	-0.030162
Os01g0209300-00	1328	Non-protein coding transcript.	-	-	-	429	343	525	419	7250.74	5797.21	8873.28	7081.72	-0.322769	0.29134	-0.0340274
Os03g0328450-00	1567	Non-protein coding transcript.	-	-	-	401	378	854	386	5743.79	5414.34	12232.4	5528.93	-0.085216	1.09063	-0.0550014
Os03g0298501-00	3667	Non-protein coding transcript.	-	-	-	2273	1934	2372	2179	13912.7	11837.7	14518.7	13337.3	-0.23301	0.0615063	-0.0609315
Os12g0641600-01	1317	Non-protein coding transcript.	-	-	-	818	679	912	784	13940.9	11572	15542.9	13361.4	-0.268689	0.156933	-0.0612472
Os05g0585450-01	1648	Non-protein coding transcript.	-	-	-	21	18	4	20	286.013	245.154	54.4786	272.393	-0.222392	-2.39232	-0.0703893
Os06g0167125-00	1251	Non-protein coding transcript.	-	-	-	189	211	239	180	3391	3785.72	4288.09	3229.52	0.158857	0.338624	-0.0703893
Os03g0393801-00	1925	Non-protein coding transcript.	-	-	-	74	66	80	70	862.828	769.549	932.787	816.188	-0.165059	0.112475	-0.0801703
Os10g0539350-01	1283	Non-protein coding transcript.	-	-	-	88	138	101	83	1539.5	2414.21	1766.92	1452.03	0.649093	0.19878	-0.0843922
Os07g0555250-00	4816	Non-protein coding transcript.	-	-	-	182	240	75	171	848.219	1118.53	349.541	796.953	0.399096	-1.27898	-0.0899421
Os06g0663450-00	1460	Non-protein coding transcript.	-	-	-	1534	1023	1625	1440	23582.8	15727	24981.8	22137.7	-0.584492	0.0831412	-0.0912297
Os08g0492150-00	2059	Non-protein coding transcript.	-	-	-	438	394	814	410	4774.64	4295	8873.42	4469.41	-0.152735	0.894098	-0.095307
Os07g0669900-01	1536	Non-protein coding transcript.	-	-	-	911	868	1067	846	13312.2	12683.9	15591.8	12362.4	-0.069756	0.228037	-0.106793
Os02g0452550-00	19140	Non-protein coding transcript.	-	-	-	2298	2103	3390	2127	2694.83	2466.16	3975.4	2494.3	-0.12793	0.560906	-0.111559
Os10g0112850-00	1934	Non-protein coding transcript.	-	-	-	257	394	1199	234	2982.63	4572.6	13915.1	2715.7	0.616427	2.22199	-0.13526
Os02g0209201-00	1255	Non-protein coding transcript.	-	-	-	427	490	823	388	7636.73	8763.46	14719	6939.23	0.198546	0.946656	-0.138179
Os10g0559050-00	1946	Non-protein coding transcript.	-	-	-	193	250	175	175	2226.06	2883.5	2018.45	2018.45	0.373327	-0.141246	-0.141246
Os02g0597950-00	2605	Non-protein coding transcript.	-	-	-	1048	999	937	949	9029.77	8607.57	8073.37	8176.77	-0.0690821	-0.161518	-0.143159
Os07g0208566-00	1310	Non-protein coding transcript.	-	-	-	114	80	167	103	1953.24	1370.7	2861.33	1764.77	-0.510962	0.550814	-0.146389
Os12g0514550-00	1883	Non-protein coding transcript.	-	-	-	1148	942	1821	1022	13684	11228.5	21706.1	12182.1	-0.285324	0.665608	-0.167727
Os04g0448250-00	4987	Non-protein coding transcript.	-	-	-	1111	866	1407	972	5000.32	3897.64	6332.54	4374.72	-0.35942	0.340764	-0.192831
Os12g0556701-00	5434	Non-protein coding transcript.	-	-	-	358	294	346	313	1478.72	1214.37	1429.16	1292.85	-0.284143	-0.0491875	-0.193797
Os11g0482150-00	1354	Non-protein coding transcript.	-	-	-	865	808	1502	755	14339.1	13394.2	24898.6	12515.6	-0.0983448	0.796113	-0.196223
Os03g0781501-01	1429	Non-protein coding transcript.	-	-	-	1902	1916	1450	1659	29874.5	30094.4	22775	26057.8	0.0105803	-0.391464	-0.197203
Os01g0340801-01	4691	Non-protein coding transcript.	-	-	-	31	35	22	27	148.327	167.466	105.264	129.188	0.175087	-0.494765	-0.199309
Os07g0604350-00	2312	Non-protein coding transcript.	-	-	-	98	28	209	84	951.396	271.827	2029	815.482	-1.80735	1.09265	-0.222392
Os05g0539750-00	1618	Non-protein coding transcript.	-	-	-	3121	2229	2923	2669	43295.1	30921.1	40548.4	37024.8	-0.485612	-0.0945585	-0.225709
Os06g0203550-01	5348	Non-protein coding transcript.	-	-	-	456	388	346	389	1913.8	1628.41	1452.14	1632.61	-0.232977	-0.398262	-0.229264
Os06g0143950-00	1559	Non-protein coding transcript.	-	-	-	202	218	238	171	2908.23	3138.58	3426.52	2461.91	0.109973	0.236606	-0.240359
Os03g0140551-01	1193	Non-protein coding transcript.	-	-	-	13	21	25	11	244.583	395.095	470.352	206.955	0.691878	0.943416	-0.241008
Os01g0795300-03	2988	Non-protein coding transcript.	-	-	-	100	52	80	84	751.177	390.612	600.942	630.989	-0.943416	-0.321928	-0.251539
Os11g0697100-01	3923	Non-protein coding transcript.	-	-	-	6	10	3	5	34.3286	57.2143	17.1643	28.6072	0.736966	-1	-0.263034
Os03g0318550-00	5778	Non-protein coding transcript.	-	-	-	1072	1023	696	890	4164.28	3973.94	2703.68	3457.29	-0.0674988	-0.623146	-0.268428
Os04g0548450-00	6104	Non-protein coding transcript.	-	-	-	110	88	152	91	404.484	323.587	558.923	334.618	-0.321928	0.466568	-0.273565
Os01g0248450-00	3601	Non-protein coding transcript.	-	-	-	866	755	1443	714	5397.81	4705.95	8994.28	4450.39	-0.19789	0.736632	-0.278443
Os01g0339950-01	3177	Non-protein coding transcript.	-	-	-	2152	1893	1890	1757	15203.7	13373.8	13352.7	12413	-0.185004	-0.187292	-0.292564
Os02g0557250-00	1256	Non-protein coding transcript.	-	-	-	634	679	603	515	11329.8	12134	10775.8	9203.24	0.0989287	-0.0723248	-0.29991
Os03g0741050-01	2932	Non-protein coding transcript.	-	-	-	2692	2717	3524	2173	20607.9	20799.3	26977.1	16634.8	0.0133362	0.388536	-0.30899
Os03g0289133-00	3402	Non-protein coding transcript.	-	-	-	738	660	808	594	4869.06	4354.44	5330.89	3919	-0.161155	0.130734	-0.313158
Os12g0404400-01	11318	Non-protein coding transcript.	-	-	-	1067	915	1065	858	2116.01	1814.57	2112.04	1701.53	-0.221717	-0.00270675	-0.314511
Os06g0715550-00	3204	Non-protein coding transcript.	-	-	-	978	937	1395	786	6851.24	6564.02	9772.48	5506.21	-0.0617854	0.512359	-0.315305
Os03g0307850-00	3093	Non-protein coding transcript.	-	-	-	995	970	1178	797	7220.48	7039.06	8548.47	5783.64	-0.0367118	0.243571	-0.320117
Os11g0460851-00	7351	Non-protein coding transcript.	-	-	-	10	8	19	8	30.5335	24.4268	58.0137	24.4268	-0.321928	0.925999	-0.321928
Os10g0154401-01	3500	Non-protein coding transcript.	-	-	-	5	3	2	4	32.0645	19.2387	12.8258	25.6516	-0.736966	-1.32193	-0.321928
Os02g0546700-01	1358	Non-protein coding transcript.	-	-	-	5	10	7	4	82.6406	165.281	115.697	66.1125	1	0.485427	-0.321928
Os04g0677550-01	1210	Non-protein coding transcript.	-	-	-	5	5	2	4	92.7487	92.7487	37.0995	74.1989	0	-1.32193	-0.321928
Os05g0364550-00	1166	Non-protein coding transcript.	-	-	-	485	439	443	387	9336.12	8450.63	8527.63	7449.64	-0.143764	-0.130678	-0.325651
Os03g0390666-00	1512	Non-protein coding transcript.	-	-	-	272	248	279	215	4037.76	3681.48	4141.67	3191.61	-0.133267	0.0366585	-0.33927
Os01g0750050-00	2891	Non-protein coding transcript.	-	-	-	19	20	36	15	147.512	155.276	279.497	116.457	0.0740006	0.921997	-0.341037
Os01g0795300-02	5765	Non-protein coding transcript.	-	-	-	219	193	218	172	852.644	751.417	848.751	669.657	-0.18233	-0.00660273	-0.348522
Os10g0188133-00	3051	Non-protein coding transcript.	-	-	-	752	587	537	589	5532.21	4318.36	3950.53	4333.07	-0.357372	-0.485811	-0.352465
Os03g0137350-00	3177	Non-protein coding transcript.	-	-	-	4059	3833	3001	3150	28676.4	27079.8	21201.8	22254.4	-0.0826503	-0.435681	-0.365773
Os08g0103700-01	8041	Non-protein coding transcript.	-	-	-	241	198	171	187	672.713	552.686	477.319	521.981	-0.283533	-0.495037	-0.365995
Os09g0123250-00	6756	Non-protein coding transcript.	-	-	-	901	846	725	699	2993.35	2810.63	2408.64	2322.26	-0.0908694	-0.313546	-0.366235
Os12g0567200-01	1510	Non-protein coding transcript.	-	-	-	423	380	406	327	6287.62	5648.46	6034.93	4860.64	-0.154658	-0.0591779	-0.371367
Os02g0126900-01	3046	Non-protein coding transcript.	-	-	-	757	805	816	585	5578.14	5931.83	6012.89	4310.71	0.0886955	0.108276	-0.371857
Os01g0119800-01	1758	Non-protein coding transcript.	-	-	-	35	39	30	27	446.861	497.931	383.024	344.721	0.156119	-0.222392	-0.374396
Os01g0525500-01	10730	Non-protein coding transcript.	-	-	-	196	251	138	149	409.996	525.046	288.671	311.68	0.356834	-0.506185	-0.395541
Os01g0118066-01	4110	Non-protein coding transcript.	-	-	-	1263	1109	1619	952	6897.39	6056.38	8841.54	5198.98	-0.187595	0.358248	-0.407821
Os06g0644400-01	1013	Non-protein coding transcript.	-	-	-	226	219	105	170	5007.51	4852.41	2326.5	3766.71	-0.0453919	-1.10593	-0.410788
Os03g0193450-00	2357	Non-protein coding transcript.	-	-	-	12	8	10	9	114.273	76.1822	95.2277	85.705	-0.584963	-0.263034	-0.415037
Os06g0624850-00	1277	Non-protein coding transcript.	-	-	-	20	10	2	15	351.53	175.765	35.153	263.647	-1	-3.32193	-0.415037
Os08g0543650-00	1218	Non-protein coding transcript.	-	-	-	546	506	608	406	10061.6	9324.52	11204.2	7481.73	-0.109764	0.15517	-0.427421
Os01g0290650-00	1879	Non-protein coding transcript.	-	-	-	256	263	150	190	3057.99	3141.61	1791.79	2269.6	0.038919	-0.771181	-0.430144
Os04g0445850-00	2980	Non-protein coding transcript.	-	-	-	398	355	620	295	2997.71	2673.84	4669.8	2221.92	-0.164949	0.6395	-0.432053
Os02g0245850-00	2923	Non-protein coding transcript.	-	-	-	192	278	428	142	1474.33	2134.71	3286.53	1090.39	0.533979	1.1565	-0.435215
Os07g0577350-00	2627	Non-protein coding transcript.	-	-	-	83	52	69	61	709.155	444.29	589.538	521.186	-0.6746	-0.266515	-0.444302
Os03g0798233-00	1456	Non-protein coding transcript.	-	-	-	22	23	33	16	339.144	354.56	508.716	246.65	0.0641303	0.584963	-0.459432
Os06g0686700-01	2150	Non-protein coding transcript.	-	-	-	17711	18479	16943	12880	184896	192914	176878	134462	0.061241	-0.0639563	-0.459513
Os02g0221400-01	8395	Non-protein coding transcript.	-	-	-	249	258	168	181	665.735	689.798	449.171	483.928	0.0512253	-0.567685	-0.460156
Os01g0848250-01	2523	Non-protein coding transcript.	-	-	-	204	174	163	147	1814.83	1547.94	1450.08	1307.75	-0.229482	-0.323697	-0.472753
Os03g0852101-00	3027	Non-protein coding transcript.	-	-	-	631	529	762	451	4678.86	3922.53	5650.22	3344.16	-0.254372	0.272151	-0.484513
Os02g0514750-00	2245	Non-protein coding transcript.	-	-	-	7	5	8	5	69.985	49.9893	79.9828	49.9893	-0.485427	0.192645	-0.485427
Os03g0106250-00	1110	Non-protein coding transcript.	-	-	-	206	266	23	146	4165.5	5378.75	465.08	2952.25	0.368782	-3.16294	-0.496676
Os03g0106100-01	6215	Non-protein coding transcript.	-	-	-	1169	1394	200	827	4221.79	5034.36	722.291	2986.67	0.253956	-2.5472	-0.499316
Os11g0234100-01	3118	Non-protein coding transcript.	-	-	-	229	218	167	162	1648.48	1569.29	1202.16	1166.17	-0.0710195	-0.455499	-0.499354
Os01g0716900-00	5196	Non-protein coding transcript.	-	-	-	2004	2338	1742	1407	8656.69	10099.5	7524.92	6077.82	0.222392	-0.202138	-0.51026
Os01g0205550-00	1795	Non-protein coding transcript.	-	-	-	858	802	628	599	10728.7	10028.4	7852.69	7490.06	-0.0973754	-0.450213	-0.518422
Os12g0407250-01	1796	Non-protein coding transcript.	-	-	-	55	37	42	38	687.352	462.401	524.887	474.898	-0.571906	-0.389042	-0.533432
Os02g0772700-01	3118	Non-protein coding transcript.	-	-	-	16	13	3	11	115.177	93.5816	21.5957	79.1844	-0.29956	-2.41504	-0.540568
Os03g0823750-00	2631	Non-protein coding transcript.	-	-	-	241	189	331	165	2055.98	1612.37	2823.78	1407.62	-0.350647	0.457798	-0.546567
Os08g0226600-02	1280	Non-protein coding transcript.	-	-	-	97	92	96	66	1700.92	1613.25	1683.39	1157.33	-0.0763509	-0.0149503	-0.555519
Os03g0792050-00	4757	Non-protein coding transcript.	-	-	-	5263	4892	3217	3549	24832.7	23082.2	15178.9	16745.4	-0.105461	-0.710169	-0.568473
Os04g0271450-01	3959	Non-protein coding transcript.	-	-	-	440	467	730	296	2494.54	2647.61	4138.67	1678.14	0.085919	0.730393	-0.571906
Os11g0417800-01	4670	Non-protein coding transcript.	-	-	-	546	432	2607	366	2624.21	2076.3	12529.9	1759.09	-0.33787	2.25542	-0.577057
Os03g0171950-00	2222	Non-protein coding transcript.	-	-	-	530	614	273	355	5353.71	6202.22	2757.67	3585.98	0.212246	-0.957091	-0.578173
Os10g0451600-01	2888	Non-protein coding transcript.	-	-	-	3	10	4	2	23.3156	77.7188	31.0875	15.5438	1.73697	0.415037	-0.584963
Os03g0685200-01	5763	Non-protein coding transcript.	-	-	-	9	23	13	6	35.0523	89.5782	50.6311	23.3682	1.35364	0.530515	-0.584963
Os12g0625102-00	2046	Non-protein coding transcript.	-	-	-	2295	1759	1539	1504	25176.8	19296.7	16883.2	16499.3	-0.383739	-0.576501	-0.60969
Os06g0200600-01	9493	Non-protein coding transcript.	-	-	-	222	132	213	145	524.895	312.1	503.616	342.837	-0.750022	-0.0597062	-0.614507
Os01g0819466-00	2585	Non-protein coding transcript.	-	-	-	6754	5931	7036	4404	58644	51498	61092.6	38239.3	-0.187467	0.0590133	-0.616928
Os01g0147950-00	3671	Non-protein coding transcript.	-	-	-	11416	9212	6394	7423	69799.6	56323.9	39094.1	45385.6	-0.309471	-0.836267	-0.620983
Os09g0307050-00	11790	Non-protein coding transcript.	-	-	-	1231	1212	1306	799	2343.51	2307.34	2486.29	1521.09	-0.0224411	0.0853241	-0.623563
Os02g0273501-00	3324	Non-protein coding transcript.	-	-	-	1101	1114	1288	714	7434.46	7522.24	8697.17	4821.26	0.0169348	0.226318	-0.624818
Os01g0756501-00	1807	Non-protein coding transcript.	-	-	-	671	749	435	434	8334.65	9303.51	5403.24	5390.82	0.158653	-0.625297	-0.628618
Os01g0187200-01	1277	Non-protein coding transcript.	-	-	-	22	115	28	14	386.683	2021.3	492.142	246.071	2.38606	0.347923	-0.652077
Os01g0367450-00	1814	Non-protein coding transcript.	-	-	-	220	175	209	140	2722.13	2165.33	2586.02	1732.26	-0.330149	-0.0740006	-0.652077
Os02g0216500-01	2142	Non-protein coding transcript.	-	-	-	687	633	1027	437	7198.8	6632.96	10761.5	4579.15	-0.118105	0.580054	-0.652677
Os01g0978175-00	1988	Non-protein coding transcript.	-	-	-	898	723	814	570	10138.7	8162.91	9190.33	6435.49	-0.31272	-0.141687	-0.655754
Os06g0667300-01	2281	Non-protein coding transcript.	-	-	-	68	101	184	43	669.124	993.846	1810.57	423.123	0.570749	1.4361	-0.661198
Os04g0435450-00	2150	Non-protein coding transcript.	-	-	-	38	42	11	24	396.705	438.464	114.836	250.551	0.14439	-1.7885	-0.662965
Os04g0103351-00	1636	Non-protein coding transcript.	-	-	-	984	940	938	618	13500	12896.4	12868.9	8478.68	-0.0659976	-0.0690704	-0.671051
Os09g0281650-01	2063	Non-protein coding transcript.	-	-	-	1747	1606	1673	1091	19007.1	17473.1	18202	11869.9	-0.121408	-0.0624422	-0.679229
Os03g0234350-00	1971	Non-protein coding transcript.	-	-	-	3068	3309	2093	1915	34937.5	37681.9	23834.5	21807.5	0.109097	-0.551726	-0.679954
Os05g0383150-00	3600	Non-protein coding transcript.	-	-	-	311	364	327	194	1939.01	2269.46	2038.77	1209.55	0.227024	0.0723761	-0.680858
Os10g0502566-00	1954	Non-protein coding transcript.	-	-	-	2029	1735	1023	1260	23306.7	19929.6	11751	14473.3	-0.225833	-0.987963	-0.687345
Os05g0212250-00	1123	Non-protein coding transcript.	-	-	-	360	355	450	223	7195.25	7095.31	8994.06	4457.06	-0.0201779	0.321928	-0.690953
Os03g0335401-01	1067	Non-protein coding transcript.	-	-	-	188	109	233	116	3954.73	2292.9	4901.34	2440.15	-0.786405	0.309597	-0.696608
Os12g0281375-00	2884	Non-protein coding transcript.	-	-	-	44	33	20	27	342.437	256.828	155.653	210.132	-0.415037	-1.1375	-0.704544
Os10g0114850-00	41297	Non-protein coding transcript.	-	-	-	1892	1841	1716	1156	1028.31	1000.6	932.657	628.293	-0.0394225	-0.140863	-0.710771
Os01g0593650-00	3427	Non-protein coding transcript.	-	-	-	259	276	372	158	1696.32	1807.67	2436.42	1034.82	0.0917162	0.522351	-0.713028
Os12g0550800-06	1322	Non-protein coding transcript.	-	-	-	289	282	70	176	4906.7	4787.85	1188.47	2988.16	-0.0353743	-2.04564	-0.715494
Os10g0497400-00	2815	Non-protein coding transcript.	-	-	-	28	35	12	17	223.256	279.07	95.681	135.548	0.321928	-1.22239	-0.719892
Os08g0237500-00	1747	Non-protein coding transcript.	-	-	-	1925	1547	2810	1156	24732.1	19875.6	36102.4	14852.1	-0.315385	0.545712	-0.735717
Os02g0801210-00	1446	Non-protein coding transcript.	-	-	-	5	3	7	3	77.6113	46.5668	108.656	46.5668	-0.736966	0.485427	-0.736966
Os08g0342000-00	4365	Non-protein coding transcript.	-	-	-	590	547	445	349	3033.83	2812.72	2288.23	1794.59	-0.109174	-0.40691	-0.757488
Os07g0584550-00	2702	Non-protein coding transcript.	-	-	-	938	684	783	550	7791.85	5681.9	6504.28	4568.78	-0.455592	-0.260576	-0.770156
Os01g0518550-00	7153	Non-protein coding transcript.	-	-	-	1127	1052	566	654	3536.38	3301.04	1776.03	2052.17	-0.0993528	-0.993614	-0.785125
Os11g0583250-01	2167	Non-protein coding transcript.	-	-	-	50	57	36	29	517.886	590.39	372.878	300.374	0.189034	-0.473931	-0.785875
Os01g0764750-00	2108	Non-protein coding transcript.	-	-	-	57	81	37	33	606.914	862.457	393.962	351.371	0.50696	-0.623437	-0.788496
Os01g0292250-00	3664	Non-protein coding transcript.	-	-	-	11584	15988	8990	6701	70962	97940.4	55071.5	41049.4	0.464856	-0.36574	-0.789685
Os02g0220450-00	3481	Non-protein coding transcript.	-	-	-	40	50	22	23	257.916	322.396	141.854	148.302	0.321928	-0.862496	-0.798366
Os04g0504650-00	2374	Non-protein coding transcript.	-	-	-	361	362	189	207	3413.1	3422.56	1786.92	1957.1	0.00399086	-0.933613	-0.802368
Os01g0624133-00	8990	Non-protein coding transcript.	-	-	-	528	518	223	300	1318.25	1293.28	556.76	749.005	-0.0275858	-1.24349	-0.815575
Os05g0126150-00	1244	Non-protein coding transcript.	-	-	-	73	112	71	41	1317.12	2020.79	1281.04	739.753	0.61753	-0.0400774	-0.832273
Os03g0808175-00	1157	Non-protein coding transcript.	-	-	-	187	168	181	105	3627.7	3259.11	3511.3	2036.94	-0.154577	-0.0470486	-0.832649
Os02g0166200-01	3009	Non-protein coding transcript.	-	-	-	4278	5720	5846	2401	31911.1	42667.5	43607.3	17909.9	0.419079	0.450513	-0.833301
Os03g0859550-01	1761	Non-protein coding transcript.	-	-	-	886	807	865	494	11292.7	10285.8	11025	6296.38	-0.134738	-0.0346066	-0.842796
Os05g0149850-00	1988	Non-protein coding transcript.	-	-	-	1158	926	957	639	13074.2	10454.8	10804.8	7214.52	-0.322551	-0.275044	-0.857747
Os02g0676450-01	7272	Non-protein coding transcript.	-	-	-	49	37	34	27	151.24	114.201	104.942	83.3361	-0.405256	-0.527247	-0.859822
Os03g0755150-00	4735	Non-protein coding transcript.	-	-	-	2098	1838	1187	1156	9945.09	8712.62	5626.7	5479.75	-0.190878	-0.821695	-0.859873
Os04g0437900-01	2892	Non-protein coding transcript.	-	-	-	434	324	444	238	3368.33	2514.6	3445.94	1847.15	-0.421701	0.0328646	-0.866733
Os12g0533550-00	2266	Non-protein coding transcript.	-	-	-	917	833	841	500	9083.07	8251.03	8330.27	4952.6	-0.138605	-0.124816	-0.874994
Os06g0135950-00	6737	Non-protein coding transcript.	-	-	-	228	201	173	124	759.611	669.657	576.372	413.122	-0.181838	-0.398262	-0.878694
Os12g0194432-00	3318	Non-protein coding transcript.	-	-	-	35	33	14	19	236.763	223.234	94.7054	128.529	-0.0848889	-1.32193	-0.881356
Os08g0358050-00	2481	Non-protein coding transcript.	-	-	-	712	623	731	386	6441.34	5636.17	6613.23	3492.08	-0.192645	0.0379942	-0.883276
Os11g0137150-00	2230	Non-protein coding transcript.	-	-	-	314	290	108	170	3160.44	2918.88	1087.03	1711.07	-0.114712	-1.53973	-0.88523
Os07g0150600-00	4546	Non-protein coding transcript.	-	-	-	2292	1864	1833	1236	11316.4	9203.21	9050.16	6102.56	-0.298205	-0.3224	-0.890928
Os11g0285932-01	1195	Non-protein coding transcript.	-	-	-	13	10	9	7	244.173	187.826	169.043	131.478	-0.378512	-0.530515	-0.893085
Os06g0335950-00	1765	Non-protein coding transcript.	-	-	-	212	73	669	114	2695.96	928.327	8507.55	1449.72	-1.5381	1.65794	-0.89503
Os07g0648100-01	6333	Non-protein coding transcript.	-	-	-	133	146	155	71	471.374	517.448	549.345	251.635	0.134542	0.220842	-0.905535
Os12g0128300-00	2860	Non-protein coding transcript.	-	-	-	60	64	15	32	470.878	502.27	117.719	251.135	0.0931094	-2	-0.906891
Os06g0649550-00	2236	Non-protein coding transcript.	-	-	-	258	255	206	137	2589.83	2559.71	2067.85	1375.22	-0.0168738	-0.324727	-0.913195
Os01g0819433-00	1732	Non-protein coding transcript.	-	-	-	81	63	94	43	1049.69	816.424	1218.16	557.242	-0.36257	0.214739	-0.913585
Os01g0554400-01	2174	Non-protein coding transcript.	-	-	-	19	14	7	10	196.163	144.541	72.2706	103.244	-0.440573	-1.44057	-0.925999
Os05g0502101-00	1078	Non-protein coding transcript.	-	-	-	299	207	78	156	6225.52	4309.97	1624.05	3248.1	-0.530515	-1.9386	-0.938599
Os06g0277850-00	1663	Non-protein coding transcript.	-	-	-	121	91	88	63	1633.11	1228.21	1187.72	850.298	-0.411069	-0.459432	-0.941583
Os01g0723450-00	4464	Non-protein coding transcript.	-	-	-	5012	5247	2333	2600	25200.5	26382.1	11730.4	13072.9	0.0661064	-1.1032	-0.946875
Os05g0550650-00	7396	Non-protein coding transcript.	-	-	-	178	210	125	92	540.19	637.302	379.347	279.199	0.238512	-0.509949	-0.952171
Os10g0554050-00	4636	Non-protein coding transcript.	-	-	-	1106	766	1418	570	5354.7	3708.59	6865.24	2759.65	-0.529935	0.358506	-0.956318
Os01g0200950-00	1464	Non-protein coding transcript.	-	-	-	774	649	424	398	11866.5	9950.08	6500.52	6101.9	-0.254115	-0.868269	-0.959565
Os09g0436450-00	7595	Non-protein coding transcript.	-	-	-	984	868	992	504	2907.97	2565.16	2931.62	1489.45	-0.180963	0.0116818	-0.965235
Os03g0347400-00	1839	Non-protein coding transcript.	-	-	-	323	390	231	165	3942.25	4759.99	2819.38	2013.84	0.27194	-0.483641	-0.969068
Os03g0312600-03	3683	Non-protein coding transcript.	-	-	-	387	331	179	197	2358.48	2017.2	1090.87	1200.57	-0.225502	-1.11237	-0.974138
Os01g0646400-01	1835	Non-protein coding transcript.	-	-	-	225	258	162	114	2752.13	3155.78	1981.54	1394.41	0.197446	-0.473931	-0.980891
Os02g0529450-00	3320	Non-protein coding transcript.	-	-	-	2322	2079	1722	1171	15698.1	14055.3	11641.7	7916.66	-0.159478	-0.431283	-0.987627
Os07g0661201-00	3523	Non-protein coding transcript.	-	-	-	2582	2112	1823	1297	16450	13455.6	11614.4	8263.24	-0.289879	-0.502174	-0.993311
Os04g0428002-01	1311	Non-protein coding transcript.	-	-	-	2	4	0	1	34.2413	68.4826	0	17.1207	1		-1
Os09g0463166-00	1243	Non-protein coding transcript.	-	-	-	2	10	9	1	36.1145	180.573	162.515	18.0573	2.32193	2.16993	-1
Os01g0177150-01	2702	Non-protein coding transcript.	-	-	-	6	5	3	3	49.8413	41.5344	24.9206	24.9206	-0.263034	-1	-1
Os03g0800300-00	1679	Non-protein coding transcript.	-	-	-	4	8	6	2	53.4727	106.945	80.2091	26.7364	1	0.584963	-1
Os02g0800433-00	1446	Non-protein coding transcript.	-	-	-	6	7	5	3	93.1335	108.656	77.6113	46.5668	0.222392	-0.263034	-1
Os03g0605400-01	2947	Non-protein coding transcript.	-	-	-	64	92	90	32	487.442	700.698	685.465	243.721	0.523562	0.491853	-1
Os08g0525050-00	2506	Non-protein coding transcript.	-	-	-	74	58	75	37	662.787	519.481	671.743	331.393	-0.351472	0.0193653	-1
Os05g0318901-00	8092	Non-protein coding transcript.	-	-	-	270	225	455	135	748.912	624.094	1262.06	374.456	-0.263034	0.752907	-1
Os08g0190901-00	1809	Non-protein coding transcript.	-	-	-	462	449	355	230	5732.27	5570.97	4404.66	2853.73	-0.0411774	-0.380074	-1.00626
Os07g0205350-00	2759	Non-protein coding transcript.	-	-	-	202	200	209	100	1643.32	1627.05	1700.27	813.526	-0.0143553	0.0491476	-1.01436
Os12g0617175-00	4997	Non-protein coding transcript.	-	-	-	289	342	419	143	1298.11	1536.17	1882.04	642.317	0.242927	0.535881	-1.01505
Os01g0115533-00	2865	Non-protein coding transcript.	-	-	-	375	350	142	184	2937.85	2741.99	1112.47	1441.51	-0.0995357	-1.401	-1.02718
Os05g0490150-00	1229	Non-protein coding transcript.	-	-	-	1254	1072	767	607	22901.8	19577.9	14007.7	11085.6	-0.226232	-0.709239	-1.04677
Os01g0521250-01	1099	Non-protein coding transcript.	-	-	-	87	119	57	42	1776.82	2430.37	1164.13	857.777	0.451874	-0.610053	-1.05063
Os01g0877600-02	2630	Non-protein coding transcript.	-	-	-	708	659	793	340	6042.28	5624.1	6767.69	2901.66	-0.103471	0.163572	-1.05821
Os07g0516250-00	1212	Non-protein coding transcript.	-	-	-	126	125	80	60	2333.41	2314.89	1481.53	1111.15	-0.0114956	-0.655352	-1.07039
Os08g0536350-01	1076	Non-protein coding transcript.	-	-	-	189	262	98	90	3942.51	5465.28	2044.26	1877.38	0.471181	-0.947533	-1.07039
Os05g0152366-00	1069	Non-protein coding transcript.	-	-	-	38	35	17	18	797.864	734.875	356.939	377.936	-0.118644	-1.16046	-1.078
Os02g0602700-01	1968	Non-protein coding transcript.	-	-	-	15	21	11	7	171.076	239.506	125.456	79.8355	0.485427	-0.447459	-1.09954
Os07g0168700-01	1700	Non-protein coding transcript.	-	-	-	54	70	18	25	712.964	924.213	237.655	330.076	0.374396	-1.58496	-1.11103
Os05g0105550-00	2019	Non-protein coding transcript.	-	-	-	374	377	261	173	4157.75	4191.1	2901.53	1923.24	0.0115263	-0.518988	-1.11227
Os10g0194225-00	2145	Non-protein coding transcript.	-	-	-	757	723	432	350	7921.21	7565.44	4520.43	3662.38	-0.0662977	-0.809262	-1.11294
Os01g0216951-00	4457	Non-protein coding transcript.	-	-	-	13	22	17	6	65.4672	110.791	85.611	30.2156	0.758992	0.387023	-1.11548
Os04g0508975-00	3745	Non-protein coding transcript.	-	-	-	171	139	75	78	1024.87	833.079	449.503	467.483	-0.298911	-1.18903	-1.13245
Os03g0394001-01	2467	Non-protein coding transcript.	-	-	-	11	15	10	5	100.08	136.473	90.9817	45.4908	0.447459	-0.137504	-1.1375
Os03g0862300-00	10211	Non-protein coding transcript.	-	-	-	429	426	308	195	943.001	936.406	677.026	428.637	-0.0101242	-0.478047	-1.1375
Os02g0224850-00	4036	Non-protein coding transcript.	-	-	-	1035	1157	832	470	5755.89	6434.36	4626.95	2613.78	0.160758	-0.314975	-1.1389
Os01g0684601-00	4587	Non-protein coding transcript.	-	-	-	294	217	204	133	1438.61	1061.83	998.216	650.798	-0.438121	-0.527247	-1.14439
Os08g0157850-00	4323	Non-protein coding transcript.	-	-	-	657	606	476	294	3411.17	3146.37	2471.41	1526.46	-0.116576	-0.464932	-1.16008
Os01g0847250-00	1751	Non-protein coding transcript.	-	-	-	1099	783	982	488	14087.5	10036.9	12587.8	6255.42	-0.489107	-0.162396	-1.17124
Os03g0213750-00	4749	Non-protein coding transcript.	-	-	-	771	843	518	341	3643.97	3984.27	2448.22	1611.67	0.128802	-0.573779	-1.17696
Os05g0472250-00	3786	Non-protein coding transcript.	-	-	-	179	170	163	79	1061.2	1007.84	966.34	468.349	-0.0744248	-0.135088	-1.18004
Os02g0699350-00	2616	Non-protein coding transcript.	-	-	-	573	494	404	250	4916.32	4238.5	3466.3	2144.99	-0.214024	-0.50418	-1.19661
Os01g0884050-00	3060	Non-protein coding transcript.	-	-	-	149	96	100	65	1092.92	704.162	733.503	476.777	-0.634206	-0.575312	-1.1968
Os07g0572850-00	2020	Non-protein coding transcript.	-	-	-	793	480	604	345	8811.4	5333.51	6711.33	3833.46	-0.724286	-0.392772	-1.20072
Os01g0118350-00	4936	Non-protein coding transcript.	-	-	-	30	23	25	13	136.417	104.587	113.681	59.1141	-0.383329	-0.263034	-1.20645
Os02g0804933-01	4833	Non-protein coding transcript.	-	-	-	30	31	0	13	139.325	143.969	0	60.374	0.0473057		-1.20645
Os02g0700650-00	1088	Non-protein coding transcript.	-	-	-	30	35	24	13	618.893	722.042	495.114	268.187	0.222392	-0.321928	-1.20645
Os05g0588750-00	2660	Non-protein coding transcript.	-	-	-	127	147	173	55	1071.63	1240.39	1459.78	464.092	0.210988	0.445944	-1.20732
Os10g0206000-00	1168	Non-protein coding transcript.	-	-	-	191	245	247	82	3670.4	4708.11	4746.54	1575.77	0.359209	0.370938	-1.21988
Os11g0265450-00	2488	Non-protein coding transcript.	-	-	-	860	777	442	369	7758.38	7009.61	3987.45	3328.89	-0.146422	-0.96029	-1.22072
Os02g0622150-00	2455	Non-protein coding transcript.	-	-	-	361	350	327	151	3300.49	3199.92	2989.64	1380.54	-0.0446439	-0.142708	-1.25745
Os06g0666650-00	2674	Non-protein coding transcript.	-	-	-	12	5	7	5	100.726	41.9693	58.757	41.9693	-1.26303	-0.777608	-1.26303
Os12g0118000-00	5715	Non-protein coding transcript.	-	-	-	975	1014	1323	406	3829.23	3982.4	5195.97	1594.53	0.0565835	0.440339	-1.26392
Os10g0576050-00	1425	Non-protein coding transcript.	-	-	-	457	454	289	188	7198.21	7150.95	4552.04	2961.19	-0.00950187	-0.661125	-1.28146
Os01g0205800-00	3081	Non-protein coding transcript.	-	-	-	622	738	704	255	4531.29	5376.35	5128.66	1857.68	0.246706	0.178661	-1.28642
Os11g0646801-00	10315	Non-protein coding transcript.	-	-	-	3128	2767	1882	1276	6806.45	6020.92	4095.18	2776.54	-0.176918	-0.732974	-1.29361
Os04g0667033-00	2276	Non-protein coding transcript.	-	-	-	292	227	247	118	2879.61	2238.6	2435.83	1163.68	-0.363276	-0.241457	-1.30718
Os11g0515700-00	1024	Non-protein coding transcript.	-	-	-	223	222	255	90	4887.96	4866.04	5589.38	1972.72	-0.00648403	0.193454	-1.30905
Os02g0580366-00	1657	Non-protein coding transcript.	-	-	-	1150	1000	767	461	15577.5	13545.7	10389.5	6244.55	-0.201634	-0.584335	-1.3188
Os05g0505075-01	2932	Non-protein coding transcript.	-	-	-	10	8	11	4	76.5524	61.242	84.2077	30.621	-0.321928	0.137504	-1.32193
Os02g0800750-00	1446	Non-protein coding transcript.	-	-	-	5	8	5	2	77.6113	124.178	77.6113	31.0445	0.678072	0	-1.32193
Os06g0729350-00	1075	Non-protein coding transcript.	-	-	-	120	127	51	48	2505.51	2651.66	1064.84	1002.2	0.0817941	-1.23447	-1.32193
Os02g0195566-00	1185	Non-protein coding transcript.	-	-	-	515	486	201	205	9754.66	9205.36	3807.16	3882.92	-0.0836161	-1.35738	-1.32895
Os06g0618650-01	1613	Non-protein coding transcript.	-	-	-	182	176	159	72	2532.56	2449.07	2212.51	1001.89	-0.048363	-0.194912	-1.33787
Os12g0272500-01	2438	Non-protein coding transcript.	-	-	-	33	52	62	13	303.811	478.732	570.796	119.683	0.656046	0.909802	-1.34395
Os10g0558801-00	1136	Non-protein coding transcript.	-	-	-	790	510	225	311	15608.9	10076.6	4445.57	6144.76	-0.631355	-1.81193	-1.34494
Os12g0136500-01	1996	Non-protein coding transcript.	-	-	-	10766	8833	7737	4198	121065	99327.8	87003.2	47206.8	-0.285507	-0.476636	-1.35871
Os08g0517650-00	2558	Non-protein coding transcript.	-	-	-	391	291	425	151	3430.83	2553.38	3729.16	1324.95	-0.426149	0.120294	-1.37262
Os04g0167701-01	5318	Non-protein coding transcript.	-	-	-	13	16	1	5	54.8679	67.5297	4.22061	21.103	0.29956	-3.70044	-1.37851
Os04g0161736-00	8423	Non-protein coding transcript.	-	-	-	105	76	87	40	279.799	202.521	231.833	106.59	-0.466318	-0.271302	-1.39232
Os02g0648000-01	1678	Non-protein coding transcript.	-	-	-	16	20	0	6	214.018	267.523	0	80.2569	0.321928		-1.41504
Os01g0276033-00	2524	Non-protein coding transcript.	-	-	-	689	647	324	257	6127.07	5753.58	2881.24	2285.42	-0.0907383	-1.08851	-1.42274
Os08g0273600-01	5530	Non-protein coding transcript.	-	-	-	309	357	260	115	1254.17	1448.99	1055.29	466.762	0.208317	-0.249095	-1.42597
Os05g0457501-00	1696	Non-protein coding transcript.	-	-	-	76	71	37	28	1005.8	939.627	489.665	370.557	-0.0981804	-1.03847	-1.44057
Os02g0834025-00	3324	Non-protein coding transcript.	-	-	-	321	348	259	118	2167.54	2349.86	1748.89	796.79	0.116514	-0.309621	-1.44379
Os03g0298850-00	3942	Non-protein coding transcript.	-	-	-	955	786	589	350	5437.63	4475.37	3353.68	1992.85	-0.280971	-0.697233	-1.44815
Os12g0163550-00	1330	Non-protein coding transcript.	-	-	-	1013	863	1076	371	17095.5	14564.1	18158.7	6261.02	-0.231202	0.0870439	-1.44914
Os10g0580250-00	1643	Non-protein coding transcript.	-	-	-	415	379	302	149	5669.35	5177.55	4125.65	2035.5	-0.130913	-0.458563	-1.4778
Os01g0775150-00	1338	Non-protein coding transcript.	-	-	-	109	79	242	39	1828.49	1325.24	4059.59	654.232	-0.464404	1.15068	-1.48278
Os07g0674750-00	2237	Non-protein coding transcript.	-	-	-	657	569	388	235	6592.08	5709.12	3893.04	2357.9	-0.207465	-0.759837	-1.48323
Os12g0133350-00	2678	Non-protein coding transcript.	-	-	-	14	18	46	5	117.338	150.864	385.541	41.9066	0.36257	1.71621	-1.48543
Os09g0372100-02	1209	Non-protein coding transcript.	-	-	-	300	327	186	107	5569.52	6070.78	3453.1	1986.46	0.124328	-0.68966	-1.48735
Os09g0406900-02	2337	Non-protein coding transcript.	-	-	-	121	196	113	43	1162.12	1882.44	1085.28	412.984	0.695847	-0.0986843	-1.4926
Os03g0405400-01	5057	Non-protein coding transcript.	-	-	-	189	163	121	67	838.865	723.465	537.051	297.375	-0.213514	-0.643379	-1.49615
Os01g0915300-01	2858	Non-protein coding transcript.	-	-	-	891	955	924	314	6997.43	7500.05	7256.59	2465.99	0.100075	0.0524674	-1.50466
Os01g0908301-01	1158	Non-protein coding transcript.	-	-	-	120	74	109	42	2325.93	1434.32	2112.72	814.074	-0.697437	-0.138706	-1.51457
Os12g0183375-00	1301	Non-protein coding transcript.	-	-	-	982	771	496	341	16941.7	13301.5	8557.12	5883.02	-0.348992	-0.985383	-1.52595
Os06g0143650-00	3192	Non-protein coding transcript.	-	-	-	2984	3087	2143	1030	20982.6	21706.8	15068.9	7242.65	0.0489579	-0.477616	-1.5346
Os06g0272600-01	2471	Non-protein coding transcript.	-	-	-	29	34	25	10	263.42	308.837	227.086	90.8344	0.229482	-0.214125	-1.53605
Os01g0333001-00	1287	Non-protein coding transcript.	-	-	-	528	640	110	182	9208.28	11161.5	1918.39	3174.07	0.277534	-2.26303	-1.5366
Os11g0176250-00	1789	Non-protein coding transcript.	-	-	-	180	161	108	62	2258.32	2019.94	1354.99	777.865	-0.160936	-0.736966	-1.53766
Os11g0249800-00	2301	Non-protein coding transcript.	-	-	-	1057	1029	737	364	10310.5	10037.4	7189.09	3550.65	-0.0387324	-0.520239	-1.53797
Os02g0211150-00	5928	Non-protein coding transcript.	-	-	-	242	382	73	83	916.284	1446.37	276.4	314.263	0.658566	-1.72904	-1.54382
Os01g0561800-00	1191	Non-protein coding transcript.	-	-	-	6	2	1	2	113.074	37.6913	18.8457	37.6913	-1.58496	-2.58496	-1.58496
Os02g0731050-01	1892	Non-protein coding transcript.	-	-	-	12	11	7	4	142.358	130.495	83.0424	47.4528	-0.125531	-0.777608	-1.58496
Os09g0389201-01	3286	Non-protein coding transcript.	-	-	-	24	12	12	8	163.933	81.9666	81.9666	54.6444	-1	-1	-1.58496
Os01g0114650-00	2084	Non-protein coding transcript.	-	-	-	33	42	4	11	355.418	452.35	43.081	118.473	0.347923	-3.04439	-1.58496
Os12g0103540-01	1417	Non-protein coding transcript.	-	-	-	36	42	38	12	570.237	665.277	601.917	190.079	0.222392	0.0780025	-1.58496
Os12g0600550-01	2268	Non-protein coding transcript.	-	-	-	483	551	332	159	4779.99	5452.95	3285.63	1573.54	0.190029	-0.54084	-1.603
Os03g0862150-00	2134	Non-protein coding transcript.	-	-	-	3410	3065	1613	1117	35866	32237.3	16965.4	11748.5	-0.153885	-1.08003	-1.61014
Os01g0113750-00	2283	Non-protein coding transcript.	-	-	-	194	211	67	63	1907.3	2074.43	658.706	619.381	0.121186	-1.53382	-1.62263
Os01g0960450-00	1849	Non-protein coding transcript.	-	-	-	444	485	92	143	5389.76	5887.46	1116.8	1735.89	0.127425	-2.27085	-1.63454
Os06g0686050-00	18116	Non-protein coding transcript.	-	-	-	50	105	13	16	61.9485	130.092	16.1066	19.8235	1.07039	-1.94342	-1.64386
Os09g0429300-01	2996	Non-protein coding transcript.	-	-	-	41	31	25	13	307.16	232.243	187.293	97.3923	-0.403356	-0.713696	-1.65711
Os11g0163575-00	1432	Non-protein coding transcript.	-	-	-	199	160	170	63	3119.13	2507.84	2664.58	987.462	-0.314697	-0.227234	-1.65934
Os01g0897150-00	2416	Non-protein coding transcript.	-	-	-	318	245	208	100	2954.29	2276.1	1932.37	929.022	-0.376245	-0.612443	-1.66903
Os03g0114700-01	3773	Non-protein coding transcript.	-	-	-	277	297	155	87	1647.84	1766.82	922.079	517.554	0.100577	-0.837618	-1.6708
Os06g0550266-00	2266	Non-protein coding transcript.	-	-	-	445	429	207	139	4407.81	4249.33	2050.38	1376.82	-0.0528277	-1.10417	-1.67872
Os09g0121075-00	1116	Non-protein coding transcript.	-	-	-	382	341	145	118	7682.85	6858.25	2916.26	2373.24	-0.163801	-1.39752	-1.69479
Os02g0817850-00	3288	Non-protein coding transcript.	-	-	-	811	854	996	249	5536.2	5829.74	6799.09	1699.77	0.0745342	0.296444	-1.70356
Os08g0243001-00	1795	Non-protein coding transcript.	-	-	-	183	168	263	56	2288.28	2100.72	3288.62	700.24	-0.123382	0.523219	-1.70834
Os04g0316701-01	4387	Non-protein coding transcript.	-	-	-	33	35	18	10	168.838	179.07	92.0933	51.1629	0.0848889	-0.874469	-1.72247
Os08g0526900-00	1030	Non-protein coding transcript.	-	-	-	43	35	22	13	937.032	762.7	479.412	283.289	-0.296982	-0.966833	-1.72583
Os10g0161550-01	1815	Non-protein coding transcript.	-	-	-	242	297	104	73	2992.69	3672.85	1286.11	902.754	0.295456	-1.21842	-1.72904
Os01g0591500-00	8062	Non-protein coding transcript.	-	-	-	1889	1397	493	569	5259.11	3889.35	1372.55	1584.14	-0.435291	-1.93796	-1.73112
Os04g0474432-01	4326	Non-protein coding transcript.	-	-	-	193	242	128	58	1001.37	1255.6	664.12	300.929	0.326406	-0.592457	-1.73448
Os09g0456150-00	1860	Non-protein coding transcript.	-	-	-	10	3	9	3	120.673	36.2019	108.606	36.2019	-1.73697	-0.152003	-1.73697
Os01g0201750-01	3484	Non-protein coding transcript.	-	-	-	20	6	17	6	128.847	38.6542	109.52	38.6542	-1.73697	-0.234465	-1.73697
Os06g0104350-00	2179	Non-protein coding transcript.	-	-	-	20	14	1	6	206.014	144.209	10.3007	61.8041	-0.514573	-4.32193	-1.73697
Os09g0568266-00	1481	Non-protein coding transcript.	-	-	-	887	895	475	266	13442.9	13564.1	7198.82	4031.34	0.0129536	-0.901007	-1.73751
Os06g0207916-01	4343	Non-protein coding transcript.	-	-	-	47	29	79	14	242.902	149.876	408.282	72.3538	-0.696608	0.749192	-1.74723
Os09g0423550-00	1332	Non-protein coding transcript.	-	-	-	27	25	3	8	454.97	421.268	50.5522	134.806	-0.111031	-3.16993	-1.75489
Os02g0322500-01	2230	Non-protein coding transcript.	-	-	-	1604	1792	791	475	16144.4	18036.7	7961.5	4780.92	0.159896	-1.01992	-1.75567
Os01g0549600-00	2600	Non-protein coding transcript.	-	-	-	227	280	186	67	1959.64	2417.17	1605.69	578.395	0.302735	-0.28739	-1.76046
Os06g0274600-01	1040	Non-protein coding transcript.	-	-	-	17	27	3	5	366.892	582.711	64.7457	107.91	0.667425	-2.5025	-1.76553
Os02g0618301-00	1351	Non-protein coding transcript.	-	-	-	213	211	58	62	3538.73	3505.5	963.598	1030.05	-0.0136104	-1.87673	-1.78051
Os06g0104050-00	4575	Non-protein coding transcript.	-	-	-	2360	2055	1406	676	11578.3	10081.9	6897.91	3316.49	-0.199648	-0.74719	-1.80369
Os10g0350100-00	10862	Non-protein coding transcript.	-	-	-	238	151	113	68	491.802	312.026	233.503	140.515	-0.656413	-1.07464	-1.80735
Os12g0547401-01	3592	Non-protein coding transcript.	-	-	-	18	31	5	5	112.476	193.708	31.2433	31.2433	0.784271	-1.848	-1.848
Os07g0213350-00	5682	Non-protein coding transcript.	-	-	-	2089	1794	252	578	8252.02	7086.7	995.457	2283.23	-0.219633	-3.05132	-1.85367
Os03g0719150-00	6249	Non-protein coding transcript.	-	-	-	1902	1795	1203	526	6831.61	6447.29	4320.94	1889.29	-0.0835334	-0.660881	-1.85438
Os06g0608050-01	2582	Non-protein coding transcript.	-	-	-	145	118	34	40	1260.48	1025.77	295.56	347.718	-0.297266	-2.09245	-1.85798
Os12g0604000-02	2690	Non-protein coding transcript.	-	-	-	389	208	207	107	3245.79	1735.54	1727.19	892.801	-0.903187	-0.910139	-1.86216
Os07g0668251-00	6751	Non-protein coding transcript.	-	-	-	818	794	401	225	2719.62	2639.83	1333.21	748.062	-0.0429618	-1.0285	-1.86218
Os11g0579000-01	2978	Non-protein coding transcript.	-	-	-	22	45	3	6	165.814	339.165	22.611	45.222	1.03242	-2.87447	-1.87447
Os09g0124166-00	27285	Non-protein coding transcript.	-	-	-	660	822	381	180	542.929	676.193	313.418	148.072	0.316672	-0.792675	-1.87447
Os08g0515600-01	2648	Non-protein coding transcript.	-	-	-	206	180	105	56	1746.11	1525.73	890.009	474.671	-0.194647	-0.972255	-1.87915
Os05g0114050-00	1615	Non-protein coding transcript.	-	-	-	181	87	53	49	2515.53	1209.12	736.591	680.999	-1.0569	-1.77193	-1.88514
Os11g0689800-01	1890	Non-protein coding transcript.	-	-	-	86	79	67	23	1021.31	938.185	795.676	273.142	-0.122484	-0.360176	-1.9027
Os02g0778666-00	2999	Non-protein coding transcript.	-	-	-	113	95	70	30	845.717	711.001	523.895	224.527	-0.250323	-0.690896	-1.91329
Os03g0405525-00	1316	Non-protein coding transcript.	-	-	-	594	573	341	156	10131	9772.86	5815.96	2660.67	-0.0519278	-0.800691	-1.92892
Os03g0198433-00	2935	Non-protein coding transcript.	-	-	-	975	831	728	254	7456.23	6355.01	5567.32	1942.44	-0.230554	-0.421464	-1.94057
Os01g0771950-00	3124	Non-protein coding transcript.	-	-	-	632	618	379	164	4540.77	4440.18	2723.02	1178.3	-0.0323177	-0.737727	-1.94623
Os02g0731300-01	4744	Non-protein coding transcript.	-	-	-	819	797	1105	212	3874.92	3770.83	5228.06	1003.03	-0.0392837	0.432111	-1.9498
Os01g0818650-00	1179	Non-protein coding transcript.	-	-	-	1100	834	271	284	20941.2	15877.3	5159.15	5406.64	-0.399384	-2.02114	-1.95354
Os10g0364600-00	5038	Non-protein coding transcript.	-	-	-	1984	1847	878	512	8839.07	8228.71	3911.64	2281.05	-0.103228	-1.17612	-1.9542
Os07g0695200-00	5409	Non-protein coding transcript.	-	-	-	8623	8221	5116	2217	35782	34113.8	21229.3	9199.66	-0.068876	-0.753174	-1.95958
Os12g0500050-01	3422	Non-protein coding transcript.	-	-	-	1058	918	302	272	6939.51	6021.24	1980.84	1784.07	-0.204774	-1.80872	-1.95966
Os04g0467550-00	2749	Non-protein coding transcript.	-	-	-	2639	2451	1104	662	21547	20012.1	9014	5405.13	-0.106621	-1.25725	-1.99509
Os11g0205301-00	1834	Non-protein coding transcript.	-	-	-	4	2	2	1	48.9535	24.4767	24.4767	12.2384	-1	-1	-2
Os01g0799600-01	1562	Non-protein coding transcript.	-	-	-	4	4	0	1	57.478	57.478	0	14.3695	0		-2
Os11g0135150-00	4524	Non-protein coding transcript.	-	-	-	12	4	11	3	59.5363	19.8454	54.5749	14.8841	-1.58496	-0.125531	-2
Os03g0128866-00	2220	Non-protein coding transcript.	-	-	-	28	20	1	7	283.092	202.209	10.1104	70.7731	-0.485427	-4.80735	-2
Os03g0341150-00	2172	Non-protein coding transcript.	-	-	-	1384	1069	662	346	14302.1	11046.9	6841.03	3575.52	-0.372582	-1.06394	-2
Os06g0649600-01	6222	Non-protein coding transcript.	-	-	-	2265	2631	3521	565	8170.74	9491.04	12701.6	2038.18	0.2161	0.636474	-2.00319
Os06g0142550-00	2072	Non-protein coding transcript.	-	-	-	720	664	252	179	7799.48	7192.86	2729.82	1939.04	-0.116814	-1.51457	-2.00804
Os03g0849300-01	6041	Non-protein coding transcript.	-	-	-	278	248	236	68	1032.9	921.438	876.852	252.652	-0.164745	-0.236298	-2.03148
Os05g0581000-01	1132	Non-protein coding transcript.	-	-	-	70	76	77	17	1387.95	1506.92	1526.75	337.074	0.118644	0.137504	-2.04182
Os08g0344200-00	3143	Non-protein coding transcript.	-	-	-	419	284	208	100	2992.21	2028.14	1485.4	714.132	-0.561059	-1.01037	-2.06695
Os11g0677050-01	1331	Non-protein coding transcript.	-	-	-	38	62	9	9	640.809	1045.53	151.771	151.771	0.706269	-2.078	-2.078
Os08g0327150-00	2098	Non-protein coding transcript.	-	-	-	1605	1761	511	370	17170.9	18839.8	5466.87	3958.4	0.133822	-1.65118	-2.11698
Os03g0395150-00	3022	Non-protein coding transcript.	-	-	-	126	104	83	29	935.835	772.435	616.463	215.391	-0.27684	-0.60224	-2.1193
Os04g0252550-00	15978	Non-protein coding transcript.	-	-	-	328	437	103	75	460.76	613.878	144.69	105.357	0.413937	-1.67105	-2.12873
Os09g0255600-00	1305	Non-protein coding transcript.	-	-	-	132	52	70	30	2270.32	894.367	1203.96	515.981	-1.34395	-0.915111	-2.1375
Os02g0211500-01	1497	Non-protein coding transcript.	-	-	-	62	74	38	14	929.593	1109.51	569.751	209.908	0.255257	-0.706269	-2.14684
Os09g0339733-00	5460	Non-protein coding transcript.	-	-	-	9	15	3	2	36.9975	61.6626	12.3325	8.22168	0.736966	-1.58496	-2.16993
Os05g0476332-00	1366	Non-protein coding transcript.	-	-	-	9	5	0	2	147.882	82.1566	0	32.8626	-0.847997		-2.16993
Os10g0124150-00	1763	Non-protein coding transcript.	-	-	-	6013	4057	5289	1332	76553	51650.6	67335.5	16958	-0.567672	-0.18509	-2.17449
Os01g0801150-00	2100	Non-protein coding transcript.	-	-	-	218	186	73	48	2330.02	1988	780.237	513.033	-0.229026	-1.57836	-2.18322
Os08g0185701-00	2349	Non-protein coding transcript.	-	-	-	1291	639	635	284	12335.8	6105.78	6067.56	2713.68	-1.0146	-1.02366	-2.18453
Os01g0544325-00	2442	Non-protein coding transcript.	-	-	-	114	183	36	25	1047.81	1682.01	330.887	229.783	0.68281	-1.66297	-2.18903
Os04g0606425-00	1801	Non-protein coding transcript.	-	-	-	1329	1306	425	287	16562.8	16276.2	5296.61	3576.77	-0.0251862	-1.64481	-2.21122
Os08g0340700-01	2620	Non-protein coding transcript.	-	-	-	653	693	566	141	5594.16	5936.84	4848.84	1207.93	0.0857724	-0.206281	-2.21139
Os01g0559525-00	6132	Non-protein coding transcript.	-	-	-	2464	1892	814	526	9019.07	6925.35	2979.51	1925.34	-0.38109	-1.5979	-2.22787
Os02g0218300-01	2544	Non-protein coding transcript.	-	-	-	633	538	310	135	5584.83	4746.66	2735.06	1191.08	-0.234599	-1.02994	-2.22925
Os09g0123800-00	7816	Non-protein coding transcript.	-	-	-	1061	835	244	225	3046.87	2397.87	700.694	646.132	-0.345577	-2.12047	-2.23743
Os12g0115801-00	1176	Non-protein coding transcript.	-	-	-	148	126	49	31	2824.73	2404.84	935.216	591.667	-0.232173	-1.59474	-2.25526
Os03g0151201-01	2158	Non-protein coding transcript.	-	-	-	196	240	72	41	2038.58	2496.22	748.866	426.438	0.292181	-1.44478	-2.25716
Os04g0596500-01	5758	Non-protein coding transcript.	-	-	-	177	244	69	37	689.961	951.133	268.968	144.229	0.463132	-1.35908	-2.25815
Os03g0584100-01	5172	Non-protein coding transcript.	-	-	-	636	523	349	132	2760.08	2269.69	1514.57	572.847	-0.282216	-0.8658	-2.26849
Os03g0727150-00	1404	Non-protein coding transcript.	-	-	-	39	56	23	8	623.477	895.249	367.692	127.893	0.521953	-0.76184	-2.2854
Os12g0165766-00	1062	Non-protein coding transcript.	-	-	-	1538	1079	480	315	32505.4	22804.5	10144.7	6657.47	-0.511361	-1.67995	-2.28763
Os02g0816350-00	1012	Non-protein coding transcript.	-	-	-	44	46	12	9	975.877	1020.24	266.148	199.611	0.0641303	-1.87447	-2.28951
Os04g0583550-00	2547	Non-protein coding transcript.	-	-	-	124	142	48	25	1092.74	1251.36	422.995	220.31	0.195551	-1.36923	-2.31034
Os01g0683525-00	5241	Non-protein coding transcript.	-	-	-	5	11	7	1	21.4131	47.1087	29.9783	4.28261	1.1375	0.485427	-2.32193
Os12g0565166-00	3318	Non-protein coding transcript.	-	-	-	191	274	87	38	1292.05	1853.52	588.526	257.057	0.520603	-1.13449	-2.3295
Os07g0297325-00	2745	Non-protein coding transcript.	-	-	-	459	322	189	91	3753.13	2632.91	1545.41	744.084	-0.511433	-1.28011	-2.33456
Os05g0469450-01	2518	Non-protein coding transcript.	-	-	-	164	372	35	32	1461.88	3315.97	311.986	285.245	1.18161	-2.22827	-2.35755
Os01g0367201-00	3214	Non-protein coding transcript.	-	-	-	240	212	87	46	1676.06	1480.52	607.57	321.244	-0.17897	-1.46395	-2.38333
Os10g0416000-01	1688	Non-protein coding transcript.	-	-	-	131	130	85	25	1741.89	1728.6	1130.24	332.423	-0.0110552	-0.624032	-2.38957
Os01g0500750-00	5513	Non-protein coding transcript.	-	-	-	290	269	156	55	1180.68	1095.18	635.126	223.923	-0.108447	-0.894507	-2.39855
Os01g0559550-00	1310	Non-protein coding transcript.	-	-	-	290	256	92	54	4968.78	4386.23	1576.3	925.221	-0.179909	-1.65635	-2.42502
Os03g0108932-00	2855	Non-protein coding transcript.	-	-	-	243	225	112	45	1910.4	1768.88	880.511	353.777	-0.111031	-1.11746	-2.43296
Os03g0378275-00	6240	Non-protein coding transcript.	-	-	-	342	287	176	63	1230.17	1032.33	633.069	226.61	-0.252946	-0.958421	-2.44057
Os06g0713600-00	1540	Non-protein coding transcript.	-	-	-	318	336	108	58	4634.78	4897.13	1574.08	845.338	0.0794345	-1.558	-2.4549
Os12g0171250-01	2218	Non-protein coding transcript.	-	-	-	33	65	18	6	333.945	657.771	182.152	60.7173	0.977974	-0.874469	-2.45943
Os01g0643666-00	3602	Non-protein coding transcript.	-	-	-	88	64	11	16	548.355	398.804	68.5444	99.701	-0.459432	-3	-2.45943
Os04g0308000-02	9812	Non-protein coding transcript.	-	-	-	1509	1661	1254	273	3451.87	3799.58	2868.55	624.494	0.138459	-0.267055	-2.46662
Os07g0545550-00	2404	Non-protein coding transcript.	-	-	-	67	49	24	12	625.552	457.493	224.078	112.039	-0.451379	-1.48113	-2.48113
Os02g0145500-01	1740	Non-protein coding transcript.	-	-	-	208	179	155	37	2683.1	2309.02	1999.43	477.283	-0.216624	-0.424315	-2.49099
Os04g0585150-00	3512	Non-protein coding transcript.	-	-	-	45	80	6	8	287.595	511.28	38.346	51.128	0.830075	-2.90689	-2.49185
Os10g0457980-01	1292	Non-protein coding transcript.	-	-	-	23	31	1	4	399.566	538.545	17.3724	69.4897	0.430634	-4.52356	-2.52356
Os06g0343200-01	2268	Non-protein coding transcript.	-	-	-	247	229	159	42	2444.43	2266.29	1573.54	415.651	-0.109163	-0.635484	-2.55605
Os01g0137232-00	1029	Non-protein coding transcript.	-	-	-	202	262	19	34	4406.15	5714.9	414.44	741.629	0.375212	-3.41028	-2.57075
Os03g0812500-01	5979	Non-protein coding transcript.	-	-	-	3698	4461	1557	621	13882.3	16746.6	5844.98	2331.24	0.270622	-1.24798	-2.57408
Os02g0641850-01	1457	Non-protein coding transcript.	-	-	-	12	23	0	2	184.861	354.316	0	30.8101	0.938599		-2.58496
Os02g0728850-00	1606	Non-protein coding transcript.	-	-	-	18	8	10	3	251.565	111.807	139.758	41.9275	-1.16993	-0.847997	-2.58496
Os11g0574333-01	1000	Non-protein coding transcript.	-	-	-	465	513	240	77	10437	11514.4	5386.84	1728.28	0.141728	-0.954196	-2.5943
Os03g0109350-00	1638	Non-protein coding transcript.	-	-	-	92	116	63	15	1260.66	1589.52	863.276	205.542	0.334419	-0.546282	-2.61667
Os02g0192250-00	2369	Non-protein coding transcript.	-	-	-	539	588	242	87	5106.78	5571.03	2292.84	824.285	0.125531	-1.15528	-2.6312
Os06g0678875-00	3585	Non-protein coding transcript.	-	-	-	19	6	3	3	118.956	37.5652	18.7826	18.7826	-1.66297	-2.66297	-2.66297
Os06g0678750-00	2881	Non-protein coding transcript.	-	-	-	19	21	7	3	148.024	163.606	54.5353	23.3723	0.14439	-1.44057	-2.66297
Os05g0117832-00	1199	Non-protein coding transcript.	-	-	-	19	39	0	3	355.678	730.077	0	56.1597	1.03747		-2.66297
Os11g0308266-00	2393	Non-protein coding transcript.	-	-	-	371	383	228	58	3479.8	3592.35	2138.53	544.012	0.0459252	-0.702385	-2.67729
Os03g0757550-01	1759	Non-protein coding transcript.	-	-	-	160	128	60	25	2041.63	1633.3	765.612	319.005	-0.321928	-1.41504	-2.67807
Os09g0419100-02	6251	Non-protein coding transcript.	-	-	-	388	527	262	60	1393.17	1892.27	940.751	215.439	0.441746	-0.56649	-2.69302
Os07g0676200-03	1510	Non-protein coding transcript.	-	-	-	531	473	313	82	7892.97	7030.84	4652.54	1218.88	-0.166872	-0.762549	-2.69502
Os02g0217850-00	4918	Non-protein coding transcript.	-	-	-	428	418	142	66	1953.34	1907.7	648.071	301.216	-0.0341079	-1.59172	-2.69707
Os12g0163250-01	2647	Non-protein coding transcript.	-	-	-	352	333	61	54	2984.78	2823.67	517.248	457.892	-0.0800533	-2.52869	-2.70454
Os02g0623550-00	1815	Non-protein coding transcript.	-	-	-	361	254	103	55	4464.3	3141.09	1273.75	680.157	-0.50717	-1.80935	-2.7145
Os05g0475550-00	3645	Non-protein coding transcript.	-	-	-	79	90	42	12	486.466	554.202	258.628	73.8936	0.188072	-0.911463	-2.71882
Os01g0242333-00	1366	Non-protein coding transcript.	-	-	-	79	73	52	12	1298.07	1199.49	854.428	197.176	-0.113956	-0.603341	-2.71882
Os06g0234700-01	1363	Non-protein coding transcript.	-	-	-	40	39	11	6	658.699	642.232	181.142	98.8049	-0.0365259	-1.8625	-2.73697
Os09g0474350-00	1261	Non-protein coding transcript.	-	-	-	4210	3304	1860	630	74935.9	58809.6	33107.1	11213.7	-0.349607	-1.17852	-2.7404
Os04g0551400-00	2481	Non-protein coding transcript.	-	-	-	731	605	273	108	6613.23	5473.33	2469.78	977.057	-0.272936	-1.42097	-2.75884
Os04g0648000-01	3919	Non-protein coding transcript.	-	-	-	454	260	108	67	2600.18	1489.09	618.545	383.727	-0.804181	-2.07166	-2.76046
Os01g0844850-00	3475	Non-protein coding transcript.	-	-	-	1025	763	671	149	6620.52	4928.25	4334.02	962.398	-0.425869	-0.611239	-2.78224
Os11g0312000-01	1669	Non-protein coding transcript.	-	-	-	821	788	477	118	11041	10597.2	6414.83	1586.9	-0.0591866	-0.783393	-2.7986
Os09g0293450-00	1533	Non-protein coding transcript.	-	-	-	342	409	206	49	5007.34	5988.31	3016.12	717.426	0.258105	-0.731352	-2.80314
Os11g0156050-00	1960	Non-protein coding transcript.	-	-	-	7	13	2	1	80.1613	148.871	22.9032	11.4516	0.893085	-1.80735	-2.80735
Os06g0666183-00	1300	Non-protein coding transcript.	-	-	-	7	7	0	1	120.859	120.859	0	17.2655	0		-2.80735
Os01g0602075-00	1019	Non-protein coding transcript.	-	-	-	14	6	3	2	308.373	132.16	66.08	44.0533	-1.22239	-2.22239	-2.80735
Os03g0144200-01	1447	Non-protein coding transcript.	-	-	-	451	475	431	64	6995.7	7367.97	6685.47	992.738	0.0748001	-0.0654396	-2.81698
Os07g0546050-00	1519	Non-protein coding transcript.	-	-	-	1645	993	1224	231	24307	14672.9	18086.2	3413.32	-0.728222	-0.426484	-2.83212
Os03g0324650-00	2910	Non-protein coding transcript.	-	-	-	214	138	35	30	1650.61	1064.41	269.959	231.394	-0.632943	-2.61218	-2.83458
Os04g0350201-00	2884	Non-protein coding transcript.	-	-	-	36	25	37	5	280.176	194.566	287.958	38.9133	-0.526069	0.0395284	-2.848
Os06g0188500-01	3603	Non-protein coding transcript.	-	-	-	2147	2416	1643	297	13374.9	15050.7	10235.2	1850.19	0.170298	-0.38599	-2.85379
Os01g0617950-00	2290	Non-protein coding transcript.	-	-	-	1728	1426	301	237	16936.8	13976.8	2950.22	2322.93	-0.277129	-2.52127	-2.86614
Os08g0310001-01	2807	Non-protein coding transcript.	-	-	-	738	862	772	101	5901.15	6892.68	6173.02	807.611	0.224067	0.06498	-2.86927
Os04g0461700-01	6030	Non-protein coding transcript.	-	-	-	139	150	80	19	517.393	558.338	297.78	70.7228	0.109878	-0.797013	-2.87101
Os04g0633250-01	3130	Non-protein coding transcript.	-	-	-	110	78	12	15	788.808	559.337	86.0518	107.565	-0.495957	-3.1964	-2.87447
Os06g0714432-00	1145	Non-protein coding transcript.	-	-	-	37	39	46	5	725.303	764.508	901.728	98.0139	0.0759489	0.314109	-2.88753
Os10g0462966-00	1347	Non-protein coding transcript.	-	-	-	349	295	131	47	5815.42	4915.61	2182.86	783.165	-0.242512	-1.41366	-2.89249
Os11g0221250-01	2513	Non-protein coding transcript.	-	-	-	15	15	8	2	133.974	133.974	71.453	17.8633	0	-0.906891	-2.90689
Os12g0245401-01	1861	Non-protein coding transcript.	-	-	-	105	136	61	14	1266.39	1640.27	735.71	168.851	0.373217	-0.783508	-2.90689
Os04g0488650-01	1053	Non-protein coding transcript.	-	-	-	61	77	24	8	1300.24	1641.29	511.571	170.524	0.336049	-1.34577	-2.93074
Os07g0191801-01	3501	Non-protein coding transcript.	-	-	-	546	468	140	71	3500.45	3000.38	897.551	455.186	-0.222392	-1.96347	-2.94301
Os04g0461700-02	4215	Non-protein coding transcript.	-	-	-	77	78	32	10	410.031	415.356	170.402	53.2507	0.0186157	-1.26679	-2.94486
Os05g0566450-00	2401	Non-protein coding transcript.	-	-	-	4564	2503	2484	579	42665.5	23398.7	23221.1	5412.64	-0.866641	-0.877634	-2.97866
Os03g0786751-00	3982	Non-protein coding transcript.	-	-	-	625	582	178	79	3522.91	3280.54	1003.33	445.296	-0.102837	-1.81198	-2.98393
Os02g0180800-01	13244	Non-protein coding transcript.	-	-	-	2341	2706	2074	294	3967.39	4585.97	3514.9	498.254	0.209037	-0.174709	-2.99324
Os02g0825550-00	1587	Non-protein coding transcript.	-	-	-	249	173	102	31	3521.64	2446.76	1442.6	438.438	-0.525374	-1.28758	-3.00581
Os04g0162300-00	15375	Non-protein coding transcript.	-	-	-	1043	943	314	129	1522.62	1376.64	458.393	188.321	-0.145409	-1.7319	-3.0153
Os07g0505101-00	1475	Non-protein coding transcript.	-	-	-	286	237	102	35	4352.08	3606.45	1552.14	532.597	-0.271128	-1.48745	-3.03059
Os06g0679200-01	1919	Non-protein coding transcript.	-	-	-	141	116	33	17	1649.18	1356.77	385.978	198.837	-0.28157	-2.09516	-3.05209
Os12g0236200-01	1018	Non-protein coding transcript.	-	-	-	50	26	12	6	1102.42	573.256	264.58	132.29	-0.943416	-2.05889	-3.05889
Os06g0215950-00	6234	Non-protein coding transcript.	-	-	-	279	340	77	33	1004.52	1224.15	277.234	118.815	0.28527	-1.85733	-3.07973
Os04g0499150-00	1497	Non-protein coding transcript.	-	-	-	94	83	35	11	1409.38	1244.46	524.77	164.928	-0.179549	-1.42531	-3.09516
Os05g0176050-00	1816	Non-protein coding transcript.	-	-	-	311	284	41	36	3843.86	3510.15	506.747	444.948	-0.131024	-2.92322	-3.11085
Os06g0611050-00	2901	Non-protein coding transcript.	-	-	-	252	327	84	29	1949.74	2530.01	649.912	224.374	0.375867	-1.58496	-3.1193
Os03g0837350-00	6219	Non-protein coding transcript.	-	-	-	1227	1144	491	140	4428.4	4128.84	1772.08	505.278	-0.101048	-1.32134	-3.13164
Os12g0199200-01	3254	Non-protein coding transcript.	-	-	-	290	450	104	33	2000.34	3103.97	717.363	227.625	0.633872	-1.47947	-3.13551
Os06g0274550-00	2203	Non-protein coding transcript.	-	-	-	132	182	37	15	1344.88	1854.3	376.973	152.827	0.463401	-1.83494	-3.1375
Os07g0676200-01	6924	Non-protein coding transcript.	-	-	-	1316	1189	721	149	4266.01	3854.32	2337.23	483.006	-0.146411	-0.868088	-3.14278
Os02g0668700-00	1153	Non-protein coding transcript.	-	-	-	71	92	65	8	1382.14	1790.94	1265.34	155.734	0.373815	-0.127379	-3.14975
Os04g0378400-01	1474	Non-protein coding transcript.	-	-	-	1378	1518	875	154	20983.3	23115.2	13324	2345.02	0.139596	-0.655221	-3.16157
Os02g0255801-00	1287	Non-protein coding transcript.	-	-	-	478	452	37	53	8336.28	7882.84	645.277	924.316	-0.0806878	-3.69141	-3.17295
Os01g0856550-00	5248	Non-protein coding transcript.	-	-	-	280	202	46	31	1197.53	863.934	196.737	132.584	-0.471072	-2.60572	-3.17509
Os07g0223001-01	3131	Non-protein coding transcript.	-	-	-	197	298	8	21	1412.23	2136.27	57.3495	150.543	0.597117	-4.62205	-3.22973
Os10g0497466-00	2295	Non-protein coding transcript.	-	-	-	244	307	98	26	2386.33	3002.47	958.443	254.281	0.331358	-1.31603	-3.2303
Os02g0661500-01	3479	Non-protein coding transcript.	-	-	-	476	608	99	50	3070.97	3922.58	638.71	322.581	0.35311	-2.26546	-3.25096
Os08g0249750-01	6499	Non-protein coding transcript.	-	-	-	49	83	2	5	169.228	286.652	6.90727	17.2682	0.76033	-4.61471	-3.29278
Os02g0821850-00	1985	Non-protein coding transcript.	-	-	-	271	294	22	27	3064.3	3324.37	248.763	305.3	0.117523	-3.62272	-3.32726
Os03g0851150-00	3754	Non-protein coding transcript.	-	-	-	921	871	162	91	5506.66	5207.71	968.599	544.089	-0.0805284	-2.50721	-3.33926
Os09g0530250-01	2903	Non-protein coding transcript.	-	-	-	174	290	35	17	1345.32	2242.2	270.61	131.439	0.736966	-2.31366	-3.35548
Os03g0337200-03	3296	Non-protein coding transcript.	-	-	-	620	695	301	60	4222.09	4732.83	2049.76	408.589	0.164745	-1.0425	-3.36923
Os04g0611233-00	1173	Non-protein coding transcript.	-	-	-	21	10	16	2	401.832	191.348	306.158	38.2697	-1.07039	-0.392317	-3.39232
Os12g0133950-00	3756	Non-protein coding transcript.	-	-	-	390	429	38	37	2330.57	2563.63	227.081	221.105	0.137504	-3.3594	-3.39788
Os12g0236700-02	2532	Non-protein coding transcript.	-	-	-	96	95	62	9	851.002	842.137	549.605	79.7814	-0.0151069	-0.630766	-3.41504
Os06g0218500-03	1448	Non-protein coding transcript.	-	-	-	193	272	80	18	2991.66	4216.22	1240.07	279.015	0.495006	-1.27053	-3.42253
Os01g0137150-01	5624	Non-protein coding transcript.	-	-	-	65	42	18	6	259.413	167.62	71.8373	23.9458	-0.63005	-1.85244	-3.43741
Os08g0487850-00	1221	Non-protein coding transcript.	-	-	-	1702	1231	616	157	31287.2	22629	11323.7	2886.07	-0.4674	-1.46623	-3.43839
Os04g0308000-03	7473	Non-protein coding transcript.	-	-	-	1186	1233	666	108	3562.15	3703.32	2000.33	324.378	0.0560688	-0.83251	-3.457
Os08g0346800-01	1808	Non-protein coding transcript.	-	-	-	212	273	60	19	2631.85	3389.12	744.862	235.873	0.364837	-1.82103	-3.47999
Os09g0268500-01	2266	Non-protein coding transcript.	-	-	-	303	389	55	27	3001.27	3853.12	544.786	267.44	0.360452	-2.46181	-3.48829
Os11g0201401-00	1487	Non-protein coding transcript.	-	-	-	45	39	8	4	679.242	588.676	120.754	60.3771	-0.206451	-2.49185	-3.49185
Os04g0175000-02	1471	Non-protein coding transcript.	-	-	-	102	149	30	9	1556.36	2273.51	457.753	137.326	0.546743	-1.76553	-3.5025
Os06g0215925-00	1187	Non-protein coding transcript.	-	-	-	91	19	17	8	1720.73	359.274	321.456	151.273	-2.25987	-2.42033	-3.50779
Os04g0369033-00	3142	Non-protein coding transcript.	-	-	-	297	225	70	26	2121.65	1607.31	500.052	185.733	-0.400538	-2.08504	-3.51388
Os05g0217950-00	2510	Non-protein coding transcript.	-	-	-	195	196	39	17	1743.75	1752.69	348.75	152.019	0.00737953	-2.32193	-3.51987
Os02g0230250-00	1243	Non-protein coding transcript.	-	-	-	196	150	115	17	3539.22	2708.59	2076.59	306.973	-0.385891	-0.76922	-3.52725
Os07g0446400-01	1444	Non-protein coding transcript.	-	-	-	70	72	3	6	1088.06	1119.15	46.6313	93.2625	0.040642	-4.54432	-3.54432
Os10g0440050-00	2735	Non-protein coding transcript.	-	-	-	222	221	71	19	1821.88	1813.67	582.672	155.926	-0.00651331	-1.64467	-3.54649
Os06g0243100-01	10576	Non-protein coding transcript.	-	-	-	281	272	70	24	596.359	577.259	148.559	50.9346	-0.0469635	-2.00514	-3.54946
Os03g0120425-00	1532	Non-protein coding transcript.	-	-	-	177	199	6	15	2593.21	2915.53	87.9054	219.763	0.169019	-4.88264	-3.56071
Os02g0193425-00	2499	Non-protein coding transcript.	-	-	-	48	40	7	4	431.12	359.267	62.8716	35.9267	-0.263034	-2.77761	-3.58496
Os07g0194351-01	2089	Non-protein coding transcript.	-	-	-	278	415	238	23	2986.96	4458.95	2557.18	247.123	0.578026	-0.224123	-3.59538
Os02g0831650-00	1519	Non-protein coding transcript.	-	-	-	292	276	86	24	4314.68	4078.25	1270.76	354.631	-0.0813001	-1.76356	-3.60486
Os10g0114101-00	1791	Non-protein coding transcript.	-	-	-	1430	1201	348	116	17921.1	15051.2	4361.21	1453.74	-0.251779	-2.03886	-3.62382
Os04g0452350-00	1811	Non-protein coding transcript.	-	-	-	74	96	42	6	917.141	1189.81	520.54	74.3628	0.375509	-0.817136	-3.62449
Os08g0551700-01	2632	Non-protein coding transcript.	-	-	-	261	203	58	21	2225.76	1731.14	494.613	179.084	-0.36257	-2.16993	-3.63559
Os06g0268600-01	2110	Non-protein coding transcript.	-	-	-	25	23	21	2	265.938	244.663	223.388	21.275	-0.120294	-0.251539	-3.64386
Os01g0933300-01	1968	Non-protein coding transcript.	-	-	-	390	413	126	31	4447.98	4710.29	1437.04	353.557	0.0826677	-1.63005	-3.65313
Os11g0438500-01	3896	Non-protein coding transcript.	-	-	-	101	106	19	8	581.869	610.675	109.461	46.0887	0.069709	-2.41028	-3.65821
Os09g0520525-00	1090	Non-protein coding transcript.	-	-	-	103	116	29	8	2120.97	2388.66	597.165	164.735	0.17148	-1.82852	-3.6865
Os03g0195350-00	3994	Non-protein coding transcript.	-	-	-	389	354	166	30	2186.07	1989.38	932.874	168.592	-0.136021	-1.22859	-3.69674
Os06g0232650-01	2919	Non-protein coding transcript.	-	-	-	4115	4495	1228	313	31641.6	34563.6	9442.51	2406.76	0.127429	-1.74458	-3.71666
Os10g0194250-01	2022	Non-protein coding transcript.	-	-	-	14	16	1	1	155.407	177.608	11.1005	11.1005	0.192645	-3.80735	-3.80735
Os03g0698066-00	1477	Non-protein coding transcript.	-	-	-	99	69	10	7	1504.45	1048.56	151.965	106.375	-0.520832	-3.30743	-3.822
Os12g0124300-01	1741	Non-protein coding transcript.	-	-	-	402	387	199	28	5182.63	4989.25	2565.53	360.979	-0.0548619	-1.01443	-3.8437
Os09g0128600-03	1385	Non-protein coding transcript.	-	-	-	235	265	109	16	3808.39	4294.56	1766.44	259.294	0.173332	-1.10833	-3.87652
Os08g0228100-01	1450	Non-protein coding transcript.	-	-	-	178	214	41	12	2755.34	3312.6	634.657	185.753	0.265734	-2.11818	-3.89077
Os10g0463032-00	1113	Non-protein coding transcript.	-	-	-	475	373	167	32	9579.03	7522.06	3367.78	645.324	-0.348752	-1.50808	-3.89178
Os04g0683875-00	1011	Non-protein coding transcript.	-	-	-	30	21	13	2	666.029	466.22	288.613	44.4019	-0.514573	-1.20645	-3.90689
Os05g0239900-01	4498	Non-protein coding transcript.	-	-	-	1422	1470	422	94	7095.83	7335.35	2105.79	469.063	0.0478947	-1.75261	-3.91912
Os12g0538850-00	3493	Non-protein coding transcript.	-	-	-	46	25	7	3	295.585	160.644	44.9803	19.2773	-0.879706	-2.71621	-3.9386
Os01g0310550-01	1160	Non-protein coding transcript.	-	-	-	691	778	118	45	13370.4	15053.7	2283.22	870.718	0.171084	-2.5499	-3.94069
Os03g0103700-02	1399	Non-protein coding transcript.	-	-	-	1745	2193	1162	113	27996.3	35183.9	18642.8	1812.94	0.329679	-0.586617	-3.94883
Os10g0540550-00	1890	Non-protein coding transcript.	-	-	-	62	63	35	4	736.297	748.173	415.651	47.503	0.0230836	-0.824913	-3.9542
Os12g0133025-00	5074	Non-protein coding transcript.	-	-	-	358	380	126	23	1583.64	1680.96	557.369	101.742	0.0860398	-1.50654	-3.96025
Os08g0524900-00	1803	Non-protein coding transcript.	-	-	-	141	270	36	9	1755.28	3361.17	448.157	112.039	0.937264	-1.96963	-3.96963
Os06g0491901-01	3884	Non-protein coding transcript.	-	-	-	1227	1496	618	78	7090.69	8645.21	3571.35	450.753	0.285975	-0.989457	-3.97552
Os03g0103700-01	1253	Non-protein coding transcript.	-	-	-	1658	1871	975	104	29700	33515.5	17465.3	1862.97	0.174366	-0.76597	-3.99479
Os01g0137800-01	4939	Non-protein coding transcript.	-	-	-	1977	1830	305	122	8984.43	8316.4	1386.07	554.426	-0.111469	-2.69643	-4.01836
Os11g0507501-01	2734	Non-protein coding transcript.	-	-	-	33	18	2	2	270.918	147.774	16.4193	16.4193	-0.874469	-4.04439	-4.04439
Os01g0670200-01	3987	Non-protein coding transcript.	-	-	-	318	272	232	19	1790.21	1531.25	1306.07	106.962	-0.22542	-0.454902	-4.06496
Os08g0153225-00	1238	Non-protein coding transcript.	-	-	-	67	93	6	4	1214.72	1686.11	108.781	72.5208	0.47307	-3.48113	-4.06609
Os04g0349300-00	1327	Non-protein coding transcript.	-	-	-	436	447	161	26	7374.6	7560.66	2723.19	439.77	0.0359467	-1.43727	-4.06774
Os05g0415600-02	4422	Non-protein coding transcript.	-	-	-	84	109	16	5	426.367	553.262	81.2128	25.379	0.375867	-2.39232	-4.07039
Os09g0479133-00	1358	Non-protein coding transcript.	-	-	-	248	230	64	14	4098.97	3801.47	1057.8	231.394	-0.108706	-1.9542	-4.14684
Os08g0100300-01	1489	Non-protein coding transcript.	-	-	-	463	441	110	26	6979.26	6647.63	1658.14	391.924	-0.0702335	-2.07351	-4.15443
Os11g0625802-01	3243	Non-protein coding transcript.	-	-	-	93	77	5	5	643.664	532.926	34.6056	34.6056	-0.272372	-4.21723	-4.21723
Os05g0376300-02	2288	Non-protein coding transcript.	-	-	-	820	842	356	44	8044.16	8259.98	3492.34	431.638	0.0381963	-1.20375	-4.22005
Os02g0250700-01	17180	Non-protein coding transcript.	-	-	-	4086	4778	1776	219	5338.24	6242.32	2320.29	286.117	0.225718	-1.20206	-4.22169
Os06g0624200-01	4907	Non-protein coding transcript.	-	-	-	113	136	56	6	516.875	622.08	256.15	27.4447	0.267284	-1.01282	-4.23522
Os02g0793850-00	1758	Non-protein coding transcript.	-	-	-	57	56	13	3	727.745	714.977	165.977	38.3024	-0.0255351	-2.13245	-4.24793
Os07g0603150-00	1547	Non-protein coding transcript.	-	-	-	95	187	12	5	1378.34	2713.15	174.106	72.5442	0.977039	-2.98489	-4.24793
Os07g0418150-01	2560	Non-protein coding transcript.	-	-	-	403	527	131	21	3533.36	4620.55	1148.56	184.121	0.387023	-1.62121	-4.26232
Os07g0203950-00	3820	Non-protein coding transcript.	-	-	-	116	145	9	6	681.581	851.977	52.8813	35.2542	0.321928	-3.68806	-4.27302
Os04g0233851-00	1126	Non-protein coding transcript.	-	-	-	408	448	421	21	8132.89	8930.23	8392.02	418.605	0.13493	0.0452511	-4.28011
Os07g0149250-01	1415	Non-protein coding transcript.	-	-	-	20	23	2	1	317.246	364.833	31.7246	15.8623	0.201634	-3.32193	-4.32193
Os06g0480500-01	12466	Non-protein coding transcript.	-	-	-	1113	662	114	55	2003.97	1191.94	205.258	99.0281	-0.74955	-3.28735	-4.33888
Os06g0499200-01	2615	Non-protein coding transcript.	-	-	-	162	178	15	8	1390.49	1527.82	128.749	68.6659	0.135883	-3.43296	-4.33985
Os03g0131450-00	4476	Non-protein coding transcript.	-	-	-	345	330	80	17	1730.02	1654.81	401.165	85.2475	-0.0641303	-2.10852	-4.34299
Os11g0211400-02	1813	Non-protein coding transcript.	-	-	-	41	62	18	2	507.585	767.568	222.842	24.7603	0.596644	-1.18763	-4.35755
Os08g0238351-01	4141	Non-protein coding transcript.	-	-	-	63	69	13	3	341.475	373.996	70.463	16.2607	0.131245	-2.27684	-4.39232
Os06g0202825-00	1346	Non-protein coding transcript.	-	-	-	63	44	13	3	1050.55	733.721	216.781	50.0264	-0.517848	-2.27684	-4.39232
Os03g0294001-01	1215	Non-protein coding transcript.	-	-	-	218	283	25	10	4027.2	5227.97	461.835	184.734	0.376474	-3.12433	-4.44626
Os04g0632350-01	1523	Non-protein coding transcript.	-	-	-	22	30	15	1	324.224	442.124	221.062	14.7375	0.447459	-0.552541	-4.45943
Os05g0481250-00	1092	Non-protein coding transcript.	-	-	-	1321	1328	160	59	27152.1	27296	3288.67	1212.7	0.00762468	-3.04549	-4.48477
Os01g0138350-00	1314	Non-protein coding transcript.	-	-	-	23	10	4	1	392.876	170.816	68.3263	17.0816	-1.20163	-2.52356	-4.52356
Os01g0115752-00	2617	Non-protein coding transcript.	-	-	-	209	205	30	9	1792.53	1758.22	257.3	77.1901	-0.027879	-2.80047	-4.53743
Os09g0360701-01	1468	Non-protein coding transcript.	-	-	-	144	201	90	6	2201.71	3073.22	1376.07	91.7378	0.481127	-0.678072	-4.58496
Os03g0730600-00	2275	Non-protein coding transcript.	-	-	-	25	15	1	1	246.65	147.99	9.86601	9.86601	-0.736966	-4.64386	-4.64386
Os11g0475200-00	5045	Non-protein coding transcript.	-	-	-	266	200	8	10	1183.43	889.799	35.592	44.4899	-0.411426	-5.05528	-4.73335
Os09g0237900-01	1473	Non-protein coding transcript.	-	-	-	1864	1665	1079	70	28403.1	25370.8	16441.5	1066.64	-0.16288	-0.788707	-4.7349
Os03g0143466-00	1041	Non-protein coding transcript.	-	-	-	352	293	22	13	7589.53	6317.42	474.346	280.295	-0.264675	-4	-4.75899
Os09g0134900-01	2719	Non-protein coding transcript.	-	-	-	1423	1427	418	52	11746.8	11779.8	3450.56	429.257	0.00404967	-1.76736	-4.77428
Os01g0810401-01	6820	Non-protein coding transcript.	-	-	-	767	772	195	27	2524.26	2540.72	641.761	88.8592	0.00937427	-1.97575	-4.8282
Os04g0611000-02	2592	Non-protein coding transcript.	-	-	-	154	136	30	5	1333.55	1177.68	259.782	43.297	-0.179324	-2.3599	-4.94486
Os04g0288550-00	3288	Non-protein coding transcript.	-	-	-	62	67	4	2	423.236	457.368	27.3056	13.6528	0.111893	-3.9542	-4.9542
Os03g0118500-01	3656	Non-protein coding transcript.	-	-	-	1171	945	66	36	7189.09	5801.61	405.192	221.014	-0.309355	-4.14913	-5.0236
Os01g0364412-00	1584	Non-protein coding transcript.	-	-	-	98	77	2	3	1388.65	1091.09	28.3399	42.5098	-0.347923	-5.61471	-5.02975
Os11g0245000-01	6510	Non-protein coding transcript.	-	-	-	298	364	113	9	1027.44	1255	389.601	31.0302	0.288626	-1.39899	-5.04924
Os01g0816550-01	8132	Non-protein coding transcript.	-	-	-	101	123	3	3	278.771	339.493	8.28032	8.28032	0.284303	-5.07325	-5.07325
Os11g0605800-01	1127	Non-protein coding transcript.	-	-	-	169	164	73	5	3365.78	3266.2	1453.86	99.5793	-0.0433274	-1.21105	-5.07895
Os10g0360600-01	7282	Non-protein coding transcript.	-	-	-	5186	5569	705	139	15984.7	17165.2	2173.01	428.437	0.102796	-2.87893	-5.22147
Os03g0581200-03	1380	Non-protein coding transcript.	-	-	-	75	108	23	2	1219.85	1756.58	374.086	32.5292	0.526069	-1.70526	-5.22882
Os02g0251200-01	1173	Non-protein coding transcript.	-	-	-	75	113	33	2	1435.11	2162.24	631.45	38.2697	0.59136	-1.18442	-5.22882
Os04g0598500-02	2008	Non-protein coding transcript.	-	-	-	39	62	13	1	435.937	693.028	145.312	11.1779	0.668794	-1.58496	-5.2854
Os03g0569850-00	1058	Non-protein coding transcript.	-	-	-	470	366	47	12	9970.92	7764.59	997.092	254.577	-0.360817	-3.32193	-5.29155
Os06g0676300-02	2267	Non-protein coding transcript.	-	-	-	118	175	74	3	1168.3	1732.64	732.661	29.7025	0.568568	-0.67319	-5.29768
Os02g0453000-01	3393	Non-protein coding transcript.	-	-	-	362	424	214	9	2394.68	2804.82	1415.64	59.5363	0.228075	-0.758379	-5.32992
Os03g0839600-01	1421	Non-protein coding transcript.	-	-	-	121	160	19	3	1911.24	2527.25	300.111	47.386	0.403065	-2.67094	-5.3339
Os12g0139350-00	1035	Non-protein coding transcript.	-	-	-	163	147	22	4	3534.84	3187.87	477.096	86.7446	-0.149056	-2.8893	-5.34873
Os01g0800950-00	4830	Non-protein coding transcript.	-	-	-	212	200	15	5	985.171	929.407	69.7055	23.2352	-0.0840643	-3.82103	-5.40599
Os03g0127650-00	1378	Non-protein coding transcript.	-	-	-	131	145	8	3	2133.76	2361.79	130.306	48.8647	0.146486	-4.03342	-5.44846
Os03g0725601-01	2517	Non-protein coding transcript.	-	-	-	48	49	1	1	428.037	436.954	8.91743	8.91743	0.0297473	-5.58496	-5.58496
Os11g0147901-00	2872	Non-protein coding transcript.	-	-	-	6254	10268	487	128	48876.1	80246.2	3805.99	1000.34	0.715304	-3.68279	-5.61056
Os03g0581200-01	1453	Non-protein coding transcript.	-	-	-	103	147	42	2	1591.09	2270.78	648.794	30.8949	0.513172	-1.29418	-5.6865
Os05g0263500-01	2781	Non-protein coding transcript.	-	-	-	104	139	20	2	839.374	1121.86	161.418	16.1418	0.418501	-2.37851	-5.70044
Os11g0173600-01	4189	Non-protein coding transcript.	-	-	-	368	323	53	7	1971.79	1730.67	283.981	37.5069	-0.188172	-2.79564	-5.71621
Os04g0587451-00	4333	Non-protein coding transcript.	-	-	-	995	931	83	17	5154.15	4822.63	429.945	88.0609	-0.0959154	-3.58351	-5.87109
Os07g0546650-00	3407	Non-protein coding transcript.	-	-	-	601	596	53	10	3959.36	3926.42	349.162	65.8796	-0.0120527	-3.5033	-5.90929
Os06g0526650-00	2511	Non-protein coding transcript.	-	-	-	197	184	6	3	1760.93	1644.73	53.6324	26.8162	-0.0984899	-5.03709	-6.03709
Os09g0429600-01	3145	Non-protein coding transcript.	-	-	-	1657	2321	714	25	11825.6	16564.5	5095.66	178.42	0.486173	-1.21458	-6.0505
Os01g0103050-01	2487	Non-protein coding transcript.	-	-	-	209	133	9	3	1886.23	1200.33	81.225	27.075	-0.652077	-4.53743	-6.1224
Os06g0477600-01	1895	Non-protein coding transcript.	-	-	-	2178	2357	458	30	25797.1	27917.3	5424.74	355.333	0.113948	-2.24958	-6.1819
Os01g0114550-01	2168	Non-protein coding transcript.	-	-	-	256	214	23	3	2650.35	2215.53	238.118	31.0588	-0.258533	-3.47644	-6.41504
Os01g0137875-00	1349	Non-protein coding transcript.	-	-	-	860	564	85	10	14309	9384.05	1414.26	166.384	-0.608641	-3.3388	-6.42626
Os05g0548950-00	2523	Non-protein coding transcript.	-	-	-	8726	6870	321	94	77628.5	61117.1	2855.69	836.245	-0.34501	-4.76468	-6.53652
Os07g0301050-00	1100	Non-protein coding transcript.	-	-	-	94	108	8	1	1918.04	2203.71	163.238	20.4047	0.200299	-3.55459	-6.55459
Os09g0471300-01	3054	Non-protein coding transcript.	-	-	-	1661	1203	111	15	12207.4	8841.37	815.787	110.242	-0.465415	-3.90342	-6.79095
Os03g0579800-01	5106	Non-protein coding transcript.	-	-	-	120	174	13	1	527.501	764.877	57.146	4.39584	0.536053	-3.20645	-6.90689
Os11g0526900-01	8242	Non-protein coding transcript.	-	-	-	2158	2117	269	17	5876.81	5765.16	732.559	46.2956	-0.0276736	-3.00402	-6.98802
Os03g0591000-01	1605	Non-protein coding transcript.	-	-	-	921	1105	170	7	12879.8	15452.9	2377.37	97.8917	0.262773	-2.43767	-7.0397
Os05g0199700-01	2408	Non-protein coding transcript.	-	-	-	2661	3131	142	20	24803.4	29184.3	1323.59	186.422	0.234655	-4.22801	-7.05582
Os06g0287700-02	1520	Non-protein coding transcript.	-	-	-	669	565	42	5	9878.83	8343.11	620.196	73.8328	-0.243755	-3.99354	-7.06393
Os11g0160850-01	1749	Non-protein coding transcript.	-	-	-	168	173	40	1	2155.97	2220.13	513.326	12.8331	0.0423108	-2.07039	-7.39232
Os11g0625801-01	2928	Non-protein coding transcript.	-	-	-	618	466	58	3	4737.4	3572.22	444.611	22.9971	-0.407277	-3.41348	-7.6865
Os01g0117233-00	1128	Non-protein coding transcript.	-	-	-	1691	1626	35	1	33647.9	32354.5	696.437	19.8982	-0.0565494	-5.59438	-10.7237
Os01g0550850-00	2292	Non-protein coding transcript.	-	-	-	2	2	0	0	19.5857	19.5857	0	0	0
Os06g0233451-00	1039	Non-protein coding transcript.	-	-	-	1	2	0	0	21.6027	43.2053	0	0	1
Os06g0570000-00	3004	Non-protein coding transcript.	-	-	-	3	5	4	0	22.4153	37.3588	29.8871	0	0.736966	0.415037
Os12g0124900-01	3121	Non-protein coding transcript.	-	-	-	4	8	0	0	28.7666	57.5333	0	0	1
Os12g0417600-01	1495	Non-protein coding transcript.	-	-	-	3	2	0	0	45.0405	30.027	0	0	-0.584963
Os11g0608500-00	3694	Non-protein coding transcript.	-	-	-	9	8	1	0	54.6851	48.6089	6.07612	0	-0.169925	-3.16993
Os01g0533850-00	2065	Non-protein coding transcript.	-	-	-	6	2	5	0	65.216	21.7387	54.3467	0	-1.58496	-0.263034
Os06g0295250-00	2018	Non-protein coding transcript.	-	-	-	6	4	2	0	66.7349	44.4899	22.245	0	-0.584963	-1.58496
Os09g0388000-01	1938	Non-protein coding transcript.	-	-	-	6	1	0	0	69.4897	11.5816	0	0	-2.58496
Os11g0638802-00	1214	Non-protein coding transcript.	-	-	-	4	3	0	0	73.9545	55.4658	0	0	-0.415037
Os10g0113549-00	1149	Non-protein coding transcript.	-	-	-	4	2	0	0	78.1381	39.0691	0	0	-1
Os01g0810833-01	2677	Non-protein coding transcript.	-	-	-	11	42	3	0	92.229	352.147	25.1534	0	1.93289	-1.87447
Os08g0392201-00	1822	Non-protein coding transcript.	-	-	-	8	4	1	0	98.5518	49.2759	12.319	0	-1	-3
Os01g0370750-01	1631	Non-protein coding transcript.	-	-	-	8	5	1	0	110.093	68.808	13.7616	0	-0.678072	-3
Os06g0295500-03	2443	Non-protein coding transcript.	-	-	-	12	13	1	0	110.251	119.438	9.18755	0	0.115477	-3.58496
Os04g0175750-01	2757	Non-protein coding transcript.	-	-	-	14	39	5	0	113.976	317.505	40.7058	0	1.47805	-1.48543
Os10g0474700-00	4201	Non-protein coding transcript.	-	-	-	23	15	10	0	122.885	80.1423	53.4282	0	-0.616671	-1.20163
Os06g0496875-01	1927	Non-protein coding transcript.	-	-	-	15	10	1	0	174.716	116.477	11.6477	0	-0.584963	-3.90689
Os07g0670701-00	1014	Non-protein coding transcript.	-	-	-	8	20	6	0	177.082	442.706	132.812	0	1.32193	-0.415037
Os05g0466000-01	2308	Non-protein coding transcript.	-	-	-	37	51	12	0	359.823	495.972	116.699	0	0.462972	-1.62449
Os09g0548083-00	1987	Non-protein coding transcript.	-	-	-	37	35	18	0	417.952	395.36	203.328	0	-0.0801703	-1.03953
Os02g0609700-01	1341	Non-protein coding transcript.	-	-	-	27	70	11	0	451.916	1171.63	184.114	0	1.3744	-1.29546
Os01g0633800-01	4264	Non-protein coding transcript.	-	-	-	89	148	20	0	468.485	779.054	105.278	0	0.73372	-2.15381
Os09g0266200-00	2711	Non-protein coding transcript.	-	-	-	69	83	11	0	571.272	687.182	91.0723	0	0.266515	-2.64909
Os02g0740001-00	2570	Non-protein coding transcript.	-	-	-	75	51	6	0	655.015	445.41	52.4012	0	-0.556393	-3.64386
Os03g0399600-03	1293	Non-protein coding transcript.	-	-	-	47	60	58	0	815.873	1041.54	1006.82	0	0.352302	0.303392
Os08g0157550-01	1589	Non-protein coding transcript.	-	-	-	58	26	0	0	819.27	367.259	0	0	-1.15754
Os05g0506950-00	1490	Non-protein coding transcript.	-	-	-	58	60	14	0	873.705	903.833	210.894	0	0.0489096	-2.05063
Os05g0456100-02	1214	Non-protein coding transcript.	-	-	-	52	67	3	0	961.408	1238.74	55.4658	0	0.365649	-4.11548
Os11g0462600-01	1722	Non-protein coding transcript.	-	-	-	101	113	14	0	1316.47	1472.88	182.481	0	0.161967	-2.85086
Os03g0608200-01	2266	Non-protein coding transcript.	-	-	-	315	442	60	0	3120.14	4378.1	594.312	0	0.488695	-2.39232
