# Supplementary material for: Transcriptome profiling of drought responsive noncoding RNAs and their target genes in rice
Source: BMC Genomics. 2016 Aug 8;17:563. doi: 10.1186/s12864-016-2997-3 (PMC4977689; doi:10.1186/s12864-016-2997-3)
Supplement: Additional file 12: Table S5. — Primers used for real time-PCR and the stem-loop RT-PCR miRNA assay. (XLSX 15 kb) [file 12864_2016_2997_MOESM12_ESM.xlsx]

## Sheet: Sheet1
	Primer name	Forward	Reverse		Experiments
	>RbcS1	GGC AGG TAC TGG ACC ATG TG	TTG TCG AAG CCG ATG ATA CG		RT-PCR
	>Dip1	GAG CTT GTC ACC GGC ATG GA	AGC TGG AGC TGG AGC TGG AT		RT-PCR
	>Ubi1	ATG GAG CTG CTG CTG TTC TA	TTC TTC CAT GCT GCT CTA CC		RT-PCR
	>miR171f	TGG GAG AGT GCG ATG TTG GC	CAG GCA AGC TTG TGA TAT TGG C		RT-PCR
	>miR399k	GCA TTG CTG GGC AAG TTG TCC	GAT GAA TTC CGG GGC AAA TTT CC		RT-PCR
	>miR818b	CAA GAA TAT ACA CCC TCC GTC CC	AGC TAT TAC TCC GAT CCC TCC G		RT-PCR
	>miR156d	GCA CGG AGA AGC TCT CAT GAG	ATC TGG ATA GGA GTT GAG CCC TG		RT-PCR
	>Os12g0571900-01	ATC TAG GAC ATC CGA AGA CGC C	TCA CCT AAA GTA GCA CCG CCA G		RT-PCR
	>Os03g0828701-00	GCC CGC CCA ATG GTA TGA TGT G	GAG TCT GCA GGA ATG GGG ATC G		RT-PCR
	>Os09g0555600-01	CAG TTG CTA ATC GTG CTG CG	CAC CAT TAG CCC TCC CCT TC		RT-PCR
	>Os05g0417100-01	AGA TGC GGC TAT CAA CCC AG	AGG CAC ACC GTC AAA CTC AA		RT-PCR
	>Os05g0191500-03	GGT GTT CGA CAT CGA CGA GAC C	ATG AAA CGG CAT GAA ACG GAG GG		RT-PCR
	>Os01g0228901-01	AGA GGG AGA CAC GAA ACT TGG G	GGT ACA ACC ATC TTA ACC CTG GC		RT-PCR
	>Os05g0529700-03	GAC AGT GCA CCC AAG GAT CAG G	ACC CGC TCT ATT CTC CGC ATT TC		RT-PCR
	>Os07g0596950-01	GGA AGC ATA CGT ATT CCT CCA CC	GCA TTG ATC ATC ATA CGA TGA GGC C		RT-PCR
	>Os01g0228500-01	TCC ACG ATG TTC GGC ATT CA	TAA CCA CCG GGC ATT TCA CA		RT-PCR
	>Os06g0218500-02	AGC GAC AAT CAG GAA CTC GGA AC	ACA TTC CTG GTC AGG GTT CTC TG		RT-PCR
	>Os09g0507100-01	GCA CTC CAA GAC TCC CGT C	TGC CCA TCC AAG CGT TTT CT		RT-PCR
	>Os09g0513100-01	CTG AGA CCC GCC GAA TTC TT	GTG CTT TCT TCC TTC ACG CC		RT-PCR
	>Os02g0174100-01	GCG TCA TCC AAT TCA CAG GC	GGA CTG ACA AGC ATT GCT GC		RT-PCR
	>U6	CAA CGG ATA TCT CGG CTC T	CAA CTT GCG TTC AAA GAC TC		RT-PCR
	>universial_R	GTG CAG GGT CCG AGG T			stem-loop RT-PCR
	>miR171f-5p_RT	GCG GCG GTG TTG GCA TGG TTC AAT C	GTC GTA TCC AGT GCA GGG TCC GAG GTA TTC GCA CTG GAT ACG ACT TTG ATT G		stem-loop RT-PCR
	>miR171f-3p_RT	GCG GCG GTG ATT GAG CCG TGC C	GTC GTA TCC AGT GCA GGG TCC GAG GTA TTC GCA CTG GAT ACG ACG ATA TTG GC		stem-loop RT-PCR
	>miR399k_RT	GCG GCG GTG CCA AAG GAA ATT TGC C	GTC GTA TCC AGT GCA GGG TCC GAG GTA TTC GCA CTG GAT ACG ACC GGG GCA AA		stem-loop RT-PCR
	>miR818b_RT	GCG GCG GAA TCC CTT ATA TTA TGG G	GTC GTA TCC AGT GCA GGG TCC GAG GTA TTC GCA CTG GAT ACG ACC CGT CCC ATA A		stem-loop RT-PCR
	>miR156d_RT	GCG GCG GTG ACA GAA GAG AGT	GTC GTA TCC AGT GCA GGG TCC GAG GTA TTC GCA CTG GAT ACG ACG TGC TCA C		stem-loop RT-PCR
